# Supplementary material for: One-pot synthesis of (1RS,21SR)-diethyl 2-[23-amino-22-eth­oxy­carbonyl-8,11,14-trioxa-25-aza­tetra­cyclo­[19.3.1.02,7.015,20]penta­cosa-2,4,6,15(20),16,18,22-heptaen-25-yl]but-2-endioate
Source: Acta Crystallogr E Crystallogr Commun. 2018 Aug 21;74(Pt 9):1281–4. doi: 10.1107/S205698901801160X (PMC6127715; doi:10.1107/S205698901801160X)
Supplement: Supplementary file 1 [file e-74-01281-sup1.cif]

##############################################################################
#                                                                            #
# This CIF contains the data in a paper accepted for publication in          #
# Acta Crystallographica Section E. It conforms to the requirements of       #
# Notes for Authors for Acta Crystallographica Section E, and has been       #
# peer reviewed under the auspices of the IUCr Commission on Journals.       #
#                                                                            #
# Full details of the Crystallographic Information File format               #
# are given in the paper "The Crystallographic Information File (CIF):       #
# a New Standard Archive File for Crystallography" by S. R. Hall, F. H.      #
# Allen and I. D. Brown [Acta Cryst. (1991), A47, 655-685].                  #
#                                                                            #
# The current version of the core CIF dictionary is obtainable from          #
# ftp://ftp.iucr.org/pub/cif_core.dic.                                       #
#                                                                            #
# Software is freely available for graphical display of the structure(s)     #
# in this CIF. For information consult the CIF software page                 #
# http://www.iucr.org/resources/cif/software.                                #
#                                                                            #
# This file may be used for bona fide research purposes within the           #
# scientific community so long as proper attribution is given to the journal # 
# article from which it was obtained.                                        #
#                                                                            #
##############################################################################
data_I
_audit_creation_method     SHELXL-2014/6
_journal_date_recd_electronic     2018-08-03
_journal_date_accepted     2018-08-15
_journal_name_full     'Acta Crystallographica, Section E'
_journal_year     2018
_journal_volume     74
_journal_issue      9
_journal_page_first     1281
_journal_page_last     1284
_journal_paper_category     GO
_journal_paper_doi     10.1107/S205698901801160X
_journal_coeditor_code     LD2144
_publ_contact_author_name     'Thi Thanh Van Tran'
_publ_contact_author_address
;
Faculty of chemistry, University of Science, Vietnam National University,
19 Le Thanh Tong, Hoan Kiem, Hanoi, Vietnam
;
_publ_contact_author_email     'tvche@yahoo.com'
_publ_contact_author_fax     ?
_publ_contact_author_phone     ?
_publ_section_title
;\
One-pot synthesis of (1<i>RS</i>,21<i>SR</i>)-diethyl
2-[23-amino-22-ethoxycarbonyl-8,11,14-trioxa-25-azatetracyclo\
[19.3.1.0^2,7^.0^15,20^]pentacosa-2,4,6,15(20),16,18,22-heptaen-\
25-yl]but-2-endioate
;
loop_
    _publ_author_name
    _publ_author_footnote
    _publ_author_address
    'Tran, Thi Thanh Van' .
;
Faculty of chemistry, University of Science, Vietnam National University,
Hanoi,
19 Le Thanh Tong, Hoan Kiem, Hanoi,
Vietnam
;
    'Le, Tuan Anh' .
;
Faculty of chemistry, University of Science, Vietnam National University,
19 Le Thanh Tong, Hoan Kiem, Hanoi, Vietnam
;
    'Truong, Hong Hieu' .
;\
Organic Chemistry Department, Peoples' Friendship University of Russia \
(RUDN University), 6 Miklukho-Maklay St., Moscow 117198, Russian Federation
;
    'Dao, Thi Nhung' .
;
Faculty of chemistry, University of Science, Vietnam National University,
19 Le Thanh Tong, Hoan Kiem, Hanoi, Vietnam
;
    'Soldatenkov, Anatoly T.' .
;\
Organic Chemistry Department, Peoples' Friendship University of Russia \
(RUDN University), 6 Miklukho-Maklay St., Moscow 117198, Russian Federation
;
    'Khrustalev, Victor N' .
;\
Inorganic Chemistry Department, Peoples' Friendship University of Russia \
(RUDN University), 6 Miklukho-Maklay St., Moscow 117198, Russian Federation
National Research Centre `Kurchatov Institute',
1 Acad. Kurchatov Sq., Moscow 123182, Russian Federation
;
_publ_section_synopsis
;
A new macrocycle obtained by Michael reaction of azacrown ether with dimethyl
acetylenedicarboxylate was studied by X-ray diffraction, and its potential
bioactivity was estimated from the structural data.
;
_chemical_name_systematic
;\
(1<i>RS</i>,21<i>SR</i>)-Diethyl
2-[23-amino-22-ethoxycarbonyl-8,11,14-trioxa-25-azatetracyclo\
[19.3.1.0^2,7^.0^15,20^]pentacosa-2,4,6,15(20),16,18,22-heptaen-\
25-yl]but-2-endioate
;
_chemical_name_common     ?
_chemical_formula_moiety     'C30 H34 N2 O9'
_chemical_formula_sum     'C30 H34 N2 O9'
_chemical_formula_iupac     'C30 H34 N2 O9'
_chemical_formula_weight     566.59
_chemical_melting_point     ?
_shelx_space_group_comment
;
The symmetry employed for this shelxl refinement is uniquely defined
by the following loop, which should always be used as a source of
symmetry information in preference to the above space-group names.
They are only intended as comments.
;
_space_group_crystal_system     triclinic
_space_group_name_H-M_alt     'P -1'
_space_group_name_Hall     '-P 1'
loop_
    _space_group_symop_operation_xyz
    'x, y, z'
    '-x, -y, -z'
_cell_length_a     9.1172(9)
_cell_length_b     10.3752(10)
_cell_length_c     14.7482(14)
_cell_angle_alpha     89.044(2)
_cell_angle_beta     86.658(2)
_cell_angle_gamma     82.896(2)
_cell_volume     1382.0(2)
_cell_formula_units_Z     2
_cell_measurement_reflns_used     5654
_cell_measurement_theta_min     2.40
_cell_measurement_theta_max     32.24
_cell_measurement_temperature     120(2)
_exptl_crystal_description     plate
_exptl_crystal_colour     yellow
_exptl_crystal_size_max     0.25
_exptl_crystal_size_mid     0.25
_exptl_crystal_size_min     0.05
_exptl_crystal_density_diffrn     1.362
_exptl_crystal_density_meas     ?
_exptl_crystal_density_method     ?
_exptl_crystal_F_000     600
_exptl_absorpt_coefficient_mu     0.101
_exptl_absorpt_correction_type     multi-scan
_exptl_absorpt_process_details     '(<i>SADABS</i>; Sheldrick, 2003)'
_shelx_estimated_absorpt_T_min     0.975
_shelx_estimated_absorpt_T_max     0.995
_exptl_absorpt_correction_T_min     0.969
_exptl_absorpt_correction_T_max     0.990
_diffrn_ambient_temperature     120(2)
_diffrn_radiation_type     MoK\a
_diffrn_radiation_wavelength     0.71073
_diffrn_measurement_device_type     'Bruker APEXII CCD'
_diffrn_measurement_method     '\f and \w scans'
_diffrn_detector_area_resol_mean     ?
_diffrn_reflns_number     27765
_diffrn_reflns_av_R_equivalents     0.0459
_diffrn_reflns_theta_min     1.978
_diffrn_reflns_theta_max     32.751
_diffrn_reflns_theta_full     25.242
_diffrn_measured_fraction_theta_max     0.985
_diffrn_measured_fraction_theta_full     1.000
_diffrn_reflns_limit_h_min     -13
_diffrn_reflns_limit_h_max     13
_diffrn_reflns_limit_k_min     -15
_diffrn_reflns_limit_k_max     15
_diffrn_reflns_limit_l_min     -22
_diffrn_reflns_limit_l_max     22
_refine_special_details     ?
_reflns_number_total     10063
_reflns_number_gt     6502
_reflns_threshold_expression     'I > 2\s(I)'
_refine_ls_structure_factor_coef     Fsqd
_refine_ls_matrix_type     full
_refine_ls_R_factor_all     0.1008
_refine_ls_R_factor_gt     0.0551
_refine_ls_wR_factor_gt     0.1095
_refine_ls_wR_factor_ref     0.1269
_refine_ls_goodness_of_fit_ref     1.027
_refine_ls_restrained_S_all     1.027
_refine_ls_number_reflns     10063
_refine_ls_number_parameters     379
_refine_ls_number_restraints     0
_refine_ls_hydrogen_treatment     mixed
_refine_ls_weighting_scheme     calc
_refine_ls_weighting_details
              'w=1/[\s^2^(Fo^2^)+(0.0509P)^2^+0.1608P] where P=(Fo^2^+2Fc^2^)/3'
_atom_sites_solution_hydrogens     mixed
_atom_sites_solution_primary     difmap
_atom_sites_solution_secondary     difmap
_refine_ls_shift/su_max     0.000
_refine_ls_shift/su_mean     0.000
_refine_diff_density_max     0.391
_refine_diff_density_min     -0.250
_refine_ls_extinction_method     none
_refine_ls_extinction_coef     .
loop_
    _atom_type_symbol
    _atom_type_description
    _atom_type_scat_dispersion_real
    _atom_type_scat_dispersion_imag
    _atom_type_scat_source
    'C' 'C' 0.0033 0.0016
                         'International Tables Vol C Tables 4.2.6.8 and 6.1.1.4'
    'H' 'H' 0.0000 0.0000
                         'International Tables Vol C Tables 4.2.6.8 and 6.1.1.4'
    'N' 'N' 0.0061 0.0033
                         'International Tables Vol C Tables 4.2.6.8 and 6.1.1.4'
    'O' 'O' 0.0106 0.0060
                         'International Tables Vol C Tables 4.2.6.8 and 6.1.1.4'
_computing_data_collection     '<i>APEX2</i> (Bruker, 2005)'
_computing_cell_refinement     '<i>SAINT</i> (Bruker, 2001)'
_computing_data_reduction     '<i>SAINT</i> (Bruker, 2001)'
_computing_structure_solution     '<i>SHELXTL</i> (Sheldrick, 2015)'
_computing_structure_refinement     '<i>SHELXTL</i> (Sheldrick, 2015)'
_computing_molecular_graphics     '<i>SHELXTL</i> (Sheldrick, 2015)'
_computing_publication_material     '<i>SHELXTL</i> (Sheldrick, 2015)'
loop_
    _atom_site_type_symbol
    _atom_site_label
    _atom_site_fract_x
    _atom_site_fract_y
    _atom_site_fract_z
    _atom_site_U_iso_or_equiv
    _atom_site_adp_type
    _atom_site_calc_flag
    _atom_site_occupancy
    _atom_site_disorder_assembly
    _atom_site_disorder_group
    C C1 0.81612(14) 0.57839(12) 0.20889(9) 0.0141(2) Uani d 1 . .
    H H1 0.7967 0.6281 0.1513 0.017 Uiso calc 1 . .
    C C2 0.85575(14) 0.67267(13) 0.27875(9) 0.0155(3) Uani d 1 . .
    C C3 0.87367(16) 0.63719(14) 0.36921(9) 0.0197(3) Uani d 1 . .
    H H3 0.8576 0.5523 0.3891 0.024 Uiso calc 1 . .
    C C4 0.91474(16) 0.72407(15) 0.43085(10) 0.0227(3) Uani d 1 . .
    H H4 0.9285 0.6977 0.4921 0.027 Uiso calc 1 . .
    C C5 0.93576(17) 0.84913(15) 0.40326(11) 0.0242(3) Uani d 1 . .
    H H5 0.9630 0.9087 0.4456 0.029 Uiso calc 1 . .
    C C6 0.91694(16) 0.88691(14) 0.31367(11) 0.0224(3) Uani d 1 . .
    H H6 0.9302 0.9728 0.2945 0.027 Uiso calc 1 . .
    C C7 0.87861(15) 0.79878(13) 0.25201(10) 0.0179(3) Uani d 1 . .
    O O8 0.85439(11) 0.83852(10) 0.16315(7) 0.0210(2) Uani d 1 . .
    C C9 0.98394(17) 0.82770(15) 0.10229(10) 0.0247(3) Uani d 1 . .
    H H9A 1.0559 0.7541 0.1210 0.030 Uiso calc 1 . .
    H H9B 1.0318 0.9082 0.1035 0.030 Uiso calc 1 . .
    C C10 0.93712(18) 0.80584(14) 0.00820(10) 0.0250(3) Uani d 1 . .
    H H10A 0.8532 0.8716 -0.0062 0.030 Uiso calc 1 . .
    H H10B 1.0202 0.8151 -0.0367 0.030 Uiso calc 1 . .
    O O11 0.89354(11) 0.67802(10) 0.00304(7) 0.0223(2) Uani d 1 . .
    C C12 0.75156(17) 0.67584(15) -0.03119(10) 0.0239(3) Uani d 1 . .
    H H12A 0.7496 0.7151 -0.0928 0.029 Uiso calc 1 . .
    H H12B 0.6758 0.7276 0.0085 0.029 Uiso calc 1 . .
    C C13 0.71654(17) 0.53812(15) -0.03494(9) 0.0224(3) Uani d 1 . .
    H H13A 0.6301 0.5342 -0.0720 0.027 Uiso calc 1 . .
    H H13B 0.8020 0.4821 -0.0635 0.027 Uiso calc 1 . .
    O O14 0.68447(11) 0.49285(9) 0.05566(6) 0.0192(2) Uani d 1 . .
    C C15 0.66801(15) 0.36325(13) 0.06612(9) 0.0169(3) Uani d 1 . .
    C C16 0.65128(16) 0.28520(14) -0.00827(10) 0.0204(3) Uani d 1 . .
    H H16 0.6523 0.3217 -0.0678 0.024 Uiso calc 1 . .
    C C17 0.63327(17) 0.15515(15) 0.00416(10) 0.0239(3) Uani d 1 . .
    H H17 0.6228 0.1030 -0.0468 0.029 Uiso calc 1 . .
    C C18 0.63047(17) 0.10129(15) 0.09031(11) 0.0243(3) Uani d 1 . .
    H H18 0.6174 0.0124 0.0992 0.029 Uiso calc 1 . .
    C C19 0.64699(16) 0.17908(14) 0.16373(10) 0.0207(3) Uani d 1 . .
    H H19 0.6451 0.1416 0.2229 0.025 Uiso calc 1 . .
    C C20 0.66621(14) 0.31004(13) 0.15426(9) 0.0160(3) Uani d 1 . .
    C C21 0.68462(15) 0.37961(13) 0.24427(9) 0.0147(2) Uani d 1 . .
    H H21 0.5991 0.3621 0.2863 0.018 Uiso calc 1 . .
    C C22 0.82317(14) 0.32219(13) 0.28954(9) 0.0151(3) Uani d 1 . .
    C C23 0.95330(15) 0.36568(13) 0.25977(9) 0.0161(3) Uani d 1 . .
    N N23 1.08748(14) 0.32444(13) 0.29035(9) 0.0211(3) Uani d 1 . .
    H H23A 1.0903(19) 0.2647(17) 0.3346(12) 0.025 Uiso d 1 . .
    H H23B 1.1662(19) 0.3727(17) 0.2762(12) 0.025 Uiso d 1 . .
    C C24 0.94479(15) 0.47044(13) 0.18843(9) 0.0163(3) Uani d 1 . .
    H H24A 0.9322 0.4317 0.1289 0.020 Uiso calc 1 . .
    H H24B 1.0391 0.5089 0.1841 0.020 Uiso calc 1 . .
    N N25 0.68040(12) 0.52165(11) 0.23838(7) 0.0142(2) Uani d 1 . .
    C C25 0.81729(16) 0.23578(13) 0.36705(9) 0.0173(3) Uani d 1 . .
    O O25 0.92621(11) 0.17777(10) 0.40161(7) 0.0217(2) Uani d 1 . .
    O O26 0.67790(11) 0.22664(10) 0.40149(7) 0.0211(2) Uani d 1 . .
    C C26 0.66542(18) 0.14964(15) 0.48444(10) 0.0249(3) Uani d 1 . .
    H H26A 0.7269 0.1797 0.5311 0.030 Uiso calc 1 . .
    H H26B 0.6991 0.0568 0.4722 0.030 Uiso calc 1 . .
    C C27 0.50501(18) 0.16773(16) 0.51650(11) 0.0285(3) Uani d 1 . .
    H H27A 0.4906 0.1141 0.5708 0.043 Uiso calc 1 . .
    H H27B 0.4451 0.1416 0.4685 0.043 Uiso calc 1 . .
    H H27C 0.4745 0.2593 0.5311 0.043 Uiso calc 1 . .
    C C28 0.55098(14) 0.60130(13) 0.24700(9) 0.0149(2) Uani d 1 . .
    C C29 0.53278(15) 0.72930(13) 0.22462(9) 0.0171(3) Uani d 1 . .
    H H29 0.6112 0.7662 0.1926 0.020 Uiso calc 1 . .
    C C30 0.39565(16) 0.81067(14) 0.24871(10) 0.0206(3) Uani d 1 . .
    O O30 0.28235(12) 0.77676(11) 0.28223(9) 0.0332(3) Uani d 1 . .
    O O31 0.41022(12) 0.93716(10) 0.22944(8) 0.0281(3) Uani d 1 . .
    C C31 0.2821(2) 1.02831(17) 0.25180(14) 0.0377(4) Uani d 1 . .
    H H31A 0.3066 1.1169 0.2416 0.057 Uiso calc 1 . .
    H H31B 0.2501 1.0171 0.3157 0.057 Uiso calc 1 . .
    H H31C 0.2020 1.0131 0.2133 0.057 Uiso calc 1 . .
    C C32 0.42192(15) 0.53990(13) 0.29146(9) 0.0167(3) Uani d 1 . .
    O O32 0.33589(11) 0.48529(10) 0.25174(7) 0.0235(2) Uani d 1 . .
    O O33 0.42394(11) 0.55003(10) 0.38109(6) 0.0208(2) Uani d 1 . .
    C C33 0.30089(19) 0.50518(18) 0.43345(11) 0.0324(4) Uani d 1 . .
    H H33A 0.3098 0.5218 0.4980 0.049 Uiso calc 1 . .
    H H33B 0.3016 0.4118 0.4243 0.049 Uiso calc 1 . .
    H H33C 0.2079 0.5516 0.4135 0.049 Uiso calc 1 . .
loop_
    _atom_site_aniso_label
    _atom_site_aniso_U_11
    _atom_site_aniso_U_22
    _atom_site_aniso_U_33
    _atom_site_aniso_U_12
    _atom_site_aniso_U_13
    _atom_site_aniso_U_23
    C1 0.0126(6) 0.0147(6) 0.0152(6) -0.0042(5) 0.0011(5) 0.0000(5)
    C2 0.0119(6) 0.0172(6) 0.0177(6) -0.0033(5) 0.0017(5) -0.0022(5)
    C3 0.0198(7) 0.0204(7) 0.0192(7) -0.0050(5) 0.0008(5) -0.0006(5)
    C4 0.0217(7) 0.0276(8) 0.0193(7) -0.0042(6) -0.0022(5) -0.0039(6)
    C5 0.0211(7) 0.0251(8) 0.0274(8) -0.0048(6) -0.0023(6) -0.0085(6)
    C6 0.0208(7) 0.0160(7) 0.0307(8) -0.0040(5) 0.0003(6) -0.0040(6)
    C7 0.0153(6) 0.0180(7) 0.0200(7) -0.0007(5) 0.0007(5) -0.0008(5)
    O8 0.0222(5) 0.0191(5) 0.0211(5) -0.0021(4) 0.0026(4) 0.0027(4)
    C9 0.0249(7) 0.0239(8) 0.0257(8) -0.0082(6) 0.0058(6) 0.0018(6)
    C10 0.0305(8) 0.0208(7) 0.0239(7) -0.0077(6) 0.0047(6) 0.0028(6)
    O11 0.0234(5) 0.0195(5) 0.0241(5) -0.0038(4) 0.0012(4) 0.0010(4)
    C12 0.0246(7) 0.0262(8) 0.0207(7) -0.0029(6) -0.0009(6) 0.0068(6)
    C13 0.0256(7) 0.0277(8) 0.0143(6) -0.0064(6) 0.0000(5) 0.0044(5)
    O14 0.0243(5) 0.0198(5) 0.0139(5) -0.0053(4) 0.0002(4) 0.0014(4)
    C15 0.0141(6) 0.0191(7) 0.0178(6) -0.0031(5) -0.0005(5) -0.0012(5)
    C16 0.0185(7) 0.0266(7) 0.0166(6) -0.0038(6) -0.0021(5) -0.0028(5)
    C17 0.0233(7) 0.0268(8) 0.0228(7) -0.0055(6) -0.0031(6) -0.0091(6)
    C18 0.0266(8) 0.0183(7) 0.0292(8) -0.0058(6) -0.0052(6) -0.0043(6)
    C19 0.0222(7) 0.0199(7) 0.0209(7) -0.0054(5) -0.0049(5) 0.0010(5)
    C20 0.0135(6) 0.0180(6) 0.0170(6) -0.0035(5) -0.0014(5) -0.0014(5)
    C21 0.0155(6) 0.0144(6) 0.0149(6) -0.0043(5) -0.0007(5) 0.0005(5)
    C22 0.0161(6) 0.0143(6) 0.0152(6) -0.0033(5) -0.0015(5) -0.0008(5)
    C23 0.0168(6) 0.0146(6) 0.0169(6) -0.0011(5) -0.0009(5) -0.0047(5)
    N23 0.0152(6) 0.0203(6) 0.0279(7) -0.0029(5) -0.0021(5) 0.0022(5)
    C24 0.0142(6) 0.0170(6) 0.0176(6) -0.0036(5) 0.0026(5) -0.0016(5)
    N25 0.0131(5) 0.0148(5) 0.0150(5) -0.0036(4) 0.0008(4) 0.0010(4)
    C25 0.0200(7) 0.0154(6) 0.0174(6) -0.0057(5) -0.0015(5) -0.0028(5)
    O25 0.0223(5) 0.0202(5) 0.0235(5) -0.0040(4) -0.0070(4) 0.0036(4)
    O26 0.0213(5) 0.0238(5) 0.0187(5) -0.0064(4) -0.0001(4) 0.0070(4)
    C26 0.0296(8) 0.0247(8) 0.0206(7) -0.0071(6) 0.0005(6) 0.0087(6)
    C27 0.0338(9) 0.0273(8) 0.0249(8) -0.0096(7) 0.0058(7) 0.0022(6)
    C28 0.0139(6) 0.0197(6) 0.0114(6) -0.0033(5) -0.0007(5) -0.0012(5)
    C29 0.0154(6) 0.0189(7) 0.0166(6) -0.0019(5) 0.0011(5) 0.0006(5)
    C30 0.0203(7) 0.0214(7) 0.0193(7) 0.0002(5) -0.0014(5) 0.0013(5)
    O30 0.0195(6) 0.0309(6) 0.0468(7) 0.0014(5) 0.0085(5) 0.0048(5)
    O31 0.0251(6) 0.0197(5) 0.0367(6) 0.0048(4) 0.0035(5) 0.0024(5)
    C31 0.0335(9) 0.0267(9) 0.0482(11) 0.0124(7) 0.0030(8) -0.0003(8)
    C32 0.0143(6) 0.0180(6) 0.0175(6) -0.0011(5) 0.0005(5) 0.0001(5)
    O32 0.0184(5) 0.0302(6) 0.0236(5) -0.0091(4) -0.0031(4) -0.0008(4)
    O33 0.0200(5) 0.0275(5) 0.0157(5) -0.0086(4) 0.0040(4) -0.0010(4)
    C33 0.0280(8) 0.0453(10) 0.0247(8) -0.0138(7) 0.0115(7) 0.0005(7)
_geom_special_details
;
 All esds (except the esd in the dihedral angle between two l.s. planes)
 are estimated using the full covariance matrix.  The cell esds are taken
 into account individually in the estimation of esds in distances, angles
 and torsion angles; correlations between esds in cell parameters are only
 used when they are defined by crystal symmetry.  An approximate (isotropic)
 treatment of cell esds is used for estimating esds involving l.s. planes.
;
loop_
    _geom_bond_atom_site_label_1
    _geom_bond_atom_site_label_2
    _geom_bond_site_symmetry_2
    _geom_bond_distance
    _geom_bond_publ_flag
    C1 N25 . 1.4751(16) ?
    C1 C2 . 1.5210(18) ?
    C1 C24 . 1.5383(18) ?
    C1 H1 . 1.0000 ?
    C2 C3 . 1.3916(19) ?
    C2 C7 . 1.3970(19) ?
    C3 C4 . 1.389(2) ?
    C3 H3 . 0.9500 ?
    C4 C5 . 1.386(2) ?
    C4 H4 . 0.9500 ?
    C5 C6 . 1.386(2) ?
    C5 H5 . 0.9500 ?
    C6 C7 . 1.389(2) ?
    C6 H6 . 0.9500 ?
    C7 O8 . 1.3891(17) ?
    O8 C9 . 1.4354(17) ?
    C9 C10 . 1.504(2) ?
    C9 H9A . 0.9900 ?
    C9 H9B . 0.9900 ?
    C10 O11 . 1.4352(17) ?
    C10 H10A . 0.9900 ?
    C10 H10B . 0.9900 ?
    O11 C12 . 1.4195(18) ?
    C12 C13 . 1.505(2) ?
    C12 H12A . 0.9900 ?
    C12 H12B . 0.9900 ?
    C13 O14 . 1.4348(16) ?
    C13 H13A . 0.9900 ?
    C13 H13B . 0.9900 ?
    O14 C15 . 1.3765(16) ?
    C15 C16 . 1.4008(19) ?
    C15 C20 . 1.4039(19) ?
    C16 C17 . 1.387(2) ?
    C16 H16 . 0.9500 ?
    C17 C18 . 1.380(2) ?
    C17 H17 . 0.9500 ?
    C18 C19 . 1.387(2) ?
    C18 H18 . 0.9500 ?
    C19 C20 . 1.3950(19) ?
    C19 H19 . 0.9500 ?
    C20 C21 . 1.5489(18) ?
    C21 N25 . 1.4706(17) ?
    C21 C22 . 1.5150(18) ?
    C21 H21 . 1.0000 ?
    C22 C23 . 1.3671(18) ?
    C22 C25 . 1.4437(19) ?
    C23 N23 . 1.3458(18) ?
    C23 C24 . 1.4983(19) ?
    N23 H23A . 0.891(18) ?
    N23 H23B . 0.936(18) ?
    C24 H24A . 0.9900 ?
    C24 H24B . 0.9900 ?
    N25 C28 . 1.3551(17) ?
    C25 O25 . 1.2284(17) ?
    C25 O26 . 1.3546(17) ?
    O26 C26 . 1.4566(17) ?
    C26 C27 . 1.501(2) ?
    C26 H26A . 0.9900 ?
    C26 H26B . 0.9900 ?
    C27 H27A . 0.9800 ?
    C27 H27B . 0.9800 ?
    C27 H27C . 0.9800 ?
    C28 C29 . 1.3555(19) ?
    C28 C32 . 1.5172(19) ?
    C29 C30 . 1.4488(19) ?
    C29 H29 . 0.9500 ?
    C30 O30 . 1.2083(18) ?
    C30 O31 . 1.3590(18) ?
    O31 C31 . 1.4353(18) ?
    C31 H31A . 0.9800 ?
    C31 H31B . 0.9800 ?
    C31 H31C . 0.9800 ?
    C32 O32 . 1.2058(16) ?
    C32 O33 . 1.3292(16) ?
    O33 C33 . 1.4448(17) ?
    C33 H33A . 0.9800 ?
    C33 H33B . 0.9800 ?
    C33 H33C . 0.9800 ?
loop_
    _geom_angle_atom_site_label_1
    _geom_angle_atom_site_label_2
    _geom_angle_atom_site_label_3
    _geom_angle_site_symmetry_1
    _geom_angle_site_symmetry_3
    _geom_angle
    _geom_angle_publ_flag
    N25 C1 C2 . . 111.41(10) ?
    N25 C1 C24 . . 110.41(10) ?
    C2 C1 C24 . . 111.32(11) ?
    N25 C1 H1 . . 107.8 ?
    C2 C1 H1 . . 107.8 ?
    C24 C1 H1 . . 107.8 ?
    C3 C2 C7 . . 118.01(12) ?
    C3 C2 C1 . . 122.28(12) ?
    C7 C2 C1 . . 119.70(12) ?
    C4 C3 C2 . . 121.00(14) ?
    C4 C3 H3 . . 119.5 ?
    C2 C3 H3 . . 119.5 ?
    C5 C4 C3 . . 120.18(14) ?
    C5 C4 H4 . . 119.9 ?
    C3 C4 H4 . . 119.9 ?
    C4 C5 C6 . . 119.75(14) ?
    C4 C5 H5 . . 120.1 ?
    C6 C5 H5 . . 120.1 ?
    C5 C6 C7 . . 119.77(14) ?
    C5 C6 H6 . . 120.1 ?
    C7 C6 H6 . . 120.1 ?
    C6 C7 O8 . . 119.54(13) ?
    C6 C7 C2 . . 121.28(13) ?
    O8 C7 C2 . . 119.08(12) ?
    C7 O8 C9 . . 115.23(11) ?
    O8 C9 C10 . . 108.14(12) ?
    O8 C9 H9A . . 110.1 ?
    C10 C9 H9A . . 110.1 ?
    O8 C9 H9B . . 110.1 ?
    C10 C9 H9B . . 110.1 ?
    H9A C9 H9B . . 108.4 ?
    O11 C10 C9 . . 109.54(12) ?
    O11 C10 H10A . . 109.8 ?
    C9 C10 H10A . . 109.8 ?
    O11 C10 H10B . . 109.8 ?
    C9 C10 H10B . . 109.8 ?
    H10A C10 H10B . . 108.2 ?
    C12 O11 C10 . . 113.88(11) ?
    O11 C12 C13 . . 109.95(12) ?
    O11 C12 H12A . . 109.7 ?
    C13 C12 H12A . . 109.7 ?
    O11 C12 H12B . . 109.7 ?
    C13 C12 H12B . . 109.7 ?
    H12A C12 H12B . . 108.2 ?
    O14 C13 C12 . . 109.07(12) ?
    O14 C13 H13A . . 109.9 ?
    C12 C13 H13A . . 109.9 ?
    O14 C13 H13B . . 109.9 ?
    C12 C13 H13B . . 109.9 ?
    H13A C13 H13B . . 108.3 ?
    C15 O14 C13 . . 116.89(11) ?
    O14 C15 C16 . . 121.72(12) ?
    O14 C15 C20 . . 118.30(12) ?
    C16 C15 C20 . . 119.97(13) ?
    C17 C16 C15 . . 120.61(13) ?
    C17 C16 H16 . . 119.7 ?
    C15 C16 H16 . . 119.7 ?
    C18 C17 C16 . . 120.25(13) ?
    C18 C17 H17 . . 119.9 ?
    C16 C17 H17 . . 119.9 ?
    C17 C18 C19 . . 118.88(14) ?
    C17 C18 H18 . . 120.6 ?
    C19 C18 H18 . . 120.6 ?
    C18 C19 C20 . . 122.76(14) ?
    C18 C19 H19 . . 118.6 ?
    C20 C19 H19 . . 118.6 ?
    C19 C20 C15 . . 117.52(12) ?
    C19 C20 C21 . . 114.89(12) ?
    C15 C20 C21 . . 127.59(12) ?
    N25 C21 C22 . . 109.45(10) ?
    N25 C21 C20 . . 115.95(11) ?
    C22 C21 C20 . . 111.71(11) ?
    N25 C21 H21 . . 106.4 ?
    C22 C21 H21 . . 106.4 ?
    C20 C21 H21 . . 106.4 ?
    C23 C22 C25 . . 120.74(12) ?
    C23 C22 C21 . . 117.09(12) ?
    C25 C22 C21 . . 121.85(12) ?
    N23 C23 C22 . . 125.65(13) ?
    N23 C23 C24 . . 117.38(12) ?
    C22 C23 C24 . . 116.96(12) ?
    C23 N23 H23A . . 116.4(11) ?
    C23 N23 H23B . . 119.3(11) ?
    H23A N23 H23B . . 122.3(16) ?
    C23 C24 C1 . . 112.42(11) ?
    C23 C24 H24A . . 109.1 ?
    C1 C24 H24A . . 109.1 ?
    C23 C24 H24B . . 109.1 ?
    C1 C24 H24B . . 109.1 ?
    H24A C24 H24B . . 107.9 ?
    C28 N25 C21 . . 121.49(11) ?
    C28 N25 C1 . . 118.50(11) ?
    C21 N25 C1 . . 119.36(10) ?
    O25 C25 O26 . . 121.82(13) ?
    O25 C25 C22 . . 124.65(13) ?
    O26 C25 C22 . . 113.49(12) ?
    C25 O26 C26 . . 116.03(11) ?
    O26 C26 C27 . . 106.66(12) ?
    O26 C26 H26A . . 110.4 ?
    C27 C26 H26A . . 110.4 ?
    O26 C26 H26B . . 110.4 ?
    C27 C26 H26B . . 110.4 ?
    H26A C26 H26B . . 108.6 ?
    C26 C27 H27A . . 109.5 ?
    C26 C27 H27B . . 109.5 ?
    H27A C27 H27B . . 109.5 ?
    C26 C27 H27C . . 109.5 ?
    H27A C27 H27C . . 109.5 ?
    H27B C27 H27C . . 109.5 ?
    N25 C28 C29 . . 125.26(12) ?
    N25 C28 C32 . . 115.09(11) ?
    C29 C28 C32 . . 119.51(12) ?
    C28 C29 C30 . . 121.04(13) ?
    C28 C29 H29 . . 119.5 ?
    C30 C29 H29 . . 119.5 ?
    O30 C30 O31 . . 122.38(13) ?
    O30 C30 C29 . . 127.43(14) ?
    O31 C30 C29 . . 110.18(12) ?
    C30 O31 C31 . . 115.59(13) ?
    O31 C31 H31A . . 109.5 ?
    O31 C31 H31B . . 109.5 ?
    H31A C31 H31B . . 109.5 ?
    O31 C31 H31C . . 109.5 ?
    H31A C31 H31C . . 109.5 ?
    H31B C31 H31C . . 109.5 ?
    O32 C32 O33 . . 125.66(13) ?
    O32 C32 C28 . . 125.19(12) ?
    O33 C32 C28 . . 109.06(11) ?
    C32 O33 C33 . . 115.97(11) ?
    O33 C33 H33A . . 109.5 ?
    O33 C33 H33B . . 109.5 ?
    H33A C33 H33B . . 109.5 ?
    O33 C33 H33C . . 109.5 ?
    H33A C33 H33C . . 109.5 ?
    H33B C33 H33C . . 109.5 ?
loop_
    _geom_torsion_atom_site_label_1
    _geom_torsion_atom_site_label_2
    _geom_torsion_atom_site_label_3
    _geom_torsion_atom_site_label_4
    _geom_torsion_site_symmetry_1
    _geom_torsion_site_symmetry_2
    _geom_torsion_site_symmetry_3
    _geom_torsion_site_symmetry_4
    _geom_torsion
    _geom_torsion_publ_flag
    N25 C1 C2 C3 . . . . 54.79(17) ?
    C24 C1 C2 C3 . . . . -68.92(16) ?
    N25 C1 C2 C7 . . . . -126.67(13) ?
    C24 C1 C2 C7 . . . . 109.61(14) ?
    C7 C2 C3 C4 . . . . -0.7(2) ?
    C1 C2 C3 C4 . . . . 177.82(13) ?
    C2 C3 C4 C5 . . . . 1.3(2) ?
    C3 C4 C5 C6 . . . . -0.6(2) ?
    C4 C5 C6 C7 . . . . -0.6(2) ?
    C5 C6 C7 O8 . . . . 177.57(13) ?
    C5 C6 C7 C2 . . . . 1.2(2) ?
    C3 C2 C7 C6 . . . . -0.5(2) ?
    C1 C2 C7 C6 . . . . -179.10(12) ?
    C3 C2 C7 O8 . . . . -176.89(12) ?
    C1 C2 C7 O8 . . . . 4.51(19) ?
    C6 C7 O8 C9 . . . . 87.42(16) ?
    C2 C7 O8 C9 . . . . -96.13(15) ?
    C7 O8 C9 C10 . . . . 151.09(12) ?
    O8 C9 C10 O11 . . . . -70.39(15) ?
    C9 C10 O11 C12 . . . . 127.74(13) ?
    C10 O11 C12 C13 . . . . 179.42(11) ?
    O11 C12 C13 O14 . . . . 73.13(15) ?
    C12 C13 O14 C15 . . . . -172.13(12) ?
    C13 O14 C15 C16 . . . . -13.40(18) ?
    C13 O14 C15 C20 . . . . 167.47(12) ?
    O14 C15 C16 C17 . . . . -179.30(13) ?
    C20 C15 C16 C17 . . . . -0.2(2) ?
    C15 C16 C17 C18 . . . . 0.5(2) ?
    C16 C17 C18 C19 . . . . -0.5(2) ?
    C17 C18 C19 C20 . . . . 0.1(2) ?
    C18 C19 C20 C15 . . . . 0.2(2) ?
    C18 C19 C20 C21 . . . . -179.26(13) ?
    O14 C15 C20 C19 . . . . 178.97(12) ?
    C16 C15 C20 C19 . . . . -0.2(2) ?
    O14 C15 C20 C21 . . . . -1.6(2) ?
    C16 C15 C20 C21 . . . . 179.24(13) ?
    C19 C20 C21 N25 . . . . -170.28(11) ?
    C15 C20 C21 N25 . . . . 10.30(19) ?
    C19 C20 C21 C22 . . . . 63.39(15) ?
    C15 C20 C21 C22 . . . . -116.04(15) ?
    N25 C21 C22 C23 . . . . -46.59(15) ?
    C20 C21 C22 C23 . . . . 83.21(14) ?
    N25 C21 C22 C25 . . . . 127.01(13) ?
    C20 C21 C22 C25 . . . . -103.19(14) ?
    C25 C22 C23 N23 . . . . 7.7(2) ?
    C21 C22 C23 N23 . . . . -178.62(12) ?
    C25 C22 C23 C24 . . . . -170.83(12) ?
    C21 C22 C23 C24 . . . . 2.85(17) ?
    N23 C23 C24 C1 . . . . -134.29(12) ?
    C22 C23 C24 C1 . . . . 44.37(16) ?
    N25 C1 C24 C23 . . . . -44.58(14) ?
    C2 C1 C24 C23 . . . . 79.70(14) ?
    C22 C21 N25 C28 . . . . -145.08(12) ?
    C20 C21 N25 C28 . . . . 87.47(14) ?
    C22 C21 N25 C1 . . . . 44.29(15) ?
    C20 C21 N25 C1 . . . . -83.17(14) ?
    C2 C1 N25 C28 . . . . 64.94(15) ?
    C24 C1 N25 C28 . . . . -170.83(11) ?
    C2 C1 N25 C21 . . . . -124.15(12) ?
    C24 C1 N25 C21 . . . . 0.08(15) ?
    C23 C22 C25 O25 . . . . -13.2(2) ?
    C21 C22 C25 O25 . . . . 173.47(12) ?
    C23 C22 C25 O26 . . . . 164.83(12) ?
    C21 C22 C25 O26 . . . . -8.55(18) ?
    O25 C25 O26 C26 . . . . 3.11(19) ?
    C22 C25 O26 C26 . . . . -174.93(12) ?
    C25 O26 C26 C27 . . . . 172.59(12) ?
    C21 N25 C28 C29 . . . . -165.86(12) ?
    C1 N25 C28 C29 . . . . 4.85(19) ?
    C21 N25 C28 C32 . . . . 18.46(17) ?
    C1 N25 C28 C32 . . . . -170.83(11) ?
    N25 C28 C29 C30 . . . . -170.74(13) ?
    C32 C28 C29 C30 . . . . 4.76(19) ?
    C28 C29 C30 O30 . . . . -6.7(2) ?
    C28 C29 C30 O31 . . . . 172.40(13) ?
    O30 C30 O31 C31 . . . . 0.2(2) ?
    C29 C30 O31 C31 . . . . -178.94(13) ?
    N25 C28 C32 O32 . . . . -90.53(17) ?
    C29 C28 C32 O32 . . . . 93.52(18) ?
    N25 C28 C32 O33 . . . . 86.20(14) ?
    C29 C28 C32 O33 . . . . -89.74(15) ?
    O32 C32 O33 C33 . . . . -8.0(2) ?
    C28 C32 O33 C33 . . . . 175.27(12) ?
loop_
    _geom_hbond_atom_site_label_D
    _geom_hbond_atom_site_label_H
    _geom_hbond_atom_site_label_A
    _geom_hbond_site_symmetry_A
    _geom_hbond_distance_DH
    _geom_hbond_distance_HA
    _geom_hbond_distance_DA
    _geom_hbond_angle_DHA
    C1 H1 O11 . 1.00 2.38 3.2572(17) 145.6
    N23 H23A O25 . 0.891(18) 2.040(18) 2.7127(17) 131.4(15)
    N23 H23B O32 1_655 0.936(18) 2.063(18) 2.9986(17) 176.7(16)
    C29 H29 O8 . 0.95 2.44 3.3439(17) 158.8
_shelx_hkl_file
;
  -1   0   0    1.66    0.10
  -1   0   0    1.81    0.11
  -1   0   0    1.70    0.10
  -1   0   0    1.70    0.09
   1   0   0    1.71    0.11
   1   0   0    1.70    0.10
   1   0   0    1.71    0.10
  -2   0   0   15.79    0.45
  -2   0   0   15.30    0.38
   2   0   0   15.61    0.41
   2   0   0   15.62    0.40
  -3   0   0  210.39    3.17
  -3   0   0  210.88    3.01
   3   0   0  212.77    3.08
   3   0   0  210.24    3.13
  -4   0   0  154.57    2.30
  -4   0   0  145.76    2.47
   4   0   0  151.00    2.39
   4   0   0  136.35    2.38
  -5   0   0   97.66    1.96
  -5   0   0   99.75    1.75
   5   0   0  106.11    1.90
   5   0   0   96.54    1.86
  -6   0   0    4.59    0.37
  -6   0   0    4.99    0.48
   6   0   0    5.28    0.39
   6   0   0    4.56    0.41
  -7   0   0    0.56    0.25
  -7   0   0    0.72    0.34
   7   0   0    1.00    0.32
   7   0   0    0.43    0.25
  -8   0   0   26.27    1.09
  -8   0   0   26.50    0.89
   8   0   0   26.32    1.01
   8   0   0   26.89    1.02
  -9   0   0    0.53    0.27
  -9   0   0    0.51    0.34
   9   0   0    0.52    0.33
   9   0   0    0.52    0.33
 -10   0   0    0.58    0.42
  10   0   0   -0.49    0.30
  10   0   0    0.22    0.32
 -11   0   0    1.04    0.48
  11   0   0    1.24    0.40
  11   0   0    0.18    0.39
 -12   0   0    3.42    0.69
  12   0   0    3.29    0.64
 -13   0   0    0.29    0.45
  13   0   0   -0.51    0.38
  13  -1   0   -1.09    0.38
 -13   1   0    0.54    0.50
  12  -1   0    0.87    0.51
 -12   1   0    0.83    0.49
  11  -1   0    6.34    0.68
 -11   1   0    5.66    0.75
  10  -1   0   -0.26    0.26
  10  -1   0   -0.31    0.26
 -10   1   0   -0.62    0.28
 -10   1   0    0.29    0.31
   9  -1   0    1.02    0.37
   9  -1   0    1.32    0.35
  -9   1   0    1.35    0.36
  -9   1   0    1.09    0.42
   8  -1   0   16.97    0.84
   8  -1   0   15.53    0.78
  -8   1   0   15.12    0.84
  -8   1   0   15.43    0.75
   7  -1   0   31.87    1.04
   7  -1   0   31.69    1.04
  -7   1   0   31.41    1.11
  -7   1   0   30.26    0.98
   6  -1   0   59.60    1.43
   6  -1   0   58.08    1.40
  -6   1   0   62.18    1.39
  -6   1   0   61.46    1.50
   5  -1   0   63.82    1.41
   5  -1   0   67.95    1.45
  -5   1   0   67.86    1.49
  -5   1   0   69.03    1.42
   4  -1   0   10.78    0.46
   4  -1   0   10.01    0.45
  -4   1   0   10.58    0.49
  -4   1   0    9.76    0.45
   3  -1   0    9.87    0.40
   3  -1   0    9.41    0.39
  -3   1   0    9.24    0.40
  -3   1   0    9.24    0.40
   2  -1   0 1000.00   14.59
   2  -1   0  989.71   14.38
  -2   1   0  998.52   14.63
  -2   1   0  979.66   14.11
   1  -1   0   11.94    0.26
   1  -1   0   11.28    0.28
   1  -1   0   11.10    0.30
  -1   1   0   11.52    0.29
  -1   1   0   11.81    0.32
  -1   1   0   11.79    0.26
   0  -1   0  206.48    3.33
   0   1   0  204.41    3.10
   0   1   0  207.16    3.17
  -1  -1   0   82.78    1.25
   1   1   0   83.37    1.25
   1   1   0   86.04    1.24
   1   1   0   79.14    1.26
  -2  -1   0  325.74    5.01
  -2  -1   0  348.53    4.80
   2   1   0  340.66    5.32
   2   1   0  349.23    4.78
   2   1   0  347.62    5.24
  -3  -1   0   80.31    1.20
  -3  -1   0   79.41    1.48
   3   1   0   77.87    1.36
   3   1   0   79.53    1.42
  -4  -1   0   14.82    0.41
  -4  -1   0   15.56    0.63
   4   1   0   14.28    0.53
   4   1   0   15.06    0.54
  -5  -1   0    1.76    0.22
  -5  -1   0    1.70    0.33
   5   1   0    2.03    0.31
   5   1   0    1.69    0.28
  -6  -1   0    8.64    0.61
  -6  -1   0    8.03    0.40
   6   1   0    8.13    0.48
   6   1   0    8.08    0.50
  -7  -1   0    3.07    0.33
  -7  -1   0    3.41    0.52
   7   1   0    3.63    0.44
   7   1   0    3.23    0.44
  -8  -1   0   28.52    1.17
  -8  -1   0   29.05    0.86
   8   1   0   28.26    1.06
   8   1   0   29.32    1.07
  -9  -1   0   17.82    1.01
   9   1   0   18.08    0.92
   9   1   0   17.85    0.89
 -10  -1   0    0.12    0.38
  10   1   0    0.09    0.30
  10   1   0    0.47    0.38
 -11  -1   0   -0.05    0.34
  11   1   0   -0.08    0.35
  11   1   0    0.34    0.42
 -12  -1   0   -0.40    0.42
  12   1   0    0.06    0.38
 -13  -1   0    2.14    0.62
  13   1   0    2.09    0.61
  13  -2   0   -0.66    0.43
 -13   2   0    0.13    0.43
  12  -2   0    0.34    0.41
 -12   2   0    1.17    0.51
  11  -2   0    7.48    0.73
 -11   2   0    7.38    0.74
  10  -2   0    6.32    0.63
  10  -2   0    5.81    0.63
 -10   2   0    6.58    0.63
 -10   2   0    6.28    0.65
   9  -2   0    0.52    0.37
   9  -2   0    0.23    0.27
  -9   2   0    0.35    0.30
  -9   2   0    0.33    0.36
   8  -2   0    1.53    0.39
   8  -2   0    1.73    0.38
  -8   2   0    1.37    0.37
  -8   2   0    1.25    0.38
   7  -2   0   42.87    1.28
   7  -2   0   42.26    1.23
  -7   2   0   44.37    1.27
  -7   2   0   44.35    1.29
   6  -2   0    0.25    0.21
   6  -2   0    0.33    0.23
  -6   2   0   -0.07    0.22
  -6   2   0    0.42    0.23
   5  -2   0   21.15    0.73
   5  -2   0   20.92    0.75
  -5   2   0   21.45    0.74
  -5   2   0   20.18    0.75
   4  -2   0   25.04    0.76
   4  -2   0   25.91    0.76
  -4   2   0   25.48    0.73
  -4   2   0   25.74    0.80
   3  -2   0   14.96    0.52
   3  -2   0   14.94    0.50
  -3   2   0   15.38    0.47
  -3   2   0   15.42    0.56
   2  -2   0   -0.02    0.11
   2  -2   0    0.01    0.13
  -2   2   0    0.11    0.15
  -2   2   0    0.21    0.12
   1  -2   0  274.67    3.90
   1  -2   0  280.79    3.90
  -1   2   0  275.20    4.22
  -1   2   0  267.64    4.35
  -1   2   0  279.21    3.88
   0  -2   0   83.07    1.25
   0  -2   0   81.92    1.35
   0  -2   0   83.10    1.19
   0   2   0   84.19    1.32
   0   2   0   82.93    1.29
  -1  -2   0   19.77    0.38
  -1  -2   0   20.10    0.45
   1   2   0   19.56    0.38
   1   2   0   20.39    0.49
   1   2   0   19.21    0.50
  -2  -2   0   71.09    1.28
   2   2   0   74.13    1.27
   2   2   0   71.79    1.29
  -3  -2   0   52.28    1.13
   3   2   0   52.84    1.10
   3   2   0   52.28    1.06
  -4  -2   0    1.30    0.12
  -4  -2   0    1.72    0.29
   4   2   0    1.25    0.11
   4   2   0    1.27    0.22
   4   2   0    1.48    0.25
  -5  -2   0    2.01    0.34
  -5  -2   0    1.66    0.17
   5   2   0    1.80    0.31
   5   2   0    1.64    0.29
  -6  -2   0    3.23    0.24
  -6  -2   0    3.58    0.47
   6   2   0    3.28    0.38
   6   2   0    3.54    0.39
  -7  -2   0    0.19    0.28
  -7  -2   0    0.07    0.16
   7   2   0    0.07    0.22
   7   2   0   -0.13    0.22
  -8  -2   0   24.03    1.10
  -8  -2   0   24.84    0.69
   8   2   0   24.64    0.99
   8   2   0   23.19    0.99
  -9  -2   0    0.89    0.41
   9   2   0    1.14    0.38
   9   2   0    1.15    0.39
 -10  -2   0    0.30    0.36
  10   2   0    1.24    0.41
  10   2   0    0.83    0.37
 -11  -2   0    0.27    0.47
  11   2   0    0.13    0.38
  11   2   0    0.97    0.45
 -12  -2   0    0.49    0.43
  12   2   0   -0.15    0.37
  12   2   0    0.21    0.44
 -13  -2   0   -1.23    0.40
  13   2   0   -0.04    0.46
  12  -3   0    1.02    0.50
  11  -3   0    1.59    0.47
 -11   3   0    2.11    0.51
 -11   3   0    1.75    0.47
  10  -3   0    3.60    0.57
  10  -3   0    3.49    0.59
 -10   3   0    3.32    0.54
 -10   3   0    3.85    0.60
   9  -3   0    1.12    0.38
   9  -3   0    1.19    0.39
  -9   3   0    0.68    0.39
  -9   3   0    0.42    0.34
   8  -3   0    2.59    0.43
   8  -3   0    2.43    0.44
  -8   3   0    2.96    0.45
  -8   3   0    3.20    0.51
   7  -3   0    7.58    0.56
   7  -3   0    7.46    0.55
  -7   3   0    7.61    0.54
  -7   3   0    7.19    0.59
   6  -3   0    9.67    0.56
   6  -3   0   11.14    0.60
  -6   3   0   10.28    0.58
  -6   3   0    9.98    0.63
   5  -3   0    3.31    0.34
   5  -3   0    3.09    0.36
  -5   3   0    3.20    0.35
  -5   3   0    3.37    0.43
   4  -3   0    6.70    0.42
   4  -3   0    7.15    0.43
  -4   3   0    6.10    0.48
  -4   3   0    6.75    0.37
   3  -3   0  279.95    4.21
   3  -3   0  281.59    4.20
  -3   3   0  279.52    3.94
  -3   3   0  287.22    4.28
   2  -3   0    0.17    0.15
   2  -3   0    0.06    0.14
  -2   3   0    0.00    0.17
  -2   3   0    0.08    0.09
   1  -3   0   74.03    1.35
  -1   3   0   73.46    1.35
  -1   3   0   68.97    1.30
   0  -3   0  212.75    2.84
   0  -3   0  208.29    2.98
   0  -3   0  206.55    3.15
   0   3   0  210.59    3.03
   0   3   0  208.06    3.06
  -1  -3   0    0.37    0.13
  -1  -3   0    0.33    0.16
   1   3   0    0.13    0.16
   1   3   0    0.45    0.13
  -2  -3   0   20.99    0.59
  -2  -3   0   20.81    0.40
   2   3   0   20.38    0.38
   2   3   0   20.63    0.59
   2   3   0   20.52    0.63
  -3  -3   0    2.57    0.29
   3   3   0    2.23    0.28
   3   3   0    2.16    0.29
  -4  -3   0    1.00    0.26
   4   3   0    1.29    0.27
   4   3   0    1.36    0.26
  -5  -3   0   19.37    0.82
   5   3   0   18.85    0.72
   5   3   0   19.58    0.76
  -6  -3   0    0.87    0.32
   6   3   0    0.47    0.26
   6   3   0    0.80    0.30
  -7  -3   0    3.56    0.20
  -7  -3   0    3.15    0.51
   7   3   0    3.23    0.47
   7   3   0    4.30    0.45
  -8  -3   0    5.15    0.66
   8   3   0    5.26    0.54
   8   3   0    4.59    0.52
  -9  -3   0    2.56    0.55
   9   3   0    3.41    0.50
   9   3   0    3.07    0.50
 -10  -3   0    1.29    0.46
  10   3   0    1.01    0.43
  10   3   0    1.36    0.40
 -11  -3   0    1.70    0.52
  11   3   0    1.30    0.44
  11   3   0    1.76    0.50
 -12  -3   0    1.98    0.56
  12   3   0    1.48    0.53
  12   3   0    2.08    0.55
 -13  -3   0    0.61    0.54
  13   3   0   -0.30    0.33
  12  -4   0   -0.18    0.33
  11  -4   0   -0.52    0.31
 -11   4   0    0.26    0.39
  10  -4   0   -0.44    0.22
 -10   4   0   -0.04    0.31
 -10   4   0    0.52    0.34
   9  -4   0    0.53    0.31
   9  -4   0    1.41    0.40
  -9   4   0    0.90    0.40
  -9   4   0    0.48    0.33
   8  -4   0    8.16    0.63
   8  -4   0    8.37    0.64
  -8   4   0    9.27    0.72
  -8   4   0    9.17    0.62
   7  -4   0    1.32    0.36
   7  -4   0    1.86    0.37
  -7   4   0    1.60    0.43
  -7   4   0    1.62    0.31
   6  -4   0    1.19    0.33
   6  -4   0    0.92    0.27
  -6   4   0    1.29    0.28
  -6   4   0    1.06    0.37
   5  -4   0    1.43    0.32
   5  -4   0    1.67    0.34
  -5   4   0    1.63    0.27
  -5   4   0    1.51    0.36
   4  -4   0   30.37    0.91
   4  -4   0   28.92    0.93
  -4   4   0   31.03    1.00
  -4   4   0   30.12    0.73
   3  -4   0   52.87    1.20
   3  -4   0   51.62    1.24
  -3   4   0   50.57    0.93
  -3   4   0   53.14    1.31
   2  -4   0   24.26    0.47
   2  -4   0   22.99    0.72
  -2   4   0   23.99    0.77
  -2   4   0   24.29    0.45
  -2   4   0   23.08    0.72
   1  -4   0    6.33    0.38
  -1   4   0    5.99    0.37
  -1   4   0    7.05    0.41
   0  -4   0    2.57    0.15
   0  -4   0    2.54    0.27
   0  -4   0    2.49    0.14
   0   4   0    2.75    0.26
   0   4   0    2.76    0.27
  -1  -4   0   82.10    1.34
  -1  -4   0   81.54    1.60
   1   4   0   79.31    1.52
   1   4   0   82.05    1.38
  -2  -4   0   63.74    1.23
   2   4   0   63.74    1.30
   2   4   0   63.39    1.35
   2   4   0   64.09    1.05
  -3  -4   0    2.91    0.33
   3   4   0    3.24    0.32
   3   4   0    3.03    0.34
  -4  -4   0    0.75    0.27
   4   4   0    0.25    0.24
   4   4   0    0.89    0.27
  -5  -4   0   49.29    1.36
   5   4   0   48.84    1.32
   5   4   0   49.64    1.27
  -6  -4   0    6.92    0.61
   6   4   0    6.72    0.52
   6   4   0    6.75    0.54
  -7  -4   0   28.61    1.17
   7   4   0   29.13    1.05
   7   4   0   27.26    1.06
  -8  -4   0    1.81    0.49
   8   4   0    2.11    0.42
   8   4   0    2.29    0.44
  -9  -4   0    2.39    0.54
   9   4   0    1.88    0.47
   9   4   0    2.94    0.48
 -10  -4   0    4.86    0.72
  10   4   0    5.78    0.64
  10   4   0    5.51    0.62
 -11  -4   0   -0.39    0.42
  11   4   0   -0.22    0.32
  11   4   0    0.03    0.39
 -12  -4   0    0.31    0.52
  12   4   0    0.68    0.47
  12   4   0    0.34    0.38
 -13  -4   0   -0.84    0.35
  13   4   0   -0.14    0.35
  12  -5   0    1.40    0.51
  11  -5   0    1.21    0.44
 -11   5   0    0.33    0.40
  10  -5   0    1.65    0.48
 -10   5   0    1.71    0.51
   9  -5   0    0.94    0.33
   9  -5   0    0.20    0.35
  -9   5   0    0.61    0.38
   8  -5   0    4.50    0.53
   8  -5   0    3.82    0.57
  -8   5   0    3.51    0.44
  -8   5   0    4.21    0.62
   7  -5   0   15.64    0.80
   7  -5   0   14.08    0.81
  -7   5   0   13.49    0.82
  -7   5   0   14.35    0.65
   6  -5   0    1.34    0.37
   6  -5   0    1.64    0.36
  -6   5   0    1.75    0.25
  -6   5   0    1.16    0.38
   5  -5   0   -0.16    0.18
   5  -5   0    0.29    0.26
  -5   5   0    0.12    0.14
  -5   5   0   -0.25    0.27
   4  -5   0   34.70    1.10
   4  -5   0   35.28    1.05
  -4   5   0   33.99    1.13
  -4   5   0   33.55    0.75
   3  -5   0   41.58    1.17
   3  -5   0   42.92    1.13
  -3   5   0   40.90    1.19
  -3   5   0   40.04    0.74
   2  -5   0   14.77    0.64
  -2   5   0   14.01    0.63
  -2   5   0   12.89    0.65
   1  -5   0    0.10    0.18
  -1   5   0    0.14    0.20
  -1   5   0   -0.08    0.20
   0  -5   0    9.01    0.27
   0  -5   0    8.38    0.48
   0  -5   0    8.69    0.25
   0   5   0    8.35    0.44
   0   5   0    8.74    0.46
  -1  -5   0    8.89    0.35
  -1  -5   0    8.64    0.49
   1   5   0    8.91    0.46
   1   5   0    9.30    0.41
  -2  -5   0   71.89    1.61
  -2  -5   0   71.49    1.37
   2   5   0   71.54    1.50
   2   5   0   71.98    1.25
  -3  -5   0    3.33    0.37
   3   5   0    2.92    0.38
   3   5   0    2.85    0.18
   3   5   0    3.30    0.38
  -4  -5   0    1.42    0.31
   4   5   0    1.55    0.33
   4   5   0    1.17    0.30
  -5  -5   0   21.87    0.91
   5   5   0   24.53    0.90
   5   5   0   25.03    0.95
  -6  -5   0    5.03    0.57
   6   5   0    4.82    0.52
   6   5   0    4.71    0.48
  -7  -5   0    0.75    0.37
   7   5   0    1.12    0.39
   7   5   0    0.60    0.36
  -8  -5   0   12.42    0.85
   8   5   0   11.83    0.74
   8   5   0   12.07    0.80
  -9  -5   0    4.54    0.68
   9   5   0    5.17    0.57
   9   5   0    5.13    0.67
 -10  -5   0    2.81    0.61
  10   5   0    2.46    0.53
  10   5   0    2.68    0.55
 -11  -5   0    0.23    0.39
  11   5   0    0.19    0.40
  11   5   0    1.17    0.47
 -12  -5   0    3.03    0.66
  12   5   0    3.72    0.63
  12   5   0    2.17    0.62
 -13  -5   0    0.76    0.51
  13   5   0    1.61    0.49
  12  -6   0    4.05    0.73
 -12   6   0    3.82    0.69
  11  -6   0    3.01    0.63
 -11   6   0    4.25    0.74
  10  -6   0    0.75    0.34
 -10   6   0    0.14    0.32
   9  -6   0    3.01    0.53
  -9   6   0    3.09    0.58
   8  -6   0    1.26    0.39
   8  -6   0    2.25    0.43
  -8   6   0    1.57    0.44
   7  -6   0    3.29    0.50
   7  -6   0    2.61    0.44
  -7   6   0    2.66    0.51
   6  -6   0    4.86    0.53
   6  -6   0    5.98    0.57
  -6   6   0    5.97    0.64
   5  -6   0   17.38    0.85
   5  -6   0   17.74    0.82
  -5   6   0   18.35    0.94
  -5   6   0   18.19    0.55
   4  -6   0   39.64    1.19
   4  -6   0   39.02    1.26
  -4   6   0   39.69    1.31
  -4   6   0   41.49    0.80
   3  -6   0   16.70    0.74
   3  -6   0   16.46    0.75
  -3   6   0   16.84    0.80
   2  -6   0    2.31    0.36
  -2   6   0    1.97    0.37
  -2   6   0    1.88    0.34
   1  -6   0    1.63    0.32
  -1   6   0    1.77    0.35
  -1   6   0    2.20    0.32
   0  -6   0  126.73    2.47
   0  -6   0  131.91    1.85
   0   6   0  128.46    2.39
   0   6   0  129.41    2.31
  -1  -6   0   66.23    1.20
  -1  -6   0   68.75    1.62
   1   6   0   66.31    1.52
   1   6   0   67.35    1.37
  -2  -6   0    1.04    0.23
  -2  -6   0    0.71    0.28
   2   6   0    1.00    0.20
   2   6   0    0.51    0.27
  -3  -6   0    7.22    0.54
  -3  -6   0    7.57    0.48
   3   6   0    7.44    0.32
   3   6   0    7.45    0.50
  -4  -6   0    1.42    0.34
   4   6   0    1.62    0.34
   4   6   0    1.60    0.37
  -5  -6   0   20.55    0.89
   5   6   0   21.04    0.92
   5   6   0   19.78    0.87
  -6  -6   0    1.42    0.39
   6   6   0    1.56    0.38
   6   6   0    1.18    0.39
  -7  -6   0    0.40    0.35
   7   6   0    0.23    0.33
   7   6   0    0.21    0.29
  -8  -6   0   -0.24    0.35
   8   6   0    0.05    0.33
   8   6   0   -0.06    0.27
  -9  -6   0    1.30    0.49
   9   6   0    1.11    0.42
   9   6   0    1.29    0.45
 -10  -6   0    4.01    0.71
  10   6   0    5.60    0.70
  10   6   0    4.04    0.63
 -11  -6   0    2.86    0.69
  11   6   0    1.58    0.50
  11   6   0    2.89    0.62
 -12  -6   0    0.14    0.52
  12   6   0    0.08    0.41
  12   6   0    0.43    0.34
 -13  -6   0    3.63    0.82
  13   6   0    4.16    0.68
  13   6   0    4.10    0.75
  11  -7   0    8.70    0.87
 -11   7   0   10.71    0.95
  10  -7   0   -0.03    0.31
 -10   7   0   -0.21    0.39
   9  -7   0    1.15    0.41
  -9   7   0    0.72    0.45
   8  -7   0    2.34    0.50
   8  -7   0    2.40    0.46
  -8   7   0    2.96    0.58
   7  -7   0    4.19    0.58
   7  -7   0    4.01    0.61
  -7   7   0    4.05    0.67
   6  -7   0    6.20    0.59
   6  -7   0    6.47    0.59
  -6   7   0    5.73    0.66
   5  -7   0   -0.05    0.24
   5  -7   0   -0.11    0.27
  -5   7   0    0.41    0.31
   4  -7   0   14.34    0.76
   4  -7   0   15.50    0.83
  -4   7   0   14.31    0.83
   3  -7   0   47.83    1.44
   3  -7   0   46.76    1.37
  -3   7   0   47.84    1.44
   2  -7   0   32.98    1.12
  -2   7   0   33.58    1.12
  -2   7   0   34.02    1.14
   1  -7   0    7.10    0.55
  -1   7   0    6.71    0.51
  -1   7   0    7.54    0.54
   0  -7   0   10.76    0.29
   0  -7   0   10.79    0.64
   0   7   0    9.69    0.56
   0   7   0   10.51    0.61
  -1  -7   0    5.54    0.32
  -1  -7   0    5.36    0.48
   1   7   0    4.62    0.44
   1   7   0    5.30    0.38
  -2  -7   0   -0.01    0.19
  -2  -7   0   -0.18    0.18
   2   7   0    0.12    0.23
   2   7   0   -0.18    0.15
  -3  -7   0   -0.17    0.25
  -3  -7   0    0.60    0.27
   3   7   0    0.77    0.16
   3   7   0    0.41    0.27
  -4  -7   0   11.69    0.73
  -4  -7   0   11.89    0.65
   4   7   0   12.78    0.70
   4   7   0   12.48    0.37
  -5  -7   0   20.41    0.91
   5   7   0   22.04    0.95
   5   7   0   21.00    0.99
  -6  -7   0    0.87    0.39
   6   7   0    0.50    0.33
   6   7   0    0.96    0.37
  -7  -7   0    2.82    0.56
   7   7   0    1.79    0.41
   7   7   0    2.23    0.46
  -8  -7   0    0.57    0.45
   8   7   0    0.34    0.37
   8   7   0    0.15    0.31
  -9  -7   0    2.89    0.59
   9   7   0    4.39    0.63
   9   7   0    2.88    0.58
 -10  -7   0    3.95    0.70
  10   7   0    3.58    0.61
  10   7   0    3.67    0.64
 -11  -7   0    1.91    0.60
  11   7   0    1.58    0.53
  11   7   0    1.15    0.48
 -12  -7   0    0.78    0.53
  12   7   0    1.56    0.46
  12   7   0    1.42    0.52
  13   7   0    0.52    0.34
  13   7   0    0.51    0.48
  10  -8   0    3.08    0.63
 -10   8   0    2.30    0.60
   9  -8   0    0.46    0.28
  -9   8   0    0.22    0.41
   8  -8   0    0.43    0.34
  -8   8   0   -0.12    0.39
   7  -8   0    2.30    0.51
   7  -8   0    1.86    0.43
  -7   8   0    2.27    0.55
   6  -8   0    6.39    0.59
   6  -8   0    6.26    0.64
  -6   8   0    6.07    0.68
   5  -8   0    0.45    0.35
   5  -8   0    0.08    0.30
  -5   8   0   -0.39    0.27
   4  -8   0   -0.11    0.26
   4  -8   0    0.15    0.24
  -4   8   0    0.36    0.31
   3  -8   0    8.31    0.64
  -3   8   0    8.60    0.66
  -3   8   0    9.00    0.71
   2  -8   0    5.12    0.53
  -2   8   0    5.78    0.58
  -2   8   0    5.05    0.55
   1  -8   0    0.05    0.24
  -1   8   0   -0.27    0.26
  -1   8   0   -0.11    0.24
   0  -8   0    4.86    0.52
   0   8   0    4.92    0.49
   0   8   0    4.79    0.44
  -1  -8   0    9.35    0.40
  -1  -8   0    9.33    0.65
   1   8   0    9.38    0.64
   1   8   0    9.37    0.56
  -2  -8   0    7.44    0.64
  -2  -8   0    7.19    0.44
   2   8   0    7.09    0.46
   2   8   0    6.89    0.58
  -3  -8   0    6.62    0.49
  -3  -8   0    7.76    0.66
   3   8   0    6.65    0.58
   3   8   0    7.67    0.42
  -4  -8   0   18.12    0.80
  -4  -8   0   15.90    0.92
   4   8   0   17.37    0.89
  -5  -8   0   33.37    1.34
  -5  -8   0   32.92    1.15
   5   8   0   32.41    1.21
  -6  -8   0    9.32    0.72
   6   8   0    9.36    0.73
   6   8   0    8.63    0.70
  -7  -8   0    6.87    0.70
   7   8   0    7.30    0.64
   7   8   0    7.10    0.69
  -8  -8   0   18.17    1.07
   8   8   0   17.54    1.05
   8   8   0   19.21    1.03
  -9  -8   0    5.08    0.76
   9   8   0    5.29    0.70
   9   8   0    5.60    0.74
 -10  -8   0    0.07    0.46
  10   8   0    0.47    0.38
  10   8   0    0.29    0.42
 -11  -8   0    0.21    0.51
  11   8   0    1.24    0.52
  11   8   0    1.05    0.48
 -12  -8   0    1.19    0.59
  12   8   0    1.20    0.55
  12   8   0    1.95    0.51
  10  -9   0   -0.03    0.33
 -10   9   0   -0.46    0.34
   9  -9   0    0.44    0.38
  -9   9   0    0.11    0.36
   8  -9   0    0.27    0.32
  -8   9   0   -0.50    0.37
   7  -9   0   -0.32    0.32
   7  -9   0   -0.02    0.34
  -7   9   0   -0.18    0.35
   6  -9   0    4.72    0.66
   6  -9   0    5.28    0.72
  -6   9   0    5.60    0.76
   5  -9   0    0.88    0.33
   5  -9   0    0.47    0.39
  -5   9   0    0.10    0.39
   4  -9   0    0.24    0.32
   4  -9   0    0.45    0.33
  -4   9   0    0.38    0.37
   3  -9   0    8.45    0.69
  -3   9   0    8.69    0.70
  -3   9   0    9.34    0.69
   2  -9   0   13.03    0.81
  -2   9   0   13.83    0.84
  -2   9   0   12.40    0.79
   1  -9   0    3.05    0.51
  -1   9   0    3.50    0.53
  -1   9   0    3.02    0.47
   0  -9   0    1.96    0.45
   0   9   0    1.83    0.39
   0   9   0    1.82    0.41
  -1  -9   0    3.84    0.56
   1   9   0    4.37    0.56
   1   9   0    3.98    0.43
  -2  -9   0   -0.33    0.29
  -2  -9   0   -0.12    0.21
   2   9   0    0.86    0.22
   2   9   0   -0.43    0.24
  -3  -9   0    3.87    0.61
  -3  -9   0    2.90    0.40
   3   9   0    3.53    0.53
   3   9   0    3.63    0.33
  -4  -9   0    0.41    0.32
  -4  -9   0    0.57    0.35
   4   9   0    0.15    0.34
  -5  -9   0    6.41    0.61
  -5  -9   0    6.06    0.66
   5   9   0    6.54    0.64
  -6  -9   0    3.81    0.59
  -6  -9   0    5.02    0.72
   6   9   0    3.60    0.59
  -7  -9   0    5.06    0.71
  -7  -9   0    4.73    0.67
   7   9   0    5.51    0.68
  -8  -9   0    0.04    0.39
   8   9   0    0.11    0.39
   8   9   0    0.51    0.40
  -9  -9   0    1.36    0.56
   9   9   0    1.67    0.53
   9   9   0    2.37    0.52
 -10  -9   0    2.74    0.68
  10   9   0    3.01    0.59
  10   9   0    1.49    0.56
 -11  -9   0    0.70    0.54
  11   9   0    0.03    0.47
  11   9   0    0.38    0.41
 -12  -9   0    0.12    0.51
  12   9   0    1.62    0.43
  12   9   0    1.02    0.58
   9 -10   0    0.12    0.37
  -9  10   0    0.26    0.49
   8 -10   0    0.17    0.28
  -8  10   0   -0.41    0.33
   7 -10   0    6.06    0.78
  -7  10   0    4.65    0.76
   6 -10   0    1.59    0.42
   6 -10   0    2.73    0.60
  -6  10   0    1.76    0.52
   5 -10   0   -0.30    0.33
   5 -10   0   -0.23    0.29
  -5  10   0    0.02    0.30
   4 -10   0    0.70    0.39
   4 -10   0    0.62    0.41
  -4  10   0   -0.28    0.27
   3 -10   0   11.51    0.81
   3 -10   0   11.38    0.82
  -3  10   0   11.39    0.82
  -3  10   0   10.37    0.81
   2 -10   0    0.07    0.32
  -2  10   0    0.38    0.36
  -2  10   0    0.34    0.36
   1 -10   0    1.27    0.41
  -1  10   0    1.46    0.44
  -1  10   0    1.22    0.38
   0 -10   0   -0.02    0.28
   0  10   0   -0.10    0.25
   0  10   0    0.16    0.30
  -1 -10   0    1.10    0.41
   1  10   0    0.14    0.35
   1  10   0    0.90    0.30
  -2 -10   0    2.81    0.55
   2  10   0    2.02    0.47
   2  10   0    2.60    0.35
  -3 -10   0    1.30    0.49
   3  10   0    1.20    0.38
  -4 -10   0    1.74    0.51
  -4 -10   0    1.85    0.40
   4  10   0    1.97    0.50
  -5 -10   0    8.44    0.78
  -5 -10   0    8.41    0.67
   5  10   0    7.58    0.71
  -6 -10   0    0.87    0.48
  -6 -10   0    1.00    0.40
   6  10   0    1.03    0.42
  -7 -10   0   -0.02    0.39
  -7 -10   0    0.35    0.42
   7  10   0    0.57    0.34
  -8 -10   0    0.00    0.41
  -8 -10   0   -0.25    0.37
   8  10   0    0.35    0.41
  -9 -10   0    2.81    0.64
  -9 -10   0    2.93    0.69
   9  10   0    2.42    0.56
 -10 -10   0    0.15    0.35
 -10 -10   0   -0.36    0.44
  10  10   0    0.28    0.38
 -11 -10   0    1.32    0.60
 -11 -10   0    3.10    0.73
  11  10   0    2.93    0.61
   8 -11   0    0.38    0.39
  -8  11   0    0.29    0.48
   7 -11   0    1.18    0.50
  -7  11   0    1.18    0.46
   6 -11   0    2.73    0.62
   6 -11   0    2.01    0.59
  -6  11   0    2.12    0.56
   5 -11   0    0.66    0.44
   5 -11   0    2.51    0.54
  -5  11   0    1.05    0.50
   4 -11   0    1.24    0.36
   4 -11   0   -0.17    0.35
  -4  11   0   -0.63    0.28
   3 -11   0    0.96    0.41
   3 -11   0    1.34    0.49
  -3  11   0    0.96    0.39
   2 -11   0    5.11    0.70
  -2  11   0    4.71    0.67
  -2  11   0    6.30    0.64
   1 -11   0    0.16    0.31
  -1  11   0    0.05    0.32
  -1  11   0   -0.03    0.34
   0 -11   0   -0.02    0.33
   0  11   0   -0.04    0.24
   0  11   0   -0.22    0.31
  -1 -11   0    0.46    0.35
   1  11   0   -0.11    0.22
   1  11   0    0.05    0.33
  -2 -11   0   21.56    1.18
   2  11   0   21.26    0.89
   2  11   0   20.07    1.08
  -3 -11   0    0.48    0.43
   3  11   0    0.39    0.34
  -4 -11   0    0.25    0.42
   4  11   0   -0.58    0.28
  -5 -11   0    0.76    0.39
   5  11   0    0.44    0.40
  -6 -11   0    1.73    0.53
  -6 -11   0    1.15    0.43
   6  11   0    1.91    0.50
  -7 -11   0   -0.01    0.36
  -7 -11   0    0.10    0.39
   7  11   0   -0.16    0.33
  -8 -11   0    4.83    0.73
  -8 -11   0    4.59    0.77
   8  11   0    4.75    0.74
  -9 -11   0   -0.55    0.43
  -9 -11   0    0.47    0.35
   9  11   0   -0.06    0.35
 -10 -11   0    0.34    0.55
 -10 -11   0    1.56    0.48
  10  11   0    0.37    0.44
  11  11   0    1.44    0.44
   7 -12   0    0.55    0.47
  -7  12   0    0.23    0.48
   6 -12   0    0.83    0.41
  -6  12   0    0.25    0.32
   5 -12   0    0.38    0.41
   5 -12   0    0.09    0.43
  -5  12   0    0.38    0.35
   4 -12   0   -0.02    0.44
   4 -12   0    0.10    0.40
  -4  12   0    0.06    0.39
   3 -12   0    5.23    0.75
   3 -12   0    5.06    0.70
  -3  12   0    4.94    0.72
   2 -12   0   -0.26    0.31
  -2  12   0    0.75    0.35
  -2  12   0   -0.05    0.32
   1 -12   0    2.69    0.55
  -1  12   0    2.20    0.52
  -1  12   0    2.21    0.50
   0 -12   0    0.57    0.40
   0  12   0    1.12    0.46
   0  12   0    0.70    0.33
  -1 -12   0   -0.07    0.29
   1  12   0    0.24    0.34
   1  12   0   -0.21    0.21
  -2 -12   0    1.52    0.50
   2  12   0    1.17    0.43
  -3 -12   0    0.21    0.43
   3  12   0    0.90    0.45
  -4 -12   0    0.12    0.43
   4  12   0    0.19    0.30
  -5 -12   0    0.84    0.51
   5  12   0    0.84    0.47
  -6 -12   0    4.66    0.76
   6  12   0    6.30    0.69
  -7 -12   0    3.43    0.67
   7  12   0    2.06    0.56
  -8 -12   0    1.20    0.40
   8  12   0   -0.70    0.36
  -9 -12   0   -0.35    0.31
   9  12   0    0.93    0.50
 -10 -12   0    1.44    0.57
 -10 -12   0    0.03    0.46
  10  12   0    0.99    0.46
   6 -13   0   -0.21    0.25
  -6  13   0    1.65    0.57
   5 -13   0    1.00    0.38
   4 -13   0   -0.05    0.21
   4 -13   0    0.41    0.49
  -4  13   0    0.44    0.41
   3 -13   0    1.49    0.53
   3 -13   0    0.58    0.48
  -3  13   0    0.52    0.41
   2 -13   0    2.74    0.63
  -2  13   0    3.12    0.62
  -2  13   0    2.51    0.53
   1 -13   0    0.52    0.44
  -1  13   0    0.07    0.34
  -1  13   0    0.61    0.38
   0 -13   0    1.71    0.54
   0  13   0    0.71    0.42
   0  13   0    1.30    0.41
  -1 -13   0    4.66    0.78
   1  13   0    4.77    0.75
  -2 -13   0    0.32    0.43
   2  13   0   -0.55    0.24
  -3 -13   0    0.25    0.40
   3  13   0   -0.18    0.39
  -4 -13   0   -0.60    0.39
   4  13   0   -0.17    0.27
  -5 -13   0    0.70    0.53
   5  13   0    0.44    0.47
  -6 -13   0    3.74    0.68
   6  13   0    3.32    0.62
  -7 -13   0    0.42    0.39
   7  13   0    0.56    0.37
  -8 -13   0    1.79    0.51
   8  13   0    1.64    0.58
   9  13   0    0.03    0.37
   4 -14   0    0.19    0.31
   4 -14   0    0.63    0.54
  -4  14   0    0.25    0.41
   3 -14   0   -0.32    0.39
   3 -14   0    0.55    0.29
  -3  14   0    1.34    0.40
   2 -14   0    0.36    0.50
  -2  14   0   -0.01    0.33
  -2  14   0   -0.10    0.37
   1 -14   0    5.75    0.86
  -1  14   0    6.17    0.70
  -1  14   0    6.09    0.88
   0 -14   0    2.64    0.68
   0  14   0    3.70    0.59
   0  14   0    3.55    0.67
  -1 -14   0    1.94    0.64
   1  14   0    2.01    0.60
  -2 -14   0    2.31    0.66
   2  14   0    2.58    0.60
  -3 -14   0    1.32    0.56
   3  14   0    0.92    0.48
  -4 -14   0    1.66    0.65
   4  14   0    1.56    0.50
  -5 -14   0   -0.36    0.47
   5  14   0    0.36    0.47
  -6 -14   0    0.68    0.55
   6  14   0    0.58    0.32
  -7 -14   0    3.98    0.77
   7  14   0    2.74    0.54
   2 -15   0    0.64    0.39
   2 -15   0    0.60    0.51
  -2  15   0    0.62    0.39
   1 -15   0    0.21    0.51
  -1  15   0    0.55    0.41
   0 -15   0    0.98    0.49
   0  15   0    0.30    0.47
  -1 -15   0   -0.71    0.36
   1  15   0    1.28    0.48
  -2 -15   0    2.13    0.66
   2  15   0    1.93    0.60
  -3 -15   0    3.39    0.77
   3  15   0    3.86    0.65
  -4 -15   0    1.25    0.65
   4  15   0    1.57    0.53
  -5 -15   0   -0.24    0.53
   5  15   0   -0.47    0.37
   5  15  -1    0.16    0.41
  -5 -15   1   -0.39    0.32
   4  15  -1    4.05    0.62
   3  15  -1    0.92    0.51
  -3 -15   1    0.09    0.43
   2  15  -1    1.34    0.52
  -2 -15   1    1.27    0.56
   1  15  -1    1.28    0.57
  -1 -15   1    1.03    0.56
   0  15  -1    0.56    0.46
   0 -15   1   -0.05    0.45
  -1  15  -1    1.98    0.61
   1 -15   1    0.42    0.49
  -2  15  -1    0.86    0.49
  -2  15  -1    0.88    0.42
   2 -15   1    0.35    0.52
   7  14  -1    0.70    0.36
  -7 -14   1    0.27    0.36
   6  14  -1    4.03    0.75
  -6 -14   1    3.96    0.78
   5  14  -1    0.26    0.38
  -5 -14   1   -0.09    0.39
   4  14  -1    0.67    0.43
  -4 -14   1   -0.34    0.29
   3  14  -1   -0.06    0.40
  -3 -14   1   -0.04    0.40
   2  14  -1   -0.42    0.40
  -2 -14   1    0.59    0.47
   1  14  -1    1.20    0.48
  -1 -14   1    1.71    0.56
   0  14  -1    1.53    0.55
   0 -14   1    0.63    0.47
  -1  14  -1    1.93    0.53
  -1  14  -1    2.20    0.61
   1 -14   1    1.52    0.57
  -2  14  -1    0.10    0.38
  -2  14  -1    0.53    0.36
   2 -14   1    0.07    0.46
  -3  14  -1    0.40    0.36
   3 -14   1   -0.68    0.35
   3 -14   1    0.05    0.40
  -4  14  -1    1.18    0.47
   4 -14   1   -0.24    0.46
   4 -14   1    0.95    0.50
   8  13  -1    1.95    0.48
  -8 -13   1    2.42    0.63
   7  13  -1    2.81    0.60
  -7 -13   1    2.12    0.66
   6  13  -1    4.74    0.80
  -6 -13   1    5.04    0.87
   5  13  -1    0.07    0.32
  -5 -13   1   -0.30    0.38
   4  13  -1    5.48    0.78
  -4 -13   1    5.20    0.81
   3  13  -1   -0.63    0.27
  -3 -13   1   -0.41    0.35
   2  13  -1    0.72    0.46
  -2 -13   1    1.69    0.55
   1  13  -1    0.17    0.37
  -1 -13   1    0.04    0.43
   0  13  -1    0.28    0.29
   0  13  -1    0.41    0.42
   0 -13   1    0.57    0.46
  -1  13  -1    2.21    0.55
  -1  13  -1    2.76    0.53
   1 -13   1    2.80    0.66
  -2  13  -1   -0.40    0.31
  -2  13  -1    0.08    0.38
   2 -13   1   -0.14    0.36
  -3  13  -1    1.63    0.46
   3 -13   1    1.35    0.35
   3 -13   1    1.17    0.54
  -4  13  -1   -0.54    0.36
   4 -13   1    0.45    0.48
  -5  13  -1    2.34    0.52
   5 -13   1    1.09    0.55
   5 -13   1    1.79    0.48
  -6  13  -1    2.98    0.60
   6 -13   1    1.68    0.45
  10  12  -1    0.68    0.39
 -10 -12   1    0.93    0.50
   9  12  -1    1.27    0.45
  -9 -12   1    0.88    0.44
   8  12  -1    1.42    0.48
  -8 -12   1    0.95    0.57
   7  12  -1    1.85    0.52
  -7 -12   1    1.91    0.59
   6  12  -1    4.26    0.71
  -6 -12   1    4.45    0.82
   5  12  -1    0.50    0.34
  -5 -12   1   -0.31    0.39
   4  12  -1    6.35    0.71
  -4 -12   1    7.03    0.79
   3  12  -1    0.36    0.31
  -3 -12   1   -0.07    0.35
   2  12  -1    0.11    0.33
  -2 -12   1    0.13    0.38
   1  12  -1    0.10    0.36
   1  12  -1    0.03    0.26
  -1 -12   1   -0.20    0.38
   0  12  -1    0.11    0.35
   0  12  -1   -0.09    0.29
   0 -12   1   -0.71    0.31
  -1  12  -1    0.85    0.44
  -1  12  -1    1.03    0.41
   1 -12   1    0.76    0.44
  -2  12  -1   -0.22    0.27
  -2  12  -1    0.25    0.35
   2 -12   1   -0.06    0.37
  -3  12  -1    1.30    0.43
   3 -12   1    0.57    0.42
   3 -12   1    0.78    0.47
  -4  12  -1    4.07    0.71
   4 -12   1    3.36    0.68
   4 -12   1    4.62    0.71
  -5  12  -1    2.56    0.60
   5 -12   1    1.02    0.53
   5 -12   1    2.08    0.44
  -6  12  -1    1.34    0.44
   6 -12   1    0.15    0.26
   6 -12   1   -0.42    0.44
  -7  12  -1    2.99    0.73
   7 -12   1    3.80    0.72
  10  11  -1   -0.01    0.36
 -10 -11   1    0.10    0.29
 -10 -11   1    0.60    0.49
   9  11  -1    4.72    0.76
  -9 -11   1    5.57    0.86
  -9 -11   1    5.52    0.81
   8  11  -1    0.24    0.34
  -8 -11   1   -0.22    0.27
  -8 -11   1   -0.41    0.40
   7  11  -1    1.96    0.52
  -7 -11   1    1.41    0.46
  -7 -11   1    1.36    0.49
   6  11  -1   10.84    0.89
  -6 -11   1   10.04    0.75
  -6 -11   1    9.12    0.85
   5  11  -1    1.05    0.40
  -5 -11   1    0.15    0.36
   4  11  -1    7.21    0.71
  -4 -11   1    7.06    0.79
   3  11  -1    3.41    0.58
  -3 -11   1    3.55    0.63
   2  11  -1    3.50    0.46
   2  11  -1    2.99    0.56
  -2 -11   1    2.77    0.60
   1  11  -1    0.21    0.26
   1  11  -1    0.20    0.31
  -1 -11   1   -0.27    0.35
   0  11  -1    1.64    0.40
   0  11  -1    2.17    0.49
   0 -11   1    2.14    0.54
  -1  11  -1    1.77    0.46
  -1  11  -1    1.93    0.48
   1 -11   1    1.98    0.53
  -2  11  -1    0.09    0.32
  -2  11  -1    0.53    0.42
   2 -11   1    0.36    0.41
  -3  11  -1    5.79    0.72
  -3  11  -1    5.36    0.62
   3 -11   1    5.12    0.71
  -4  11  -1    7.70    0.78
   4 -11   1    7.88    0.77
   4 -11   1    8.67    0.80
  -5  11  -1    6.65    0.86
   5 -11   1    5.74    0.79
   5 -11   1    6.07    0.82
  -6  11  -1    4.13    0.74
   6 -11   1    3.29    0.69
   6 -11   1    5.59    0.76
  -7  11  -1    1.16    0.44
   7 -11   1   -0.07    0.39
  -8  11  -1    1.00    0.51
   8 -11   1    1.26    0.45
  11  10  -1   -0.01    0.32
 -11 -10   1   -0.16    0.39
 -11 -10   1    0.48    0.54
  10  10  -1    0.98    0.50
 -10 -10   1   -0.10    0.44
 -10 -10   1   -0.72    0.32
   9  10  -1    5.38    0.78
  -9 -10   1    4.47    0.74
  -9 -10   1    6.02    0.69
   8  10  -1    1.55    0.44
  -8 -10   1    1.40    0.44
  -8 -10   1    1.51    0.49
   7  10  -1    0.85    0.43
  -7 -10   1    0.29    0.36
  -7 -10   1    0.69    0.40
   6  10  -1    0.92    0.41
  -6 -10   1    0.67    0.39
  -6 -10   1    1.99    0.49
   5  10  -1    2.77    0.56
  -5 -10   1    2.35    0.47
  -5 -10   1    1.92    0.47
   4  10  -1   -0.05    0.30
  -4 -10   1    0.34    0.31
  -4 -10   1    0.50    0.39
   3  10  -1    2.11    0.50
  -3 -10   1    2.34    0.53
   2  10  -1    6.96    0.49
   2  10  -1    6.42    0.62
  -2 -10   1    7.58    0.73
   1  10  -1   14.20    0.75
   1  10  -1   14.86    0.88
  -1 -10   1   13.21    0.88
   0  10  -1    6.89    0.66
   0  10  -1    8.78    0.65
   0 -10   1    7.69    0.73
  -1  10  -1   -0.09    0.27
  -1  10  -1   -0.20    0.23
   1 -10   1    0.35    0.36
  -2  10  -1    1.38    0.43
  -2  10  -1    0.88    0.40
   2 -10   1    0.75    0.42
  -3  10  -1    0.54    0.35
  -3  10  -1    0.15    0.31
   3 -10   1    0.45    0.39
  -4  10  -1    1.25    0.45
   4 -10   1    1.20    0.45
   4 -10   1    0.99    0.39
  -5  10  -1   -0.08    0.26
   5 -10   1    0.26    0.25
   5 -10   1   -0.45    0.30
  -6  10  -1    0.79    0.43
   6 -10   1    0.94    0.40
   6 -10   1    0.45    0.44
  -7  10  -1   -0.59    0.33
   7 -10   1    0.46    0.42
   7 -10   1   -0.02    0.32
  -8  10  -1    2.02    0.60
   8 -10   1    1.31    0.44
  -9  10  -1    0.02    0.46
   9 -10   1   -0.07    0.34
  12   9  -1    3.02    0.56
 -12  -9   1    3.09    0.64
 -12  -9   1    2.15    0.70
  11   9  -1    0.37    0.39
 -11  -9   1   -0.18    0.26
 -11  -9   1   -0.32    0.42
  10   9  -1   -0.15    0.36
 -10  -9   1    0.26    0.35
 -10  -9   1   -0.14    0.43
   9   9  -1    3.64    0.64
  -9  -9   1    3.44    0.64
  -9  -9   1    3.82    0.68
   8   9  -1   -0.03    0.29
  -8  -9   1   -0.16    0.38
  -8  -9   1    0.38    0.40
   7   9  -1    1.39    0.43
  -7  -9   1    1.08    0.47
  -7  -9   1    0.74    0.51
   6   9  -1    6.00    0.63
  -6  -9   1    6.98    0.70
  -6  -9   1    6.67    0.63
   5   9  -1    6.75    0.67
  -5  -9   1    6.52    0.59
  -5  -9   1    6.27    0.68
   4   9  -1   11.45    0.77
  -4  -9   1   10.96    0.82
  -4  -9   1   11.66    0.66
   3   9  -1    2.73    0.50
  -3  -9   1    2.41    0.51
  -3  -9   1    2.89    0.39
   2   9  -1    5.37    0.45
   2   9  -1    6.42    0.60
  -2  -9   1    5.26    0.40
  -2  -9   1    5.40    0.60
   1   9  -1    4.00    0.48
   1   9  -1    3.76    0.53
  -1  -9   1    4.02    0.58
   0   9  -1    0.43    0.32
   0   9  -1    0.75    0.31
   0  -9   1    1.34    0.40
  -1   9  -1    0.61    0.33
  -1   9  -1    0.13    0.32
   1  -9   1    0.14    0.34
  -2   9  -1    1.50    0.40
  -2   9  -1    1.61    0.41
   2  -9   1    1.37    0.43
  -3   9  -1    4.48    0.60
  -3   9  -1    4.20    0.58
   3  -9   1    4.29    0.61
  -4   9  -1    0.55    0.36
   4  -9   1    0.37    0.38
   4  -9   1    0.60    0.31
  -5   9  -1   11.00    0.87
   5  -9   1   10.59    0.81
   5  -9   1   11.74    0.87
  -6   9  -1    0.54    0.43
   6  -9   1   -0.18    0.24
   6  -9   1    0.41    0.40
  -7   9  -1    0.30    0.43
   7  -9   1    0.47    0.41
   7  -9   1    0.51    0.27
  -8   9  -1    1.30    0.50
   8  -9   1    1.77    0.43
  -9   9  -1    2.56    0.63
   9  -9   1    1.84    0.51
 -10   9  -1    0.50    0.45
  10  -9   1   -0.38    0.32
  12   8  -1    4.65    0.80
  12   8  -1    5.35    0.76
 -12  -8   1    3.83    0.82
  11   8  -1    4.07    0.71
  11   8  -1    4.72    0.78
 -11  -8   1    3.90    0.75
  10   8  -1   -0.01    0.36
  10   8  -1    0.19    0.42
 -10  -8   1   -0.05    0.34
   9   8  -1    1.36    0.51
   9   8  -1    1.70    0.48
  -9  -8   1    0.94    0.48
   8   8  -1    0.17    0.39
   8   8  -1   -0.01    0.29
  -8  -8   1   -0.21    0.35
   7   8  -1    3.67    0.58
   7   8  -1    4.16    0.64
  -7  -8   1    3.83    0.60
   6   8  -1    1.53    0.43
  -6  -8   1    1.84    0.47
  -6  -8   1    2.18    0.46
   5   8  -1    4.96    0.63
  -5  -8   1    5.02    0.53
  -5  -8   1    4.54    0.64
   4   8  -1    0.46    0.34
  -4  -8   1    0.55    0.31
  -4  -8   1    0.51    0.30
   3   8  -1    3.33    0.50
   3   8  -1    3.66    0.31
  -3  -8   1    3.56    0.53
  -3  -8   1    2.98    0.38
   2   8  -1    0.12    0.30
   2   8  -1   -0.06    0.20
  -2  -8   1    0.17    0.29
  -2  -8   1    0.00    0.21
   1   8  -1    5.84    0.46
   1   8  -1    6.19    0.56
  -1  -8   1    6.34    0.32
  -1  -8   1    6.55    0.58
   0   8  -1    8.63    0.60
   0   8  -1    8.07    0.55
   0  -8   1    8.60    0.66
  -1   8  -1   13.48    0.74
  -1   8  -1   14.00    0.77
   1  -8   1   13.32    0.79
  -2   8  -1    6.31    0.60
  -2   8  -1    5.82    0.56
   2  -8   1    5.35    0.54
  -3   8  -1   12.11    0.74
  -3   8  -1   11.93    0.80
   3  -8   1   11.77    0.76
  -4   8  -1    0.87    0.38
   4  -8   1    0.61    0.36
   4  -8   1    0.05    0.32
  -5   8  -1    1.10    0.41
   5  -8   1    1.41    0.35
   5  -8   1    0.63    0.37
  -6   8  -1    1.17    0.45
   6  -8   1    1.64    0.44
   6  -8   1    1.52    0.40
  -7   8  -1    2.13    0.54
   7  -8   1    2.87    0.55
   7  -8   1    2.75    0.56
  -8   8  -1    0.73    0.47
   8  -8   1    0.26    0.38
   8  -8   1    0.51    0.37
  -9   8  -1    1.06    0.46
   9  -8   1    0.73    0.32
 -10   8  -1    5.36    0.80
  10  -8   1    4.34    0.71
  13   7  -1    1.28    0.47
  12   7  -1    3.63    0.61
  12   7  -1    2.60    0.61
 -12  -7   1    2.54    0.72
  11   7  -1   12.51    0.98
  11   7  -1   13.76    0.98
 -11  -7   1   13.16    1.10
  10   7  -1    0.77    0.44
  10   7  -1    1.53    0.49
 -10  -7   1    1.36    0.53
   9   7  -1    0.14    0.36
   9   7  -1   -0.38    0.26
  -9  -7   1    0.11    0.38
   8   7  -1    0.02    0.32
   8   7  -1   -0.04    0.28
  -8  -7   1    0.10    0.35
   7   7  -1   -0.15    0.29
   7   7  -1    0.28    0.30
  -7  -7   1   -0.08    0.33
   6   7  -1    1.12    0.40
   6   7  -1    0.98    0.37
  -6  -7   1    0.86    0.38
   5   7  -1   21.73    0.99
   5   7  -1   21.62    0.96
  -5  -7   1   21.23    1.01
  -5  -7   1   20.51    0.90
   4   7  -1    2.51    0.19
   4   7  -1    2.35    0.43
  -4  -7   1    2.20    0.39
  -4  -7   1    1.91    0.40
   3   7  -1   10.20    0.43
   3   7  -1   10.47    0.64
  -3  -7   1   10.65    0.69
  -3  -7   1   10.16    0.55
   2   7  -1    8.19    0.56
   2   7  -1    9.24    0.45
  -2  -7   1    8.79    0.63
  -2  -7   1    9.01    0.45
   1   7  -1    1.74    0.29
   1   7  -1    1.53    0.36
  -1  -7   1    1.80    0.22
  -1  -7   1    1.84    0.36
   0   7  -1   -0.04    0.23
   0   7  -1    0.44    0.25
   0  -7   1   -0.02    0.21
  -1   7  -1   15.23    0.74
  -1   7  -1   15.64    0.75
   1  -7   1   14.63    0.76
  -2   7  -1    0.51    0.30
  -2   7  -1    0.19    0.28
   2  -7   1    0.57    0.28
  -3   7  -1    4.45    0.56
  -3   7  -1    5.20    0.50
   3  -7   1    4.49    0.50
  -4   7  -1   -0.48    0.24
   4  -7   1    0.62    0.33
   4  -7   1    0.44    0.27
  -5   7  -1    0.53    0.36
   5  -7   1    0.74    0.33
   5  -7   1    0.84    0.36
  -6   7  -1    0.45    0.36
   6  -7   1    0.53    0.30
   6  -7   1   -0.11    0.29
  -7   7  -1   10.12    0.83
   7  -7   1    9.63    0.76
   7  -7   1    9.52    0.71
  -8   7  -1    0.37    0.38
   8  -7   1    0.58    0.25
   8  -7   1    0.07    0.35
  -9   7  -1    0.59    0.45
   9  -7   1    1.26    0.36
 -10   7  -1    5.41    0.83
  10  -7   1    5.54    0.75
 -11   7  -1    8.38    0.87
  11  -7   1    8.69    0.85
  13   6  -1    2.36    0.55
 -13  -6   1    1.27    0.59
  12   6  -1    8.30    0.79
  12   6  -1    7.48    0.80
 -12  -6   1    7.12    0.97
  11   6  -1    1.02    0.45
  11   6  -1    0.24    0.43
 -11  -6   1    0.99    0.56
  10   6  -1    0.05    0.37
  10   6  -1    0.11    0.35
 -10  -6   1   -0.38    0.40
   9   6  -1    0.17    0.31
   9   6  -1    1.12    0.42
  -9  -6   1    0.28    0.40
   8   6  -1    9.10    0.72
   8   6  -1    9.15    0.69
  -8  -6   1    8.42    0.79
   7   6  -1   -0.11    0.28
   7   6  -1    0.39    0.32
  -7  -6   1    0.30    0.36
   6   6  -1    1.35    0.37
   6   6  -1    1.31    0.39
  -6  -6   1    1.03    0.42
   5   6  -1    0.17    0.26
   5   6  -1    0.02    0.28
  -5  -6   1    0.43    0.31
   4   6  -1   18.54    0.39
   4   6  -1   17.14    0.78
   4   6  -1   18.72    0.85
  -4  -6   1   18.75    0.77
   3   6  -1    0.51    0.26
   3   6  -1    0.57    0.16
  -3  -6   1   -0.04    0.19
  -3  -6   1    0.35    0.24
   2   6  -1   19.06    0.76
   2   6  -1   19.63    0.60
  -2  -6   1   19.22    0.81
  -2  -6   1   20.26    0.64
   1   6  -1    2.04    0.35
   1   6  -1    2.02    0.28
  -1  -6   1    1.71    0.35
  -1  -6   1    1.79    0.21
   0   6  -1   22.43    0.80
   0   6  -1   23.21    0.78
   0  -6   1   22.82    0.86
  -1   6  -1    6.99    0.49
  -1   6  -1    7.29    0.50
   1  -6   1    6.46    0.48
  -2   6  -1    0.63    0.28
  -2   6  -1    0.42    0.25
   2  -6   1    0.48    0.26
  -3   6  -1   22.35    0.92
  -3   6  -1   22.76    0.86
  -4   6  -1   14.83    0.84
  -4   6  -1   15.11    0.40
   4  -6   1   14.69    0.72
   4  -6   1   14.00    0.74
  -5   6  -1    3.82    0.56
   5  -6   1    3.72    0.51
   5  -6   1    4.25    0.54
  -6   6  -1    7.28    0.66
   6  -6   1    6.99    0.61
   6  -6   1    6.92    0.56
  -7   6  -1    1.09    0.41
   7  -6   1    1.80    0.45
   7  -6   1    1.85    0.40
  -8   6  -1    0.37    0.36
   8  -6   1    0.60    0.33
   8  -6   1    0.32    0.34
  -9   6  -1    3.39    0.62
   9  -6   1    3.91    0.59
   9  -6   1    3.78    0.60
 -10   6  -1    0.64    0.43
  10  -6   1    0.29    0.29
 -11   6  -1    2.49    0.59
  11  -6   1    2.18    0.56
 -12   6  -1    0.09    0.44
  13   5  -1    4.11    0.71
 -13  -5   1    3.11    0.67
  12   5  -1    4.43    0.73
  12   5  -1    5.48    0.75
 -12  -5   1    5.37    0.86
  11   5  -1    0.84    0.41
  11   5  -1    0.07    0.36
 -11  -5   1    0.03    0.41
  10   5  -1    5.96    0.64
  10   5  -1    6.50    0.68
 -10  -5   1    5.01    0.74
   9   5  -1    0.11    0.33
   9   5  -1   -0.20    0.27
  -9  -5   1    0.40    0.39
   8   5  -1    3.06    0.51
   8   5  -1    3.49    0.54
  -8  -5   1    3.62    0.60
   7   5  -1    0.41    0.31
   7   5  -1    0.10    0.28
  -7  -5   1    0.45    0.37
   6   5  -1    1.77    0.41
   6   5  -1    1.90    0.39
  -6  -5   1    1.73    0.40
   5   5  -1    5.58    0.50
   5   5  -1    5.11    0.48
  -5  -5   1    5.34    0.52
   4   5  -1    3.36    0.42
   4   5  -1    2.61    0.39
  -4  -5   1    3.39    0.41
   3   5  -1   32.70    0.98
   3   5  -1   30.33    0.98
   3   5  -1   31.58    0.62
  -3  -5   1   32.09    0.90
   2   5  -1   29.12    0.88
   2   5  -1   29.77    0.68
  -2  -5   1   29.04    0.76
  -2  -5   1   28.85    0.93
   1   5  -1   25.14    0.70
   1   5  -1   24.81    0.79
  -1  -5   1   24.18    0.82
  -1  -5   1   25.42    0.59
   0   5  -1   79.37    1.55
   0   5  -1   79.54    1.59
   0  -5   1   80.56    1.15
   0  -5   1   80.81    1.15
   0  -5   1   78.33    1.68
  -1   5  -1  110.31    2.05
  -1   5  -1  107.98    2.00
   1  -5   1  108.04    2.10
  -2   5  -1    5.69    0.49
  -2   5  -1    6.15    0.44
   2  -5   1    5.50    0.44
  -3   5  -1    1.79    0.14
  -3   5  -1    1.67    0.36
   3  -5   1    1.63    0.31
   3  -5   1    1.74    0.31
  -4   5  -1    0.30    0.15
  -4   5  -1    0.04    0.24
   4  -5   1    0.27    0.14
   4  -5   1   -0.09    0.22
  -5   5  -1    0.25    0.19
  -5   5  -1    0.81    0.37
   5  -5   1    0.11    0.18
   5  -5   1    0.63    0.30
  -6   5  -1    1.17    0.25
  -6   5  -1    0.84    0.38
   6  -5   1    1.06    0.35
   6  -5   1    1.02    0.30
  -7   5  -1    2.99    0.52
  -7   5  -1    3.72    0.36
   7  -5   1    3.40    0.52
   7  -5   1    3.60    0.50
  -8   5  -1    0.49    0.28
  -8   5  -1    0.85    0.41
   8  -5   1    0.40    0.34
   8  -5   1    1.35    0.34
  -9   5  -1    2.62    0.53
   9  -5   1    2.76    0.52
   9  -5   1    3.96    0.54
 -10   5  -1    1.10    0.44
  10  -5   1    0.49    0.35
 -11   5  -1   -0.11    0.34
  11  -5   1    0.51    0.35
 -12   5  -1   -0.20    0.38
  13   4  -1    2.83    0.63
 -13  -4   1    1.41    0.61
  12   4  -1    0.52    0.43
  12   4  -1    0.97    0.48
 -12  -4   1    0.19    0.47
  11   4  -1    3.18    0.58
  11   4  -1    2.80    0.56
 -11  -4   1    2.94    0.63
  10   4  -1    1.90    0.49
  10   4  -1    2.22    0.46
 -10  -4   1    2.39    0.56
   9   4  -1    1.77    0.44
   9   4  -1    2.04    0.46
  -9  -4   1    1.82    0.51
   8   4  -1    0.45    0.35
   8   4  -1    0.31    0.34
  -8  -4   1    0.64    0.41
   7   4  -1   13.34    0.74
   7   4  -1   13.73    0.76
  -7  -4   1   13.08    0.84
   6   4  -1    1.72    0.35
   6   4  -1    1.82    0.37
  -6  -4   1    1.68    0.42
   5   4  -1    0.52    0.29
   5   4  -1    0.76    0.25
  -5  -4   1    0.81    0.31
   4   4  -1   26.22    0.87
   4   4  -1   26.35    0.86
  -4  -4   1   25.08    0.85
   3   4  -1    9.85    0.49
   3   4  -1    9.66    0.24
   3   4  -1    9.63    0.49
  -3  -4   1   10.31    0.24
  -3  -4   1   10.43    0.50
   2   4  -1    8.71    0.31
   2   4  -1    8.34    0.44
  -2  -4   1    8.32    0.40
  -2  -4   1    8.41    0.47
   1   4  -1  161.32    2.60
   1   4  -1  163.26    2.47
  -1  -4   1  164.27    2.74
  -1  -4   1  165.33    2.39
   0   4  -1   32.92    0.84
   0   4  -1   32.92    0.81
   0  -4   1   32.37    0.88
   0  -4   1   32.73    0.53
  -1   4  -1   95.17    1.75
  -1   4  -1   95.16    1.70
   1  -4   1   92.80    1.78
  -2   4  -1    4.23    0.37
  -2   4  -1    3.50    0.32
  -2   4  -1    4.22    0.15
   2  -4   1    4.36    0.36
  -3   4  -1   33.43    0.67
  -3   4  -1   35.11    1.04
   3  -4   1   34.91    0.97
   3  -4   1   34.51    0.97
  -4   4  -1    2.84    0.25
  -4   4  -1    3.15    0.43
   4  -4   1    3.41    0.41
   4  -4   1    4.05    0.36
  -5   4  -1    1.95    0.27
  -5   4  -1    1.53    0.35
   5  -4   1    1.64    0.27
   5  -4   1    1.91    0.34
  -6   4  -1   -0.41    0.18
  -6   4  -1   -0.08    0.26
   6  -4   1    0.02    0.27
   6  -4   1    0.26    0.22
  -7   4  -1   -0.04    0.23
  -7   4  -1    0.28    0.32
   7  -4   1   -0.09    0.18
   7  -4   1   -0.19    0.25
  -8   4  -1    6.11    0.62
  -8   4  -1    5.28    0.51
   8  -4   1    5.60    0.55
   8  -4   1    5.20    0.51
  -9   4  -1    0.20    0.31
  -9   4  -1    0.44    0.38
   9  -4   1    0.42    0.31
   9  -4   1    0.07    0.29
 -10   4  -1    0.08    0.34
 -10   4  -1   -0.33    0.28
  10  -4   1    0.24    0.32
  10  -4   1   -0.53    0.24
 -11   4  -1    2.58    0.57
  11  -4   1    2.61    0.57
  13   3  -1    0.71    0.42
 -13  -3   1    0.43    0.48
  12   3  -1    1.39    0.53
 -12  -3   1    1.40    0.51
  11   3  -1    0.94    0.38
  11   3  -1    0.38    0.39
 -11  -3   1    0.61    0.45
  10   3  -1    2.80    0.54
  10   3  -1    2.70    0.52
 -10  -3   1    2.00    0.58
   9   3  -1   -0.22    0.31
   9   3  -1   -0.10    0.27
  -9  -3   1    0.10    0.38
   8   3  -1    0.50    0.28
   8   3  -1    0.12    0.31
  -8  -3   1   -0.42    0.33
   7   3  -1    7.23    0.57
   7   3  -1    6.83    0.55
  -7  -3   1    6.73    0.62
  -7  -3   1    7.08    0.26
   6   3  -1    1.03    0.30
   6   3  -1    0.72    0.27
  -6  -3   1    1.11    0.36
   5   3  -1   47.37    1.21
   5   3  -1   45.32    1.18
  -5  -3   1   45.25    1.26
   4   3  -1  108.51    1.99
   4   3  -1  106.84    2.00
  -4  -3   1  106.39    2.04
   3   3  -1   38.02    0.93
   3   3  -1   36.20    0.92
  -3  -3   1   37.22    0.94
   2   3  -1   25.67    0.70
   2   3  -1   25.98    0.49
   2   3  -1   26.35    0.71
  -2  -3   1   26.27    0.67
  -2  -3   1   26.03    0.47
   1   3  -1    1.46    0.18
   1   3  -1    1.36    0.22
  -1  -3   1    1.31    0.21
  -1  -3   1    1.59    0.18
   0   3  -1    2.14    0.24
   0   3  -1    2.40    0.12
   0   3  -1    2.39    0.25
   0  -3   1    2.30    0.23
   0  -3   1    2.35    0.13
  -1   3  -1   32.67    0.76
   1  -3   1   32.82    0.80
  -2   3  -1   79.47    1.52
  -2   3  -1   76.35    1.16
  -2   3  -1   76.83    1.40
   2  -3   1   75.11    1.15
  -3   3  -1    4.35    0.25
  -3   3  -1    4.28    0.39
   3  -3   1    4.24    0.34
   3  -3   1    4.13    0.30
  -4   3  -1    6.41    0.36
  -4   3  -1    6.13    0.46
   4  -3   1    6.20    0.41
   4  -3   1    6.82    0.45
  -5   3  -1   38.67    1.15
  -5   3  -1   38.50    0.99
   5  -3   1   39.23    1.08
   5  -3   1   40.04    1.12
  -6   3  -1    2.26    0.42
  -6   3  -1    2.56    0.34
   6  -3   1    2.19    0.33
   6  -3   1    2.32    0.38
  -7   3  -1    0.95    0.36
  -7   3  -1    1.08    0.30
   7  -3   1    1.02    0.33
   7  -3   1    1.53    0.32
  -8   3  -1    4.43    0.56
  -8   3  -1    4.32    0.57
   8  -3   1    4.66    0.51
   8  -3   1    4.33    0.51
  -9   3  -1   -0.13    0.30
  -9   3  -1   -0.06    0.31
   9  -3   1    0.91    0.34
   9  -3   1   -0.35    0.25
 -10   3  -1    0.52    0.40
 -10   3  -1    0.27    0.35
  10  -3   1    1.19    0.42
  10  -3   1    0.43    0.36
 -11   3  -1    0.92    0.42
 -11   3  -1    1.62    0.46
  11  -3   1    0.96    0.41
  12  -3   1   -0.47    0.34
  13   2  -1   -0.14    0.41
 -13  -2   1   -0.78    0.31
  12   2  -1    0.62    0.48
 -12  -2   1   -0.09    0.41
  11   2  -1    1.25    0.46
  11   2  -1    1.48    0.50
 -11  -2   1    1.28    0.47
  10   2  -1   -0.04    0.33
  10   2  -1    0.23    0.33
 -10  -2   1   -0.09    0.34
   9   2  -1   -0.15    0.27
   9   2  -1   -0.18    0.31
  -9  -2   1    0.07    0.34
   8   2  -1    0.89    0.34
   8   2  -1    1.22    0.36
  -8  -2   1    1.06    0.22
  -8  -2   1    0.94    0.39
   7   2  -1    3.42    0.48
   7   2  -1    3.42    0.45
  -7  -2   1    3.19    0.27
  -7  -2   1    2.76    0.47
   6   2  -1    4.40    0.43
   6   2  -1    5.00    0.42
  -6  -2   1    4.38    0.26
  -6  -2   1    4.87    0.47
   5   2  -1    1.90    0.31
   5   2  -1    1.89    0.31
  -5  -2   1    2.01    0.19
  -5  -2   1    1.59    0.31
   4   2  -1   34.22    0.60
   4   2  -1   34.72    0.88
   4   2  -1   31.90    0.88
  -4  -2   1   34.13    0.95
  -4  -2   1   33.01    0.58
   3   2  -1   -0.01    0.05
   3   2  -1    0.06    0.06
   3   2  -1    0.01    0.15
   3   2  -1    0.14    0.14
  -3  -2   1    0.26    0.17
   2   2  -1   64.08    1.17
   2   2  -1   64.48    0.89
   2   2  -1   62.98    1.17
   2   2  -1   60.91    0.89
  -2  -2   1   65.69    1.19
   1   2  -1    4.19    0.19
   1   2  -1    3.74    0.25
  -1  -2   1    3.79    0.24
  -1  -2   1    3.94    0.17
  -1  -2   1    3.95    0.22
   0   2  -1   26.51    0.58
   0   2  -1   27.42    0.44
   0   2  -1   27.34    0.58
   0  -2   1   27.95    0.62
   0  -2   1   27.94    0.44
  -1   2  -1  152.19    2.19
  -1   2  -1  152.57    2.18
  -1   2  -1  152.20    2.31
  -1   2  -1  152.63    2.22
   1  -2   1  153.28    2.34
  -2   2  -1    3.00    0.28
  -2   2  -1    3.09    0.20
   2  -2   1    3.18    0.26
   2  -2   1    3.22    0.23
  -3   2  -1   69.34    1.39
  -3   2  -1   69.53    1.24
   3  -2   1   68.33    1.29
   3  -2   1   69.38    1.35
  -4   2  -1   70.97    1.38
  -4   2  -1   70.24    1.48
   4  -2   1   64.91    1.38
   4  -2   1   74.68    1.48
  -5   2  -1    1.56    0.27
  -5   2  -1    1.35    0.30
   5  -2   1    1.39    0.29
   5  -2   1    1.41    0.24
  -6   2  -1    1.75    0.33
  -6   2  -1    1.76    0.34
   6  -2   1    1.78    0.27
   6  -2   1    1.97    0.34
  -7   2  -1    2.70    0.43
  -7   2  -1    2.66    0.42
   7  -2   1    3.01    0.40
   7  -2   1    2.42    0.42
  -8   2  -1    3.22    0.46
  -8   2  -1    2.49    0.46
   8  -2   1    2.97    0.45
   8  -2   1    2.88    0.45
  -9   2  -1    0.64    0.32
  -9   2  -1    0.18    0.33
   9  -2   1    0.64    0.29
   9  -2   1    0.70    0.35
 -10   2  -1    0.21    0.32
 -10   2  -1    0.45    0.37
  10  -2   1    0.24    0.37
  10  -2   1    0.29    0.26
 -11   2  -1    2.20    0.53
  11  -2   1    1.32    0.48
  11  -2   1    2.01    0.51
 -12   2  -1    4.37    0.69
  12  -2   1    3.34    0.64
 -13   2  -1    0.99    0.51
  13   1  -1    1.19    0.59
 -13  -1   1    1.19    0.52
  12   1  -1   -0.11    0.38
 -12  -1   1    0.60    0.44
  11   1  -1    0.96    0.48
  11   1  -1    1.07    0.41
 -11  -1   1    1.38    0.52
  10   1  -1   -0.14    0.34
  10   1  -1    0.02    0.30
 -10  -1   1    0.38    0.38
   9   1  -1    0.96    0.36
   9   1  -1    0.83    0.33
  -9  -1   1    0.78    0.41
   8   1  -1    1.42    0.34
   8   1  -1    1.16    0.37
  -8  -1   1    1.61    0.42
  -8  -1   1    1.33    0.28
   7   1  -1    1.28    0.33
   7   1  -1    1.12    0.32
  -7  -1   1    1.35    0.37
  -7  -1   1    1.47    0.26
   6   1  -1    8.17    0.53
   6   1  -1    8.26    0.50
  -6  -1   1    7.96    0.58
  -6  -1   1    7.65    0.38
   5   1  -1    5.47    0.38
   5   1  -1    6.33    0.43
  -5  -1   1    6.07    0.49
  -5  -1   1    5.66    0.31
   4   1  -1    4.10    0.29
   4   1  -1    3.90    0.32
  -4  -1   1    4.44    0.24
  -4  -1   1    4.10    0.35
   3   1  -1   27.24    0.69
   3   1  -1   27.44    0.66
  -3  -1   1   27.91    0.76
  -3  -1   1   27.52    0.54
   2   1  -1   66.57    1.19
   2   1  -1   71.72    1.18
   2   1  -1   71.82    1.03
  -2  -1   1   71.08    1.25
  -2  -1   1   71.10    1.03
   1   1  -1    0.05    0.07
   1   1  -1    0.18    0.04
   1   1  -1    0.18    0.07
  -1  -1   1    0.12    0.05
  -1  -1   1    0.12    0.08
   0   1  -1   78.42    1.13
   0   1  -1   75.90    1.11
   0   1  -1   76.28    1.18
   0  -1   1   75.98    1.13
   0  -1   1   77.44    1.19
   0  -1   1   77.93    1.12
   0  -1   1   77.16    1.14
  -1   1  -1    2.53    0.17
  -1   1  -1    2.50    0.13
  -1   1  -1    2.32    0.12
   1  -1   1    2.37    0.16
   1  -1   1    2.24    0.12
  -2   1  -1   17.05    0.44
  -2   1  -1   17.20    0.49
   2  -1   1   16.91    0.48
   2  -1   1   17.58    0.44
  -3   1  -1   26.73    0.68
  -3   1  -1   24.82    0.68
   3  -1   1   25.05    0.68
   3  -1   1   24.99    0.63
  -4   1  -1    9.78    0.47
  -4   1  -1   10.44    0.47
   4  -1   1   10.07    0.42
   4  -1   1    9.83    0.46
  -5   1  -1   40.78    1.04
  -5   1  -1   40.12    1.09
   5  -1   1   40.70    1.02
   5  -1   1   40.58    1.08
  -6   1  -1    0.48    0.29
  -6   1  -1    0.00    0.23
   6  -1   1    0.09    0.21
   6  -1   1    0.50    0.14
  -7   1  -1   18.69    0.78
  -7   1  -1   19.01    0.87
   7  -1   1   19.50    0.84
   7  -1   1   18.30    0.77
  -8   1  -1    1.67    0.36
  -8   1  -1    1.11    0.38
   8  -1   1    1.33    0.34
   8  -1   1    1.69    0.40
  -9   1  -1   -0.03    0.27
  -9   1  -1   -0.10    0.27
   9  -1   1    0.23    0.28
   9  -1   1   -0.03    0.31
 -10   1  -1   -0.41    0.28
 -10   1  -1    0.09    0.36
  10  -1   1   -0.36    0.27
  10  -1   1    0.43    0.35
 -11   1  -1   -0.23    0.31
  11  -1   1   -0.30    0.27
  11  -1   1   -0.19    0.33
 -12   1  -1    2.84    0.63
  12  -1   1    2.45    0.59
 -13   1  -1   -0.90    0.31
  13   0  -1   -0.64    0.35
 -13   0   1   -0.26    0.37
  12   0  -1    1.07    0.50
 -12   0   1   -0.19    0.34
  11   0  -1    1.79    0.49
 -11   0   1    1.10    0.48
  10   0  -1    3.18    0.54
  10   0  -1    3.34    0.50
 -10   0   1    2.71    0.54
   9   0  -1    1.10    0.36
   9   0  -1    1.28    0.37
  -9   0   1    1.19    0.32
  -9   0   1    1.19    0.43
   8   0  -1   29.93    1.04
   8   0  -1   29.10    1.11
  -8   0   1   31.63    1.22
  -8   0   1   29.87    0.94
   7   0  -1   50.39    1.40
   7   0  -1   51.32    1.32
  -7   0   1   50.96    1.22
  -7   0   1   50.36    1.47
   6   0  -1    6.07    0.44
   6   0  -1    6.38    0.48
  -6   0   1    6.35    0.51
  -6   0   1    5.31    0.39
   5   0  -1   57.83    1.27
   5   0  -1   62.90    1.39
  -5   0   1   61.83    1.24
  -5   0   1   62.77    1.45
   4   0  -1   36.21    0.85
   4   0  -1   37.95    0.93
  -4   0   1   36.78    0.96
  -4   0   1   36.72    0.81
   3   0  -1    1.34    0.20
   3   0  -1    1.63    0.19
  -3   0   1    1.48    0.23
  -3   0   1    1.50    0.18
   2   0  -1  399.88    6.04
   2   0  -1  382.08    6.22
  -2   0   1  390.54    5.54
  -2   0   1  394.41    5.89
   1   0  -1  159.27    2.37
   1   0  -1  164.08    2.36
   1   0  -1  155.45    2.39
  -1   0   1  155.51    2.20
  -1   0   1  154.06    2.35
  -1   0   1  162.02    2.39
   0   0  -1   -0.18    0.02
   0   0  -1   -0.14    0.02
   0   0   1   -0.14    0.02
  -1   0  -1   99.78    1.32
  -1   0  -1   99.51    1.45
  -1   0  -1   97.85    1.38
  -1   0  -1   94.89    1.40
  -1   0  -1   95.27    1.40
   1   0   1   96.54    1.45
   1   0   1   94.19    1.48
   1   0   1   96.96    1.37
  -2   0  -1   72.99    1.16
  -2   0  -1   71.26    1.21
   2   0   1   73.70    1.24
   2   0   1   69.81    1.11
  -3   0  -1  220.20    3.11
  -3   0  -1  215.74    3.23
   3   0   1  210.13    3.07
   3   0   1  216.92    3.26
  -4   0  -1    1.85    0.24
  -4   0  -1    1.72    0.27
   4   0   1    1.70    0.26
   4   0   1    1.65    0.22
  -5   0  -1    8.90    0.53
  -5   0  -1    9.21    0.45
   5   0   1    9.29    0.51
   5   0   1    8.47    0.45
  -6   0  -1    7.60    0.54
  -6   0  -1    6.27    0.43
   6   0   1    7.70    0.46
   6   0   1    7.56    0.52
  -7   0  -1   35.50    1.21
  -7   0  -1   36.47    1.01
   7   0   1   35.65    1.07
   7   0   1   34.71    1.13
  -8   0  -1    0.29    0.32
  -8   0  -1   -0.21    0.22
   8   0   1    0.03    0.27
   8   0   1   -0.35    0.22
  -9   0  -1    8.32    0.58
  -9   0  -1    8.14    0.69
   9   0   1    8.13    0.64
   9   0   1    8.61    0.69
 -10   0  -1    1.99    0.52
  10   0   1    2.66    0.51
  10   0   1    2.51    0.50
 -11   0  -1    0.28    0.37
  11   0   1   -0.39    0.29
  11   0   1    0.08    0.38
 -12   0  -1    4.61    0.74
  12   0   1    4.83    0.73
 -13   0  -1    0.76    0.49
  13  -1  -1    1.09    0.60
 -13   1   1    1.61    0.57
  12  -1  -1    9.76    0.91
 -12   1   1    9.75    0.88
  11  -1  -1    0.77    0.44
 -11   1   1    1.24    0.46
  10  -1  -1    0.37    0.31
  10  -1  -1    0.25    0.31
 -10   1   1    0.38    0.37
 -10   1   1    0.40    0.29
   9  -1  -1    3.77    0.56
   9  -1  -1    4.44    0.50
  -9   1   1    4.04    0.60
  -9   1   1    4.70    0.50
   8  -1  -1   44.94    1.29
   8  -1  -1   42.88    1.39
  -8   1   1   46.33    1.29
  -8   1   1   44.71    1.43
   7  -1  -1   85.99    1.80
   7  -1  -1   79.39    1.88
  -7   1   1   79.89    1.91
  -7   1   1   82.07    1.77
   6  -1  -1   37.34    1.10
   6  -1  -1   37.98    1.03
  -6   1   1   37.28    1.04
  -6   1   1   37.02    1.13
   5  -1  -1   67.85    1.50
   5  -1  -1   67.00    1.38
  -5   1   1   67.01    1.41
  -5   1   1   68.18    1.49
   4  -1  -1   18.60    0.57
   4  -1  -1   17.47    0.62
  -4   1   1   18.69    0.61
  -4   1   1   19.04    0.64
   3  -1  -1  267.98    3.73
   3  -1  -1  256.08    3.92
  -3   1   1  256.71    3.66
  -3   1   1  227.94    3.63
   2  -1  -1  176.62    2.53
   2  -1  -1  180.70    2.64
  -2   1   1  174.74    2.59
  -2   1   1  175.39    2.55
   1  -1  -1   31.21    0.61
   1  -1  -1   30.66    0.52
  -1   1   1   30.73    0.52
  -1   1   1   31.31    0.61
  -1   1   1   31.60    0.56
   0  -1  -1    0.85    0.09
   0  -1  -1    0.99    0.08
   0  -1  -1    0.94    0.09
   0  -1  -1    0.84    0.08
   0   1   1    0.93    0.08
   0   1   1    0.96    0.08
   0   1   1    1.04    0.08
   0   1   1    1.03    0.09
  -1  -1  -1   92.22    1.29
  -1  -1  -1   90.96    1.36
   1   1   1   94.22    1.43
   1   1   1   95.22    1.33
  -2  -1  -1   15.04    0.45
  -2  -1  -1   15.13    0.32
   2   1   1   14.90    0.45
   2   1   1   14.90    0.31
   2   1   1   14.76    0.39
  -3  -1  -1   12.64    0.35
  -3  -1  -1   12.60    0.48
   3   1   1   11.96    0.40
   3   1   1   12.59    0.47
  -4  -1  -1    1.66    0.27
  -4  -1  -1    1.72    0.20
   4   1   1    1.99    0.26
   4   1   1    1.78    0.23
  -5  -1  -1    4.22    0.41
  -5  -1  -1    4.37    0.30
   5   1   1    4.07    0.38
   5   1   1    4.05    0.32
  -6  -1  -1    0.15    0.19
  -6  -1  -1    0.22    0.28
   6   1   1    0.33    0.25
   6   1   1    0.54    0.24
  -7  -1  -1   12.71    0.78
  -7  -1  -1   12.53    0.53
   7   1   1   12.88    0.70
   7   1   1   11.92    0.61
  -8  -1  -1    1.02    0.28
  -8  -1  -1    0.42    0.34
   8   1   1    0.67    0.33
   8   1   1    0.78    0.36
  -9  -1  -1    0.76    0.40
  -9  -1  -1    0.10    0.24
   9   1   1    0.16    0.32
   9   1   1    0.94    0.34
 -10  -1  -1    0.67    0.37
  10   1   1    0.26    0.32
  10   1   1    0.27    0.28
 -11  -1  -1    2.42    0.58
  11   1   1    0.57    0.39
  11   1   1    1.72    0.46
 -12  -1  -1    0.73    0.47
  12   1   1    0.92    0.46
  12   1   1    0.43    0.41
 -13  -1  -1    0.43    0.52
  13  -2  -1    0.59    0.47
 -13   2   1    1.72    0.54
  12  -2  -1   -0.04    0.37
 -12   2   1    0.91    0.49
  11  -2  -1    6.91    0.73
 -11   2   1    6.53    0.73
  10  -2  -1   15.64    0.96
 -10   2   1   17.23    0.91
 -10   2   1   17.22    0.99
   9  -2  -1    3.28    0.50
   9  -2  -1    3.06    0.52
  -9   2   1    3.41    0.51
  -9   2   1    3.58    0.53
   8  -2  -1    7.58    0.57
   8  -2  -1    7.60    0.61
  -8   2   1    8.56    0.64
  -8   2   1    8.30    0.61
   7  -2  -1    5.23    0.51
   7  -2  -1    4.52    0.44
  -7   2   1    4.39    0.48
  -7   2   1    4.91    0.51
   6  -2  -1    4.76    0.38
   6  -2  -1    4.49    0.40
  -6   2   1    4.69    0.45
  -6   2   1    4.54    0.45
   5  -2  -1   59.74    1.44
   5  -2  -1   59.54    1.29
  -5   2   1   61.57    1.37
  -5   2   1   60.20    1.39
   4  -2  -1    0.41    0.18
   4  -2  -1    0.28    0.17
  -4   2   1    0.19    0.19
  -4   2   1    0.16    0.19
   3  -2  -1   52.10    1.01
   3  -2  -1   51.22    1.11
  -3   2   1   50.10    1.00
  -3   2   1   51.22    1.11
   2  -2  -1    0.33    0.15
   2  -2  -1    0.39    0.13
  -2   2   1    0.09    0.16
  -2   2   1    0.19    0.12
   1  -2  -1  263.23    3.90
   1  -2  -1  271.61    3.85
  -1   2   1  266.23    3.65
  -1   2   1  266.35    3.73
  -1   2   1  256.79    3.68
   0  -2  -1   69.97    1.04
   0  -2  -1   67.92    1.15
   0   2   1   70.32    1.15
   0   2   1   70.05    1.04
   0   2   1   69.92    1.13
  -1  -2  -1    0.09    0.09
  -1  -2  -1   -0.01    0.08
   1   2   1   -0.01    0.08
   1   2   1    0.05    0.12
   1   2   1    0.12    0.12
  -2  -2  -1    0.04    0.07
  -2  -2  -1    0.06    0.06
  -2  -2  -1   -0.11    0.14
   2   2   1    0.06    0.15
   2   2   1    0.12    0.14
  -3  -2  -1    0.43    0.09
  -3  -2  -1    0.19    0.16
   3   2   1    0.26    0.15
   3   2   1    0.37    0.07
   3   2   1    0.21    0.16
  -4  -2  -1    0.03    0.10
  -4  -2  -1    0.03    0.19
   4   2   1   -0.33    0.14
   4   2   1    0.05    0.16
  -5  -2  -1   -0.31    0.23
  -5  -2  -1    0.18    0.13
   5   2   1   -0.16    0.19
   5   2   1   -0.09    0.15
  -6  -2  -1    6.05    0.52
  -6  -2  -1    6.06    0.31
   6   2   1    5.88    0.48
   6   2   1    5.57    0.43
  -7  -2  -1   30.73    1.16
  -7  -2  -1   32.23    0.77
   7   2   1   30.21    1.08
   7   2   1   32.54    1.03
  -8  -2  -1    2.62    0.30
  -8  -2  -1    2.66    0.54
   8   2   1    2.95    0.45
   8   2   1    3.03    0.49
  -9  -2  -1    7.81    0.75
   9   2   1    8.55    0.68
   9   2   1    7.61    0.61
 -10  -2  -1    0.25    0.39
  10   2   1    0.48    0.37
  10   2   1    0.05    0.31
 -11  -2  -1    0.16    0.38
  11   2   1    0.39    0.41
  11   2   1    0.18    0.34
 -12  -2  -1    2.74    0.61
  12   2   1    1.47    0.53
  12   2   1    1.40    0.50
 -13  -2  -1   -0.06    0.47
  13  -3  -1    2.07    0.66
  12  -3  -1   11.18    0.96
 -12   3   1   12.17    0.93
  11  -3  -1   -0.09    0.32
 -11   3   1    0.38    0.36
 -11   3   1    0.94    0.43
  10  -3  -1    0.26    0.31
 -10   3   1    0.22    0.34
 -10   3   1    0.49    0.34
   9  -3  -1    2.51    0.46
   9  -3  -1    3.21    0.49
  -9   3   1    2.77    0.52
  -9   3   1    2.43    0.46
   8  -3  -1   11.96    0.75
   8  -3  -1   12.39    0.69
  -8   3   1   11.97    0.73
  -8   3   1   12.89    0.78
   7  -3  -1    8.16    0.56
   7  -3  -1    8.06    0.60
  -7   3   1    8.36    0.59
  -7   3   1    8.51    0.63
   6  -3  -1    3.82    0.40
   6  -3  -1    3.46    0.38
  -6   3   1    3.41    0.45
  -6   3   1    3.42    0.40
   5  -3  -1    6.45    0.43
   5  -3  -1    6.16    0.43
  -5   3   1    6.97    0.52
  -5   3   1    6.44    0.42
   4  -3  -1    0.17    0.21
   4  -3  -1    0.16    0.19
  -4   3   1   -0.10    0.22
  -4   3   1    0.25    0.17
   3  -3  -1   12.21    0.46
   3  -3  -1   12.19    0.52
  -3   3   1   11.90    0.56
  -3   3   1   12.26    0.42
   2  -3  -1   37.39    0.92
   2  -3  -1   37.01    0.83
  -2   3   1   36.97    0.92
  -2   3   1   38.50    0.72
   1  -3  -1   59.85    0.91
   1  -3  -1   59.62    1.11
  -1   3   1   56.77    0.90
  -1   3   1   55.89    1.14
  -1   3   1   56.97    1.13
   0  -3  -1   41.08    0.89
   0   3   1   41.20    0.85
   0   3   1   41.40    0.88
   0   3   1   41.99    0.71
  -1  -3  -1   10.14    0.34
   1   3   1   10.53    0.40
   1   3   1   10.71    0.34
   1   3   1   10.75    0.42
  -2  -3  -1   15.90    0.35
  -2  -3  -1   16.04    0.51
   2   3   1   15.79    0.51
   2   3   1   16.21    0.35
   2   3   1   15.51    0.54
  -3  -3  -1   36.82    0.92
   3   3   1   38.03    0.96
   3   3   1   36.15    0.87
  -4  -3  -1   19.57    0.73
   4   3   1   20.55    0.67
   4   3   1   19.91    0.71
  -5  -3  -1    0.51    0.28
   5   3   1    0.76    0.27
   5   3   1    0.67    0.24
  -6  -3  -1    4.63    0.52
  -6  -3  -1    4.72    0.20
   6   3   1    4.29    0.45
   6   3   1    4.30    0.40
  -7  -3  -1    1.53    0.41
  -7  -3  -1    1.03    0.16
   7   3   1    0.85    0.34
   7   3   1    1.18    0.34
  -8  -3  -1    6.09    0.61
   8   3   1    5.03    0.56
   8   3   1    5.77    0.52
  -9  -3  -1    7.44    0.70
   9   3   1    8.37    0.71
   9   3   1    7.59    0.62
 -10  -3  -1    2.57    0.55
  10   3   1    3.17    0.54
  10   3   1    1.89    0.49
 -11  -3  -1    0.36    0.42
  11   3   1    0.35    0.35
  11   3   1   -0.04    0.37
 -12  -3  -1    8.41    0.94
  12   3   1    7.75    0.76
 -13  -3  -1   -0.36    0.38
  12  -4  -1   -0.33    0.31
  11  -4  -1    1.25    0.50
 -11   4   1    1.04    0.43
  10  -4  -1    2.04    0.49
 -10   4   1    1.49    0.45
 -10   4   1    1.55    0.46
   9  -4  -1    1.20    0.37
   9  -4  -1    0.62    0.34
  -9   4   1    1.40    0.43
  -9   4   1    0.77    0.35
   8  -4  -1    1.12    0.36
   8  -4  -1    1.47    0.40
  -8   4   1    0.69    0.30
  -8   4   1    0.56    0.37
   7  -4  -1   15.94    0.84
   7  -4  -1   14.99    0.72
  -7   4   1   15.61    0.72
  -7   4   1   15.51    0.86
   6  -4  -1    0.43    0.28
   6  -4  -1    0.49    0.27
  -6   4   1    0.58    0.34
  -6   4   1    0.57    0.26
   5  -4  -1    3.04    0.33
   5  -4  -1    3.08    0.38
  -5   4   1    2.89    0.31
  -5   4   1    2.98    0.42
   4  -4  -1    0.26    0.21
   4  -4  -1    0.74    0.23
  -4   4   1    0.49    0.25
  -4   4   1    0.39    0.19
   3  -4  -1   -0.06    0.18
   3  -4  -1    0.11    0.18
  -3   4   1    0.11    0.20
  -3   4   1    0.07    0.12
   2  -4  -1   30.06    0.80
  -2   4   1   27.47    0.56
  -2   4   1   29.10    0.85
  -2   4   1   27.95    0.81
   1  -4  -1    6.79    0.37
   1  -4  -1    6.84    0.23
  -1   4   1    6.93    0.22
  -1   4   1    6.34    0.37
  -1   4   1    6.13    0.37
   0  -4  -1   62.23    1.29
   0   4   1   62.35    1.22
   0   4   1   62.98    1.27
   0   4   1   63.14    1.00
  -1  -4  -1    0.89    0.15
  -1  -4  -1    1.04    0.21
   1   4   1    1.12    0.18
   1   4   1    0.98    0.21
  -2  -4  -1    8.34    0.39
   2   4   1    8.05    0.42
   2   4   1    8.48    0.30
   2   4   1    8.10    0.44
  -3  -4  -1   10.96    0.51
  -3  -4  -1   11.68    0.29
   3   4   1   11.93    0.28
   3   4   1   11.96    0.52
   3   4   1   11.71    0.55
  -4  -4  -1    4.30    0.42
   4   4   1    4.69    0.36
   4   4   1    4.61    0.42
  -5  -4  -1    8.81    0.59
   5   4   1    8.16    0.55
   5   4   1    8.50    0.51
  -6  -4  -1    0.02    0.27
   6   4   1   -0.12    0.24
   6   4   1   -0.07    0.20
  -7  -4  -1    0.89    0.37
   7   4   1    1.39    0.36
   7   4   1    0.96    0.36
  -8  -4  -1    0.15    0.34
   8   4   1    0.40    0.28
   8   4   1    0.69    0.35
  -9  -4  -1    3.31    0.61
   9   4   1    3.58    0.54
   9   4   1    3.55    0.57
 -10  -4  -1    2.20    0.58
  10   4   1    2.95    0.54
  10   4   1    1.70    0.47
 -11  -4  -1    1.33    0.52
  11   4   1    1.66    0.50
  11   4   1    2.15    0.55
 -12  -4  -1    1.13    0.47
  12   4   1    0.76    0.48
  12   4   1    1.45    0.47
 -13  -4  -1    2.51    0.67
  13   4   1    3.36    0.62
  13   4   1    2.93    0.66
  12  -5  -1   -0.90    0.35
  11  -5  -1    1.57    0.45
 -11   5   1    0.80    0.45
  10  -5  -1    0.20    0.34
 -10   5   1    0.28    0.40
   9  -5  -1    0.02    0.31
  -9   5   1    0.70    0.39
   8  -5  -1    0.69    0.32
   8  -5  -1    1.17    0.37
  -8   5   1    1.04    0.33
  -8   5   1    1.29    0.43
   7  -5  -1    0.21    0.27
   7  -5  -1    0.44    0.26
  -7   5   1    0.25    0.34
   6  -5  -1    7.71    0.56
   6  -5  -1    6.59    0.59
  -6   5   1    7.41    0.45
  -6   5   1    6.50    0.62
   5  -5  -1    4.39    0.44
   5  -5  -1    3.86    0.44
  -5   5   1    4.57    0.50
  -5   5   1    4.52    0.34
   4  -5  -1   -0.06    0.15
   4  -5  -1    0.23    0.23
  -4   5   1    0.07    0.27
  -4   5   1    0.17    0.15
   3  -5  -1    8.55    0.56
   3  -5  -1    8.46    0.49
  -3   5   1    8.49    0.33
  -3   5   1    9.14    0.58
   2  -5  -1    0.75    0.25
  -2   5   1    1.23    0.30
  -2   5   1    1.23    0.14
  -2   5   1    1.02    0.27
   1  -5  -1    2.71    0.31
   1  -5  -1    2.59    0.16
  -1   5   1    2.45    0.32
  -1   5   1    2.56    0.34
  -1   5   1    2.46    0.14
   0  -5  -1    0.03    0.10
   0  -5  -1   -0.04    0.16
   0   5   1    0.09    0.19
   0   5   1    0.22    0.17
  -1  -5  -1    9.50    0.52
  -1  -5  -1   10.36    0.38
   1   5   1   10.72    0.51
   1   5   1   10.17    0.43
  -2  -5  -1  115.62    1.96
   2   5   1  115.29    2.17
   2   5   1  114.17    2.10
   2   5   1  114.33    1.83
  -3  -5  -1   12.60    0.58
   3   5   1   13.11    0.36
   3   5   1   12.52    0.61
   3   5   1   12.10    0.59
  -4  -5  -1    3.12    0.40
   4   5   1    3.86    0.41
   4   5   1    3.37    0.40
  -5  -5  -1   13.60    0.73
   5   5   1   14.18    0.72
   5   5   1   14.79    0.68
  -6  -5  -1    6.14    0.60
   6   5   1    6.21    0.57
   6   5   1    6.53    0.54
  -7  -5  -1   -0.07    0.35
   7   5   1    0.15    0.25
   7   5   1   -0.10    0.24
  -8  -5  -1   18.20    1.04
   8   5   1   16.64    0.86
   8   5   1   17.41    0.93
  -9  -5  -1    0.45    0.45
   9   5   1    0.46    0.34
   9   5   1   -0.13    0.28
 -10  -5  -1    5.91    0.81
  10   5   1    6.35    0.68
  10   5   1    5.98    0.62
 -11  -5  -1    0.04    0.48
  11   5   1    0.16    0.37
  11   5   1    0.02    0.39
 -12  -5  -1    3.70    0.76
  12   5   1    2.03    0.60
  12   5   1    2.88    0.55
 -13  -5  -1   -0.58    0.47
  13   5   1    0.08    0.41
  13   5   1   -0.19    0.33
  12  -6  -1    0.21    0.46
  11  -6  -1   -0.25    0.37
 -11   6   1    0.22    0.43
  10  -6  -1    6.02    0.67
 -10   6   1    5.37    0.75
   9  -6  -1    0.09    0.22
  -9   6   1   -0.11    0.30
   8  -6  -1    0.62    0.34
   8  -6  -1    0.82    0.29
  -8   6   1    0.10    0.37
   7  -6  -1    2.10    0.47
   7  -6  -1    2.88    0.47
  -7   6   1    3.22    0.54
   6  -6  -1    4.50    0.51
   6  -6  -1    4.65    0.49
  -6   6   1    4.96    0.63
   5  -6  -1    4.23    0.51
   5  -6  -1    4.39    0.56
  -5   6   1    5.79    0.33
  -5   6   1    3.99    0.56
   4  -6  -1    0.51    0.25
   4  -6  -1    0.12    0.25
  -4   6   1    0.19    0.32
  -4   6   1    0.07    0.11
   3  -6  -1    1.37    0.34
   3  -6  -1    1.50    0.31
  -3   6   1    1.45    0.35
   2  -6  -1    7.39    0.49
  -2   6   1    7.56    0.54
  -2   6   1    8.28    0.22
  -2   6   1    7.49    0.53
   1  -6  -1   -0.04    0.21
   1  -6  -1    0.02    0.08
  -1   6   1    0.06    0.20
  -1   6   1   -0.06    0.19
   0  -6  -1    5.53    0.26
   0  -6  -1    4.96    0.44
   0   6   1    5.81    0.43
   0   6   1    5.54    0.41
  -1  -6  -1    4.17    0.29
  -1  -6  -1    3.81    0.43
   1   6   1    4.45    0.41
   1   6   1    4.14    0.36
  -2  -6  -1    3.86    0.44
  -2  -6  -1    4.04    0.34
   2   6   1    3.83    0.28
   2   6   1    3.75    0.37
  -3  -6  -1    0.83    0.27
   3   6   1    1.03    0.31
   3   6   1    0.97    0.15
   3   6   1    1.01    0.28
  -4  -6  -1   14.99    0.70
   4   6   1   14.23    0.74
   4   6   1   15.60    0.36
   4   6   1   13.79    0.68
  -5  -6  -1    0.57    0.31
   5   6   1    0.60    0.31
   5   6   1    0.93    0.28
  -6  -6  -1    7.43    0.65
   6   6   1    6.84    0.56
   6   6   1    7.37    0.64
  -7  -6  -1    0.22    0.34
   7   6   1    0.05    0.24
   7   6   1    0.34    0.31
  -8  -6  -1   35.02    1.41
   8   6   1   35.68    1.38
   8   6   1   33.25    1.24
  -9  -6  -1    6.03    0.76
   9   6   1    6.17    0.66
   9   6   1    5.43    0.58
 -10  -6  -1    6.79    0.84
  10   6   1    6.62    0.73
  10   6   1    6.02    0.62
 -11  -6  -1    0.77    0.47
  11   6   1   -0.11    0.35
  11   6   1    0.21    0.38
 -12  -6  -1    1.83    0.59
  12   6   1    1.86    0.46
  12   6   1    1.52    0.54
 -13  -6  -1    1.25    0.57
  13   6   1    1.59    0.58
  13   6   1    2.42    0.54
  11  -7  -1    3.13    0.68
 -11   7   1    3.70    0.71
  10  -7  -1    3.68    0.64
 -10   7   1    4.36    0.73
   9  -7  -1    0.02    0.33
  -9   7   1    0.39    0.39
   8  -7  -1    4.25    0.64
  -8   7   1    4.74    0.68
   7  -7  -1    4.80    0.56
   7  -7  -1    4.87    0.64
  -7   7   1    4.15    0.64
   6  -7  -1    1.09    0.38
   6  -7  -1    1.06    0.36
  -6   7   1    1.08    0.43
   5  -7  -1   14.53    0.76
   5  -7  -1   12.97    0.80
  -5   7   1   13.28    0.86
   4  -7  -1   -0.10    0.27
   4  -7  -1    0.33    0.27
  -4   7   1    0.22    0.33
   3  -7  -1    0.28    0.24
   3  -7  -1    0.20    0.27
  -3   7   1    0.25    0.29
   2  -7  -1    0.51    0.27
  -2   7   1    0.38    0.25
  -2   7   1    0.29    0.28
   1  -7  -1    0.24    0.24
  -1   7   1   -0.16    0.20
  -1   7   1    0.12    0.26
   0  -7  -1    1.37    0.33
   0  -7  -1    1.45    0.18
   0   7   1    1.25    0.31
   0   7   1    1.14    0.29
  -1  -7  -1   11.34    0.66
  -1  -7  -1   10.11    0.43
   1   7   1   11.28    0.54
   1   7   1   10.86    0.62
  -2  -7  -1   21.56    0.93
  -2  -7  -1   21.29    0.70
   2   7   1   20.86    0.84
   2   7   1   21.96    0.70
  -3  -7  -1    6.59    0.48
  -3  -7  -1    6.92    0.59
   3   7   1    6.54    0.35
   3   7   1    6.98    0.51
  -4  -7  -1   20.03    0.84
   4   7   1   21.19    0.94
   4   7   1   19.97    0.86
   4   7   1   21.05    0.52
  -5  -7  -1    3.79    0.51
   5   7   1    3.84    0.54
   5   7   1    4.53    0.55
  -6  -7  -1   13.55    0.84
   6   7   1   14.79    0.88
   6   7   1   14.95    0.80
  -7  -7  -1   31.44    1.29
   7   7   1   31.89    1.20
   7   7   1   31.65    1.30
  -8  -7  -1    4.88    0.71
   8   7   1    4.06    0.62
   8   7   1    4.91    0.62
  -9  -7  -1    0.40    0.46
   9   7   1    0.38    0.37
   9   7   1    0.38    0.31
 -10  -7  -1    0.69    0.51
  10   7   1    0.95    0.47
  10   7   1    1.30    0.37
 -11  -7  -1    5.52    0.86
  11   7   1    6.05    0.81
  11   7   1    6.81    0.71
 -12  -7  -1    1.10    0.58
  12   7   1    1.33    0.40
  12   7   1    0.38    0.44
  13   7   1   -0.11    0.41
  10  -8  -1    1.82    0.54
 -10   8   1    0.51    0.50
   9  -8  -1    2.52    0.50
  -9   8   1    3.48    0.69
   8  -8  -1    3.24    0.53
  -8   8   1    2.72    0.59
   7  -8  -1    0.75    0.31
   7  -8  -1    0.12    0.35
  -7   8   1   -0.01    0.38
   6  -8  -1    2.08    0.51
   6  -8  -1    1.97    0.46
  -6   8   1    2.23    0.49
   5  -8  -1    1.82    0.44
   5  -8  -1    2.47    0.46
  -5   8   1    1.91    0.47
   4  -8  -1   -0.19    0.25
   4  -8  -1   -0.22    0.26
  -4   8   1   -0.27    0.27
   3  -8  -1   11.16    0.70
   3  -8  -1   11.16    0.73
  -3   8   1   10.57    0.76
   2  -8  -1   25.18    1.01
  -2   8   1   24.44    1.04
  -2   8   1   26.25    1.08
   1  -8  -1    7.10    0.58
  -1   8   1    7.33    0.60
  -1   8   1    7.02    0.57
   0  -8  -1    0.18    0.28
   0  -8  -1    0.12    0.14
   0   8   1   -0.21    0.26
  -1  -8  -1    1.40    0.37
  -1  -8  -1    1.54    0.25
   1   8   1    1.25    0.33
   1   8   1    1.42    0.32
  -2  -8  -1    1.86    0.42
  -2  -8  -1    1.93    0.31
   2   8   1    1.91    0.30
   2   8   1    1.85    0.40
  -3  -8  -1    2.13    0.36
  -3  -8  -1    1.96    0.43
   3   8   1    2.47    0.44
   3   8   1    2.24    0.30
  -4  -8  -1    1.36    0.40
  -4  -8  -1    0.79    0.34
   4   8   1    0.85    0.36
   4   8   1    1.21    0.18
  -5  -8  -1   20.42    0.94
   5   8   1   20.98    0.96
   5   8   1   21.54    1.05
  -6  -8  -1    2.16    0.47
   6   8   1    2.02    0.43
   6   8   1    2.36    0.52
  -7  -8  -1   10.64    0.80
   7   8   1   11.06    0.84
   7   8   1   10.50    0.76
  -8  -8  -1    2.58    0.57
   8   8   1    2.85    0.51
   8   8   1    2.71    0.56
  -9  -8  -1   10.51    0.88
   9   8   1   10.07    0.87
   9   8   1   11.80    0.81
 -10  -8  -1    1.31    0.56
  10   8   1    1.39    0.48
  10   8   1    1.08    0.39
 -11  -8  -1   -0.14    0.50
  11   8   1    0.31    0.36
  11   8   1   -0.36    0.42
 -12  -8  -1   -0.71    0.45
  12   8   1   -0.27    0.41
  12   8   1    0.16    0.29
  10  -9  -1    0.24    0.38
 -10   9   1    0.32    0.41
   9  -9  -1    0.59    0.38
  -9   9   1    0.22    0.38
   8  -9  -1    0.33    0.39
  -8   9   1    0.91    0.50
   7  -9  -1    0.26    0.41
  -7   9   1    0.38    0.34
   6  -9  -1   11.99    0.84
   6  -9  -1   12.01    0.84
  -6   9   1   10.01    0.85
   5  -9  -1    0.66    0.38
   5  -9  -1    0.04    0.29
  -5   9   1    1.33    0.47
   4  -9  -1    0.43    0.30
   4  -9  -1    0.41    0.33
  -4   9   1    0.32    0.34
   3  -9  -1    3.83    0.59
   3  -9  -1    3.89    0.56
  -3   9   1    3.71    0.58
   2  -9  -1    2.87    0.49
  -2   9   1    2.81    0.51
  -2   9   1    2.48    0.49
   1  -9  -1    0.75    0.36
  -1   9   1    0.74    0.31
  -1   9   1    1.22    0.37
   0  -9  -1    4.55    0.60
   0   9   1    4.47    0.50
   0   9   1    3.92    0.54
  -1  -9  -1    0.07    0.28
   1   9   1    0.04    0.19
   1   9   1    0.42    0.28
  -2  -9  -1   15.17    0.62
  -2  -9  -1   15.13    0.91
   2   9   1   15.36    0.84
   2   9   1   14.59    0.65
  -3  -9  -1    0.37    0.31
  -3  -9  -1    0.51    0.30
   3   9   1    1.30    0.24
   3   9   1    0.85    0.37
  -4  -9  -1   -0.02    0.28
  -4  -9  -1    0.20    0.34
   4   9   1    0.20    0.29
  -5  -9  -1   13.55    0.80
  -5  -9  -1   13.43    0.90
   5   9   1   13.36    0.85
  -6  -9  -1   -0.47    0.25
  -6  -9  -1   -0.13    0.30
   6   9   1    0.34    0.28
  -7  -9  -1    5.16    0.67
   7   9   1    5.55    0.72
   7   9   1    6.00    0.62
  -8  -9  -1    1.45    0.48
   8   9   1    1.20    0.48
   8   9   1    1.84    0.46
  -9  -9  -1    0.34    0.39
   9   9   1   -0.43    0.24
   9   9   1    0.24    0.41
 -10  -9  -1   -0.26    0.43
  10   9   1   -0.58    0.34
  10   9   1   -0.01    0.25
 -11  -9  -1   -0.20    0.49
  11   9   1    0.36    0.52
  11   9   1    0.89    0.44
 -12  -9  -1   -0.25    0.47
  12   9   1   -0.09    0.51
  12   9   1    1.06    0.43
   9 -10  -1   -0.73    0.29
  -9  10   1    1.21    0.53
   8 -10  -1    1.64    0.45
  -8  10   1    1.10    0.49
   7 -10  -1    1.41    0.47
  -7  10   1    1.41    0.53
   6 -10  -1    1.39    0.48
   6 -10  -1    0.58    0.41
  -6  10   1    1.83    0.57
   5 -10  -1    4.50    0.71
   5 -10  -1    4.58    0.65
  -5  10   1    4.32    0.65
   4 -10  -1    0.21    0.32
   4 -10  -1    0.41    0.30
  -4  10   1    0.89    0.39
   3 -10  -1   -0.09    0.32
   3 -10  -1    0.26    0.34
  -3  10   1    0.59    0.33
   2 -10  -1    2.03    0.47
  -2  10   1    1.13    0.42
  -2  10   1    1.28    0.42
   1 -10  -1    3.08    0.55
  -1  10   1    3.53    0.54
  -1  10   1    3.59    0.58
   0 -10  -1    1.78    0.46
   0  10   1    1.60    0.36
   0  10   1    1.47    0.46
  -1 -10  -1   -0.12    0.31
   1  10   1    0.35    0.27
   1  10   1    0.53    0.36
  -2 -10  -1    0.77    0.42
   2  10   1    1.00    0.37
   2  10   1    1.01    0.26
  -3 -10  -1    9.18    0.79
  -3 -10  -1    8.50    0.55
   3  10   1    9.27    0.75
   3  10   1    9.69    0.52
  -4 -10  -1    2.40    0.43
  -4 -10  -1    2.39    0.54
   4  10   1    2.16    0.46
  -5 -10  -1    2.14    0.46
  -5 -10  -1    2.00    0.55
   5  10   1    2.09    0.48
  -6 -10  -1    0.78    0.36
  -6 -10  -1    0.31    0.39
   6  10   1    0.32    0.36
  -7 -10  -1    6.40    0.72
  -7 -10  -1    5.63    0.71
   7  10   1    6.19    0.65
  -8 -10  -1    0.22    0.43
  -8 -10  -1    0.13    0.29
   8  10   1    0.41    0.31
  -9 -10  -1    1.71    0.44
  -9 -10  -1    0.64    0.51
   9  10   1    1.52    0.45
   9  10   1    1.54    0.53
 -10 -10  -1    1.48    0.60
  10  10   1    1.62    0.61
  10  10   1    3.35    0.58
 -11 -10  -1    0.02    0.54
  11  10   1    1.58    0.51
  11  10   1    0.00    0.41
   8 -11  -1    1.38    0.40
  -8  11   1    0.40    0.47
   7 -11  -1    0.84    0.40
  -7  11   1    0.34    0.44
   6 -11  -1    1.97    0.47
  -6  11   1    0.10    0.32
   5 -11  -1    0.74    0.37
   5 -11  -1    0.24    0.41
  -5  11   1    0.12    0.34
   4 -11  -1    5.67    0.65
   4 -11  -1    6.10    0.82
  -4  11   1    6.71    0.75
   3 -11  -1    0.19    0.35
   3 -11  -1    0.37    0.27
  -3  11   1   -0.40    0.28
   2 -11  -1    0.81    0.42
  -2  11   1    0.86    0.35
  -2  11   1    0.89    0.43
   1 -11  -1    0.73    0.41
  -1  11   1    2.16    0.46
  -1  11   1    2.01    0.48
   0 -11  -1    0.26    0.36
   0  11   1    0.40    0.31
   0  11   1    0.48    0.38
  -1 -11  -1    1.02    0.45
   1  11   1    0.72    0.31
   1  11   1    0.58    0.42
  -2 -11  -1   -0.08    0.37
   2  11   1   -0.01    0.23
   2  11   1    0.37    0.32
  -3 -11  -1    4.36    0.68
   3  11   1    3.80    0.59
  -4 -11  -1   10.79    0.90
   4  11   1   10.06    0.80
  -5 -11  -1    0.16    0.33
   5  11   1   -0.65    0.22
  -6 -11  -1    0.31    0.37
  -6 -11  -1    0.90    0.48
   6  11   1    0.38    0.35
  -7 -11  -1    0.82    0.44
  -7 -11  -1    0.45    0.42
   7  11   1    0.16    0.40
  -8 -11  -1    4.19    0.70
  -8 -11  -1    5.01    0.78
   8  11   1    4.61    0.69
  -9 -11  -1    1.49    0.55
  -9 -11  -1    3.06    0.66
   9  11   1    2.01    0.51
 -10 -11  -1   -0.26    0.44
 -10 -11  -1    0.84    0.51
  10  11   1    0.66    0.39
 -11 -11  -1    3.08    0.76
 -11 -11  -1    2.86    0.64
  11  11   1    4.21    0.62
   7 -12  -1    0.26    0.46
  -7  12   1   -0.32    0.35
   6 -12  -1    0.15    0.45
  -6  12   1    1.71    0.54
   5 -12  -1    3.45    0.71
  -5  12   1    3.48    0.64
   4 -12  -1    0.83    0.47
   4 -12  -1    2.19    0.46
  -4  12   1    0.32    0.38
   3 -12  -1   -0.03    0.38
   3 -12  -1   -0.15    0.31
  -3  12   1   -0.13    0.35
   2 -12  -1    1.09    0.44
  -2  12   1   -0.02    0.30
  -2  12   1    0.26    0.33
   1 -12  -1    1.35    0.48
  -1  12   1    0.88    0.45
  -1  12   1    0.99    0.38
   0 -12  -1    0.96    0.45
   0  12   1    1.39    0.35
   0  12   1    1.31    0.44
  -1 -12  -1    9.27    0.87
   1  12   1    9.10    0.80
   1  12   1    9.63    0.68
  -2 -12  -1    0.73    0.47
   2  12   1    0.60    0.37
  -3 -12  -1    3.07    0.66
   3  12   1    3.42    0.61
  -4 -12  -1   13.06    1.02
  -5 -12  -1    2.34    0.59
   5  12   1    2.03    0.48
  -6 -12  -1    0.64    0.49
   6  12   1    0.23    0.39
  -7 -12  -1   -0.33    0.45
   7  12   1    0.17    0.41
  -8 -12  -1    1.59    0.60
   8  12   1    1.26    0.46
  -9 -12  -1    2.02    0.64
   9  12   1    3.35    0.65
 -10 -12  -1   -0.40    0.48
 -10 -12  -1    0.00    0.26
  10  12   1    1.70    0.55
   6 -13  -1   -0.10    0.28
  -6  13   1    0.24    0.44
   5 -13  -1    0.99    0.43
  -5  13   1    1.19    0.43
   4 -13  -1   -0.14    0.44
   4 -13  -1    0.32    0.44
  -4  13   1    0.59    0.36
   3 -13  -1    1.29    0.49
   3 -13  -1    1.19    0.45
  -3  13   1   -0.05    0.37
   2 -13  -1    3.40    0.67
  -2  13   1    3.07    0.55
  -2  13   1    2.93    0.61
   1 -13  -1    0.34    0.42
  -1  13   1    0.83    0.45
  -1  13   1    0.95    0.43
   0 -13  -1    1.87    0.54
   0  13   1    2.40    0.58
   0  13   1    2.91    0.52
  -1 -13  -1   -0.40    0.35
   1  13   1    0.44    0.39
  -2 -13  -1    2.80    0.67
   2  13   1    2.17    0.59
  -3 -13  -1    1.18    0.54
   3  13   1    2.61    0.53
  -4 -13  -1    1.35    0.56
   4  13   1    2.47    0.61
  -5 -13  -1    2.65    0.63
   5  13   1    2.20    0.50
  -6 -13  -1    1.95    0.60
   6  13   1    0.60    0.43
  -7 -13  -1    6.42    1.00
   7  13   1    7.13    0.81
  -8 -13  -1    3.39    0.74
   8  13   1    1.82    0.57
   9  13   1    0.41    0.45
   4 -14  -1    0.98    0.28
  -4  14   1    0.74    0.41
   3 -14  -1   -0.47    0.39
   3 -14  -1   -0.14    0.36
  -3  14   1    0.45    0.36
   2 -14  -1    0.77    0.52
   2 -14  -1   -0.12    0.42
  -2  14   1   -0.20    0.31
   1 -14  -1    0.11    0.44
  -1  14   1    1.01    0.44
  -1  14   1    1.60    0.43
   0 -14  -1    5.36    0.81
   0  14   1    7.28    0.73
   0  14   1    5.34    0.84
  -1 -14  -1    1.20    0.49
   1  14   1    0.99    0.42
  -2 -14  -1   -0.13    0.37
   2  14   1    0.58    0.48
  -3 -14  -1    0.69    0.48
   3  14   1    1.16    0.42
  -4 -14  -1    0.49    0.45
   4  14   1   -0.91    0.34
  -5 -14  -1    1.21    0.53
   5  14   1    1.56    0.47
  -6 -14  -1   -0.01    0.34
   6  14   1    0.05    0.31
  -7 -14  -1    1.93    0.58
   7  14   1    2.26    0.62
   2 -15  -1    3.49    0.60
   2 -15  -1    1.19    0.58
  -2  15   1    2.36    0.54
   1 -15  -1    0.93    0.56
  -1  15   1    0.47    0.35
  -1  15   1    0.71    0.52
   0 -15  -1    1.13    0.52
   0  15   1    0.75    0.52
  -1 -15  -1   -0.11    0.48
   1  15   1   -0.40    0.35
  -2 -15  -1   -0.16    0.49
   2  15   1    0.85    0.39
  -3 -15  -1    0.04    0.45
   3  15   1    0.89    0.39
  -4 -15  -1    0.28    0.41
   4  15   1    0.97    0.52
  -5 -15  -1   -0.26    0.35
   5  15  -2    8.35    0.81
   4  15  -2    2.32    0.70
  -4 -15   2    2.48    0.74
   3  15  -2   -0.34    0.35
  -3 -15   2    0.11    0.51
   2  15  -2    7.52    0.85
  -2 -15   2    6.77    1.04
  -1 -15   2   22.27    1.47
   0  15  -2    1.59    0.56
   0 -15   2    2.98    0.73
  -1  15  -2    0.47    0.52
   1 -15   2    0.11    0.47
  -2  15  -2    4.67    0.68
  -2  15  -2    3.18    0.70
   2 -15   2    3.58    0.79
   7  14  -2    4.17    0.78
  -7 -14   2    3.03    0.79
   6  14  -2    4.78    0.76
  -6 -14   2    4.36    0.85
   5  14  -2   -0.37    0.27
  -5 -14   2    0.20    0.43
   4  14  -2    2.45    0.63
  -4 -14   2    2.15    0.69
   3  14  -2    6.35    0.89
  -3 -14   2    8.04    0.90
   2  14  -2   -0.61    0.31
  -2 -14   2    0.90    0.51
   1  14  -2    4.18    0.74
  -1 -14   2    5.95    0.92
   0  14  -2    1.51    0.55
   0 -14   2    1.48    0.59
  -1  14  -2    1.12    0.48
  -1  14  -2    1.24    0.44
   1 -14   2    0.43    0.52
  -2  14  -2    1.75    0.45
  -2  14  -2    1.02    0.54
   2 -14   2   -0.07    0.37
  -3  14  -2   -0.18    0.35
   3 -14   2   -0.23    0.43
   3 -14   2   -0.10    0.41
  -4  14  -2    2.76    0.54
   4 -14   2    0.23    0.51
   4 -14   2    1.26    0.53
   8  13  -2    5.27    0.78
  -8 -13   2    5.04    0.90
   7  13  -2    1.34    0.54
  -7 -13   2    0.29    0.39
   6  13  -2    0.35    0.32
  -6 -13   2    0.19    0.31
   5  13  -2   -0.51    0.36
  -5 -13   2   -0.23    0.32
   4  13  -2    0.21    0.31
  -4 -13   2   -0.54    0.35
   3  13  -2    0.35    0.44
  -3 -13   2   -0.15    0.43
   2  13  -2    2.47    0.55
  -2 -13   2    2.97    0.68
   1  13  -2    0.30    0.38
  -1 -13   2    0.48    0.43
   0  13  -2   -0.26    0.34
   0  13  -2    0.25    0.27
   0 -13   2   -0.03    0.34
  -1  13  -2    6.59    0.68
  -1  13  -2    6.94    0.78
   1 -13   2    5.67    0.85
  -2  13  -2    0.71    0.42
  -2  13  -2    0.92    0.45
   2 -13   2    0.63    0.49
  -3  13  -2   -0.02    0.28
   3 -13   2    0.25    0.38
   3 -13   2    0.01    0.39
  -4  13  -2    0.33    0.44
   4 -13   2    0.25    0.49
   4 -13   2    0.49    0.46
  -5  13  -2    0.95    0.48
   5 -13   2    0.89    0.44
   5 -13   2   -0.02    0.47
  -6  13  -2    2.14    0.48
   6 -13   2    0.39    0.30
   6 -13   2    0.37    0.51
   9  12  -2    0.04    0.26
  -9 -12   2    0.51    0.45
   8  12  -2    0.94    0.46
  -8 -12   2    1.08    0.39
   7  12  -2    0.75    0.50
  -7 -12   2    0.54    0.43
   6  12  -2    0.96    0.37
  -6 -12   2    0.27    0.36
   5  12  -2    1.60    0.53
  -5 -12   2    0.72    0.43
   4  12  -2    6.52    0.68
  -4 -12   2    7.52    0.78
   3  12  -2   -0.07    0.28
  -3 -12   2    0.28    0.41
   2  12  -2    0.62    0.43
  -2 -12   2   -0.05    0.38
   1  12  -2    1.47    0.39
   1  12  -2    1.10    0.44
  -1 -12   2    1.73    0.53
   0  12  -2    3.70    0.59
   0  12  -2    3.74    0.65
   0 -12   2    3.63    0.64
  -1  12  -2    0.67    0.39
  -1  12  -2    1.17    0.38
   1 -12   2    0.80    0.41
  -2  12  -2    0.02    0.35
  -2  12  -2    0.65    0.44
   2 -12   2    0.62    0.42
  -3  12  -2    1.06    0.37
  -3  12  -2    0.94    0.41
   3 -12   2    1.17    0.52
  -4  12  -2    0.52    0.43
   4 -12   2    0.34    0.28
   4 -12   2   -0.91    0.33
  -5  12  -2    4.37    0.76
   5 -12   2    2.32    0.63
   5 -12   2    4.84    0.71
  -6  12  -2   -0.46    0.30
   6 -12   2    0.45    0.34
   6 -12   2   -0.41    0.45
  -7  12  -2    0.19    0.39
   7 -12   2    0.47    0.43
  10  11  -2    0.53    0.33
 -10 -11   2    0.60    0.50
 -10 -11   2    1.49    0.59
   9  11  -2    1.50    0.48
  -9 -11   2    2.51    0.57
  -9 -11   2    2.61    0.63
   8  11  -2    4.63    0.71
  -8 -11   2    5.20    0.82
  -8 -11   2    4.65    0.70
   7  11  -2    2.20    0.56
  -7 -11   2    2.78    0.56
  -7 -11   2    1.55    0.59
   6  11  -2    1.36    0.46
  -6 -11   2    0.71    0.47
   5  11  -2   -0.20    0.35
  -5 -11   2   -0.36    0.34
   4  11  -2    2.17    0.51
  -4 -11   2    0.99    0.42
   3  11  -2    0.90    0.41
  -3 -11   2    0.86    0.48
   2  11  -2   -0.02    0.33
   2  11  -2    0.22    0.27
  -2 -11   2   -0.13    0.38
   1  11  -2    0.89    0.42
   1  11  -2    1.36    0.36
  -1 -11   2    1.20    0.44
   0  11  -2    5.91    0.65
   0  11  -2    5.43    0.58
   0 -11   2    5.07    0.70
  -1  11  -2    1.95    0.50
  -1  11  -2    1.74    0.42
   1 -11   2    1.96    0.50
  -2  11  -2    1.07    0.42
  -2  11  -2    1.16    0.45
   2 -11   2    0.94    0.42
  -3  11  -2    0.25    0.34
  -3  11  -2    0.78    0.35
   3 -11   2   -0.07    0.33
  -4  11  -2    3.41    0.59
   4 -11   2    4.12    0.69
   4 -11   2    3.01    0.61
  -5  11  -2    0.04    0.36
   5 -11   2   -0.16    0.36
   5 -11   2    1.01    0.32
  -6  11  -2    4.97    0.80
   6 -11   2    6.56    0.87
   6 -11   2    5.86    0.76
  -7  11  -2    1.45    0.52
   7 -11   2    1.40    0.50
   7 -11   2    1.34    0.52
  -8  11  -2    1.25    0.46
   8 -11   2    0.03    0.32
  11  10  -2    0.98    0.37
 -11 -10   2    2.81    0.59
 -11 -10   2    1.35    0.55
  10  10  -2    0.04    0.28
 -10 -10   2    0.74    0.38
 -10 -10   2   -0.34    0.41
   9  10  -2    5.94    0.78
  -9 -10   2    5.13    0.80
  -9 -10   2    5.13    0.78
   8  10  -2    7.00    0.75
  -8 -10   2    8.65    0.85
  -8 -10   2    6.87    0.79
   7  10  -2    0.00    0.33
  -7 -10   2    0.03    0.37
   6  10  -2    0.77    0.41
  -6 -10   2    1.11    0.41
  -6 -10   2    0.48    0.40
   5  10  -2   10.04    0.78
  -5 -10   2   10.54    0.70
  -5 -10   2   10.69    0.89
   4  10  -2    0.13    0.34
  -4 -10   2   -0.08    0.27
  -4 -10   2   -0.23    0.28
   3  10  -2    4.86    0.64
  -3 -10   2    4.78    0.69
   2  10  -2   10.39    0.60
   2  10  -2    8.74    0.72
  -2 -10   2    9.93    0.83
   1  10  -2    0.03    0.27
   1  10  -2    0.19    0.33
  -1 -10   2    0.20    0.36
   0  10  -2    1.88    0.46
   0  10  -2    1.93    0.41
   0 -10   2    1.30    0.45
  -1  10  -2    6.74    0.61
  -1  10  -2    6.34    0.64
   1 -10   2    6.20    0.66
  -2  10  -2    0.23    0.31
  -2  10  -2    0.26    0.34
   2 -10   2    0.36    0.34
  -3  10  -2    4.53    0.63
  -3  10  -2    5.09    0.67
   3 -10   2    5.98    0.66
  -4  10  -2    3.46    0.61
   4 -10   2    3.75    0.58
   4 -10   2    3.95    0.63
  -5  10  -2    1.89    0.49
   5 -10   2    0.66    0.44
   5 -10   2    1.25    0.44
  -6  10  -2    4.19    0.67
   6 -10   2    4.66    0.73
   6 -10   2    4.32    0.68
  -7  10  -2    3.46    0.66
   7 -10   2    2.86    0.59
   7 -10   2    3.04    0.61
  -8  10  -2    2.23    0.64
   8 -10   2    1.77    0.48
  -9  10  -2    0.49    0.47
   9 -10   2    0.48    0.35
  12   9  -2    2.27    0.58
 -12  -9   2    3.08    0.64
 -12  -9   2    2.75    0.69
  11   9  -2    0.52    0.34
 -11  -9   2   -0.29    0.45
 -11  -9   2    0.91    0.41
  10   9  -2    0.64    0.38
 -10  -9   2   -0.30    0.44
 -10  -9   2    0.94    0.37
   9   9  -2    3.07    0.57
  -9  -9   2    1.63    0.52
  -9  -9   2    2.54    0.59
   8   9  -2    2.02    0.53
  -8  -9   2    3.30    0.56
  -8  -9   2    3.20    0.59
   7   9  -2   12.54    0.87
  -7  -9   2   12.91    0.90
  -7  -9   2   13.10    0.92
   6   9  -2    5.81    0.63
  -6  -9   2    7.70    0.66
  -6  -9   2    7.43    0.71
   5   9  -2   11.64    0.81
  -5  -9   2   12.97    0.90
  -5  -9   2   12.40    0.75
   4   9  -2    3.76    0.57
  -4  -9   2    3.68    0.46
  -4  -9   2    3.65    0.61
   3   9  -2    6.47    0.65
   3   9  -2    6.61    0.42
  -3  -9   2    7.10    0.48
  -3  -9   2    5.67    0.64
   2   9  -2    0.68    0.26
   2   9  -2    0.49    0.31
  -2  -9   2    0.91    0.39
  -2  -9   2    0.59    0.24
   1   9  -2    7.66    0.63
   1   9  -2    7.04    0.53
  -1  -9   2    7.02    0.68
   0   9  -2    0.08    0.32
   0   9  -2    0.05    0.24
   0  -9   2    0.21    0.32
  -1   9  -2    9.70    0.70
  -1   9  -2   10.98    0.71
   1  -9   2    9.46    0.71
  -2   9  -2   12.64    0.79
  -2   9  -2   11.67    0.77
   2  -9   2   12.63    0.82
  -3   9  -2    5.18    0.56
  -3   9  -2    5.33    0.57
   3  -9   2    5.97    0.62
  -4   9  -2    1.03    0.39
   4  -9   2    0.25    0.34
   4  -9   2    0.42    0.37
  -5   9  -2    9.80    0.83
   5  -9   2   11.87    0.80
   5  -9   2   11.21    0.83
  -6   9  -2    0.48    0.38
   6  -9   2    0.39    0.23
   6  -9   2    0.19    0.39
  -7   9  -2    0.33    0.44
   7  -9   2    0.36    0.41
   7  -9   2    0.19    0.27
  -8   9  -2    0.16    0.37
   8  -9   2    0.33    0.46
   8  -9   2    0.40    0.25
  -9   9  -2    0.16    0.47
   9  -9   2   -0.17    0.29
 -10   9  -2    0.20    0.46
  12   8  -2    9.93    0.88
 -12  -8   2    8.10    1.03
 -12  -8   2    9.95    0.91
  11   8  -2   -0.47    0.40
  11   8  -2   -0.26    0.28
 -11  -8   2   -0.33    0.44
  10   8  -2    0.26    0.31
  10   8  -2   -0.05    0.40
 -10  -8   2    0.00    0.42
   9   8  -2    1.43    0.43
  -9  -8   2    0.53    0.29
  -9  -8   2    0.38    0.42
   8   8  -2    0.59    0.42
  -8  -8   2   -0.11    0.35
  -8  -8   2    0.07    0.30
   7   8  -2   -0.08    0.28
  -7  -8   2    0.43    0.36
  -7  -8   2   -0.08    0.27
   6   8  -2    2.69    0.51
  -6  -8   2    3.08    0.52
  -6  -8   2    2.75    0.53
   5   8  -2   16.00    0.88
  -5  -8   2   16.06    0.93
  -5  -8   2   16.02    0.83
   4   8  -2   21.98    1.01
  -4  -8   2   23.35    0.89
  -4  -8   2   22.57    1.08
   3   8  -2    1.65    0.24
   3   8  -2    1.17    0.40
  -3  -8   2    0.88    0.39
  -3  -8   2    1.18    0.32
   2   8  -2    1.73    0.31
   2   8  -2    1.54    0.38
  -2  -8   2    1.91    0.29
  -2  -8   2    1.47    0.39
   1   8  -2    0.90    0.25
   1   8  -2    0.13    0.28
  -1  -8   2    0.39    0.16
  -1  -8   2    0.13    0.27
   0   8  -2    6.85    0.58
   0   8  -2    7.01    0.53
   0  -8   2    5.96    0.59
  -1   8  -2   14.05    0.77
  -1   8  -2   13.69    0.75
   1  -8   2   13.97    0.81
  -2   8  -2    2.36    0.43
  -2   8  -2    1.70    0.40
   2  -8   2    1.70    0.40
  -3   8  -2    3.00    0.51
  -3   8  -2    3.46    0.51
   3  -8   2    2.77    0.47
  -4   8  -2   -0.23    0.29
   4  -8   2    0.27    0.21
   4  -8   2   -0.14    0.28
  -5   8  -2    0.22    0.36
   5  -8   2    0.06    0.33
   5  -8   2    0.32    0.27
  -6   8  -2    0.52    0.39
   6  -8   2   -0.28    0.38
   6  -8   2    0.79    0.38
  -7   8  -2    1.03    0.42
   7  -8   2    0.70    0.41
   7  -8   2    0.55    0.32
  -8   8  -2    0.95    0.43
   8  -8   2    2.14    0.54
   8  -8   2    0.76    0.38
  -9   8  -2    1.25    0.50
   9  -8   2    0.74    0.34
   9  -8   2    0.36    0.41
 -10   8  -2    4.83    0.75
  10  -8   2    5.12    0.73
  12   7  -2    2.07    0.62
  12   7  -2    1.01    0.47
 -12  -7   2    0.99    0.56
  11   7  -2    3.09    0.59
  11   7  -2    2.40    0.63
 -11  -7   2    2.82    0.71
  10   7  -2    1.04    0.51
  10   7  -2    0.41    0.33
 -10  -7   2    0.95    0.52
   9   7  -2   -0.07    0.26
   9   7  -2    0.14    0.36
  -9  -7   2    0.32    0.44
   8   7  -2    1.38    0.46
   8   7  -2    1.66    0.48
  -8  -7   2    1.15    0.44
   7   7  -2    0.46    0.33
   7   7  -2    0.57    0.34
  -7  -7   2    0.62    0.39
   6   7  -2    0.73    0.37
  -6  -7   2    0.87    0.38
  -6  -7   2    1.05    0.40
   5   7  -2    0.99    0.39
  -5  -7   2    1.33    0.38
  -5  -7   2    0.75    0.36
   4   7  -2   22.93    0.56
   4   7  -2   23.40    0.97
  -4  -7   2   22.29    0.86
  -4  -7   2   21.17    0.98
   3   7  -2   -0.22    0.26
   3   7  -2   -0.24    0.16
  -3  -7   2    0.00    0.22
  -3  -7   2    0.08    0.22
   2   7  -2    2.85    0.45
   2   7  -2    2.57    0.30
  -2  -7   2    2.52    0.30
  -2  -7   2    2.33    0.43
   1   7  -2   24.17    0.81
   1   7  -2   23.40    0.89
  -1  -7   2   23.20    0.95
  -1  -7   2   24.48    0.60
   0   7  -2   19.36    0.80
   0   7  -2   20.44    0.80
   0  -7   2   20.08    0.89
  -1   7  -2   11.78    0.64
  -1   7  -2   12.64    0.69
   1  -7   2   11.94    0.70
  -2   7  -2    0.42    0.25
  -2   7  -2    0.61    0.30
   2  -7   2    0.07    0.27
  -3   7  -2   31.09    1.15
  -3   7  -2   31.05    1.08
   3  -7   2   30.89    1.15
  -4   7  -2   39.26    1.39
   4  -7   2   41.58    1.34
   4  -7   2   44.39    1.40
  -5   7  -2    2.64    0.53
   5  -7   2    3.10    0.52
   5  -7   2    3.07    0.49
  -6   7  -2    1.11    0.40
   6  -7   2    0.95    0.39
   6  -7   2    2.02    0.37
  -7   7  -2    0.61    0.36
   7  -7   2   -0.28    0.31
   7  -7   2    0.22    0.25
  -8   7  -2   -0.52    0.33
   8  -7   2    0.42    0.38
   8  -7   2    0.41    0.25
  -9   7  -2    0.24    0.40
   9  -7   2    1.38    0.36
   9  -7   2    0.09    0.39
 -10   7  -2    0.08    0.41
  10  -7   2    0.38    0.35
 -11   7  -2    2.73    0.67
  13   6  -2    2.66    0.61
 -13  -6   2    2.52    0.64
  12   6  -2    0.82    0.44
  12   6  -2    0.18    0.38
 -12  -6   2    0.17    0.43
  11   6  -2    1.10    0.46
  11   6  -2    1.58    0.43
 -11  -6   2    1.11    0.51
  10   6  -2   -0.45    0.30
  10   6  -2    0.56    0.35
 -10  -6   2    0.42    0.42
   9   6  -2    0.30    0.38
   9   6  -2    0.76    0.39
  -9  -6   2    0.03    0.40
   8   6  -2    7.68    0.66
   8   6  -2    6.58    0.64
  -8  -6   2    6.34    0.72
   7   6  -2    7.59    0.63
   7   6  -2    8.21    0.66
  -7  -6   2    7.42    0.66
   6   6  -2   -0.04    0.29
   6   6  -2    0.05    0.32
  -6  -6   2    0.18    0.33
   5   6  -2    4.30    0.49
   5   6  -2    4.98    0.52
  -5  -6   2    4.72    0.51
   4   6  -2    0.84    0.29
   4   6  -2    1.53    0.16
  -4  -6   2    1.90    0.36
  -4  -6   2    1.15    0.32
   3   6  -2    6.05    0.32
   3   6  -2    5.48    0.47
  -3  -6   2    6.29    0.49
  -3  -6   2    5.79    0.42
   2   6  -2   31.39    0.99
   2   6  -2   31.15    0.82
  -2  -6   2   30.08    0.79
  -2  -6   2   30.23    1.04
   1   6  -2   41.74    1.16
   1   6  -2   43.10    1.05
  -1  -6   2   41.99    1.24
  -1  -6   2   43.40    0.85
   0   6  -2    6.66    0.46
   0   6  -2    5.88    0.44
   0  -6   2    6.09    0.20
   0  -6   2    6.57    0.51
  -1   6  -2    4.49    0.44
  -1   6  -2    3.98    0.41
   1  -6   2    3.79    0.43
  -2   6  -2   29.04    0.95
  -2   6  -2   28.72    1.00
   2  -6   2   30.66    1.04
  -3   6  -2    1.73    0.38
  -3   6  -2    1.44    0.33
   3  -6   2    2.06    0.38
  -4   6  -2   30.54    1.15
  -4   6  -2   32.12    0.61
   4  -6   2   32.42    1.09
   4  -6   2   33.20    1.14
  -5   6  -2   14.74    0.86
   5  -6   2   14.72    0.82
   5  -6   2   13.90    0.74
  -6   6  -2    1.70    0.46
   6  -6   2    2.57    0.42
   6  -6   2    2.43    0.46
  -7   6  -2    7.83    0.74
   7  -6   2    7.44    0.62
   7  -6   2    7.96    0.71
  -8   6  -2    0.77    0.40
   8  -6   2    0.68    0.37
   8  -6   2    1.21    0.35
  -9   6  -2    0.06    0.37
   9  -6   2    0.49    0.36
   9  -6   2    0.27    0.31
 -10   6  -2    1.77    0.54
  10  -6   2    1.67    0.46
  10  -6   2    2.08    0.53
 -11   6  -2    0.88    0.50
 -12   6  -2    3.68    0.69
  13   5  -2    2.06    0.54
 -13  -5   2    2.21    0.67
  12   5  -2    1.85    0.56
 -12  -5   2    1.57    0.63
  11   5  -2    0.05    0.36
  11   5  -2   -0.40    0.28
 -11  -5   2   -0.08    0.45
  10   5  -2    0.76    0.39
  10   5  -2    1.06    0.44
 -10  -5   2   -0.01    0.42
   9   5  -2    2.24    0.49
   9   5  -2    1.97    0.51
  -9  -5   2    2.92    0.58
   8   5  -2   13.22    0.80
   8   5  -2   12.16    0.78
  -8  -5   2   13.21    0.90
   7   5  -2    6.14    0.61
   7   5  -2    6.28    0.57
  -7  -5   2    6.76    0.63
   6   5  -2    4.02    0.50
   6   5  -2    3.91    0.50
  -6  -5   2    4.53    0.52
   5   5  -2    0.67    0.30
   5   5  -2    0.41    0.27
  -5  -5   2    0.63    0.32
   4   5  -2   19.29    0.78
   4   5  -2   18.54    0.79
  -4  -5   2   19.03    0.76
   3   5  -2    9.65    0.34
   3   5  -2    9.03    0.52
  -3  -5   2    8.89    0.55
  -3  -5   2    9.56    0.50
   2   5  -2   25.36    0.82
   2   5  -2   24.12    0.64
  -2  -5   2   23.85    0.85
  -2  -5   2   24.30    0.69
   1   5  -2   16.95    0.65
   1   5  -2   16.87    0.58
  -1  -5   2   16.06    0.67
  -1  -5   2   16.66    0.47
   0   5  -2    7.68    0.44
   0   5  -2    7.86    0.46
   0   5  -2    7.95    0.22
   0  -5   2    7.33    0.48
   0  -5   2    7.79    0.23
  -1   5  -2    2.79    0.34
  -1   5  -2    2.61    0.34
   1  -5   2    2.61    0.34
  -2   5  -2   60.15    1.45
  -2   5  -2   62.72    1.37
   2  -5   2   61.02    1.48
  -3   5  -2    0.48    0.27
  -3   5  -2    0.80    0.10
  -3   5  -2    0.61    0.24
   3  -5   2    0.57    0.26
  -4   5  -2    6.13    0.54
  -4   5  -2    7.13    0.31
   4  -5   2    6.77    0.53
   4  -5   2    6.89    0.47
  -5   5  -2    3.05    0.28
  -5   5  -2    2.82    0.48
   5  -5   2    3.62    0.35
   5  -5   2    2.97    0.45
  -6   5  -2    1.74    0.44
  -6   5  -2    2.09    0.28
   6  -5   2    1.84    0.42
   6  -5   2    1.60    0.36
  -7   5  -2    8.53    0.69
  -7   5  -2    8.10    0.50
   7  -5   2    8.90    0.68
   7  -5   2    8.22    0.59
  -8   5  -2    0.36    0.38
   8  -5   2    0.54    0.25
   8  -5   2    0.64    0.34
  -9   5  -2    0.46    0.34
   9  -5   2    0.50    0.26
   9  -5   2    0.33    0.34
 -10   5  -2    1.33    0.46
  10  -5   2    0.86    0.38
  10  -5   2    0.43    0.42
 -11   5  -2    1.59    0.54
  11  -5   2    1.28    0.42
 -12   5  -2    6.14    0.80
  13   4  -2    1.65    0.54
 -13  -4   2    1.55    0.59
  12   4  -2   -0.26    0.41
 -12  -4   2    0.54    0.43
  11   4  -2    0.04    0.34
  11   4  -2    0.16    0.35
 -11  -4   2    0.89    0.46
  10   4  -2    1.85    0.51
  10   4  -2    2.36    0.51
 -10  -4   2    2.53    0.59
   9   4  -2    1.84    0.45
   9   4  -2    2.24    0.51
  -9  -4   2    1.86    0.52
   8   4  -2   -0.19    0.25
   8   4  -2   -0.31    0.27
  -8  -4   2    0.11    0.33
   7   4  -2    1.05    0.39
   7   4  -2    0.93    0.34
  -7  -4   2    1.26    0.39
   6   4  -2   18.73    0.84
   6   4  -2   17.50    0.78
  -6  -4   2   17.02    0.86
   5   4  -2    2.84    0.41
   5   4  -2    3.71    0.40
  -5  -4   2    4.28    0.47
   4   4  -2    0.20    0.23
   4   4  -2   -0.04    0.24
  -4  -4   2    0.39    0.25
   3   4  -2   13.40    0.35
  -3  -4   2   13.28    0.56
  -3  -4   2   13.23    0.58
   2   4  -2   16.46    0.46
   2   4  -2   16.90    0.61
  -2  -4   2   17.78    0.56
  -2  -4   2   16.31    0.62
   1   4  -2   41.19    0.98
   1   4  -2   41.57    0.89
  -1  -4   2   40.82    1.02
  -1  -4   2   41.51    0.80
   0   4  -2   -0.16    0.07
   0   4  -2   -0.04    0.15
   0   4  -2    0.06    0.15
   0  -4   2    0.15    0.18
   0  -4   2    0.00    0.08
  -1   4  -2  104.67    1.83
  -1   4  -2  105.51    1.91
   1  -4   2  103.66    1.96
  -2   4  -2    1.01    0.22
  -2   4  -2    1.13    0.10
  -2   4  -2    0.98    0.11
  -2   4  -2    1.00    0.28
   2  -4   2    0.89    0.23
  -3   4  -2    0.73    0.27
  -3   4  -2    1.07    0.17
   3  -4   2    1.01    0.21
   3  -4   2    0.84    0.28
  -4   4  -2    3.78    0.46
  -4   4  -2    4.21    0.30
   4  -4   2    3.60    0.42
   4  -4   2    4.46    0.35
  -5   4  -2    0.14    0.20
  -5   4  -2    0.60    0.29
   5  -4   2    0.32    0.27
   5  -4   2    0.44    0.19
  -6   4  -2    0.08    0.27
  -6   4  -2   -0.32    0.21
   6  -4   2   -0.25    0.26
   6  -4   2    0.11    0.14
  -7   4  -2    0.55    0.34
  -7   4  -2    0.16    0.24
   7  -4   2    0.19    0.22
   7  -4   2    0.38    0.33
  -8   4  -2    2.42    0.41
  -8   4  -2    2.23    0.48
   8  -4   2    2.43    0.43
   8  -4   2    2.90    0.50
  -9   4  -2   -0.41    0.32
  -9   4  -2   -0.05    0.29
   9  -4   2   -0.07    0.32
   9  -4   2    0.68    0.34
 -10   4  -2    1.97    0.52
  10  -4   2    1.32    0.44
  10  -4   2    1.88    0.45
 -11   4  -2    0.88    0.44
  11  -4   2    0.10    0.36
  13   3  -2    1.61    0.58
 -13  -3   2    2.63    0.64
  12   3  -2    4.15    0.74
 -12  -3   2    3.98    0.74
  11   3  -2   -0.36    0.36
  11   3  -2    0.22    0.37
 -11  -3   2   -0.70    0.38
  10   3  -2   -0.04    0.37
  10   3  -2    0.34    0.33
 -10  -3   2    0.51    0.42
   9   3  -2   11.03    0.72
   9   3  -2   11.10    0.77
  -9  -3   2   12.02    0.89
   8   3  -2    7.07    0.65
   8   3  -2    7.27    0.56
  -8  -3   2    7.55    0.69
   7   3  -2   -0.42    0.26
   7   3  -2   -0.02    0.23
  -7  -3   2   -0.08    0.12
  -7  -3   2    0.09    0.33
   6   3  -2    9.76    0.63
   6   3  -2    9.88    0.28
   6   3  -2    9.30    0.57
  -6  -3   2    9.59    0.67
   5   3  -2    3.59    0.15
   5   3  -2    3.21    0.38
   5   3  -2    3.92    0.39
   5   3  -2    3.57    0.17
  -5  -3   2    3.07    0.42
   4   3  -2   66.86    0.97
   4   3  -2   64.70    1.43
   4   3  -2   64.77    0.96
   4   3  -2   67.88    1.42
  -4  -3   2   65.85    1.47
   3   3  -2    1.30    0.11
   3   3  -2    1.15    0.23
   3   3  -2    1.35    0.11
   3   3  -2    1.53    0.27
  -3  -3   2    1.31    0.25
   2   3  -2    0.17    0.10
   2   3  -2    0.04    0.15
  -2  -3   2   -0.07    0.15
  -2  -3   2    0.17    0.13
   1   3  -2   47.40    0.98
   1   3  -2   45.87    0.87
  -1  -3   2   47.27    0.86
  -1  -3   2   46.20    1.01
   0   3  -2    6.48    0.33
   0   3  -2    6.59    0.22
   0   3  -2    6.55    0.34
   0  -3   2    7.01    0.22
   0  -3   2    6.86    0.36
  -1   3  -2   67.69    1.32
  -1   3  -2   69.76    0.98
  -1   3  -2   67.54    1.23
   1  -3   2   68.32    1.36
   1  -3   2   67.00    0.97
  -2   3  -2    0.35    0.15
  -2   3  -2    0.27    0.19
  -2   3  -2    0.63    0.11
   2  -3   2    0.65    0.20
  -3   3  -2   16.49    0.48
   3  -3   2   16.47    0.63
   3  -3   2   16.36    0.55
  -4   3  -2    8.83    0.41
  -4   3  -2    9.14    0.57
   4  -3   2    8.87    0.52
   4  -3   2    9.58    0.44
  -5   3  -2    6.39    0.53
  -5   3  -2    6.30    0.42
   5  -3   2    7.16    0.45
   5  -3   2    6.93    0.51
  -6   3  -2    0.01    0.28
  -6   3  -2    0.17    0.24
   6  -3   2    0.14    0.25
   6  -3   2    0.53    0.14
  -7   3  -2   -0.29    0.27
  -7   3  -2   -0.06    0.29
   7  -3   2    0.27    0.30
   7  -3   2    0.75    0.25
  -8   3  -2    1.01    0.37
  -8   3  -2    0.89    0.33
   8  -3   2    1.26    0.35
   8  -3   2    1.09    0.39
  -9   3  -2    2.26    0.45
  -9   3  -2    2.41    0.48
   9  -3   2    1.21    0.37
   9  -3   2    2.53    0.47
 -10   3  -2   -0.52    0.25
 -10   3  -2   -0.45    0.28
  10  -3   2    0.04    0.33
  10  -3   2    0.08    0.30
 -11   3  -2    1.55    0.46
 -11   3  -2    1.07    0.45
  11  -3   2    0.71    0.34
  11  -3   2    1.40    0.48
  13   2  -2    0.55    0.55
 -13  -2   2    1.65    0.56
  12   2  -2    3.78    0.70
 -12  -2   2    3.40    0.68
  11   2  -2   14.15    0.98
 -11  -2   2   13.51    0.99
  10   2  -2    1.55    0.44
  10   2  -2    2.01    0.50
 -10  -2   2    1.85    0.55
   9   2  -2    0.01    0.30
   9   2  -2    0.29    0.31
  -9  -2   2    0.22    0.40
   8   2  -2    1.02    0.41
   8   2  -2    1.18    0.35
  -8  -2   2    1.12    0.41
  -8  -2   2    1.21    0.23
   7   2  -2    4.88    0.45
   7   2  -2    5.05    0.53
  -7  -2   2    4.70    0.31
  -7  -2   2    4.59    0.58
   6   2  -2   -0.11    0.22
   6   2  -2   -0.01    0.20
  -6  -2   2   -0.11    0.28
  -6  -2   2    0.23    0.13
   5   2  -2    1.07    0.26
   5   2  -2    1.86    0.32
  -5  -2   2    1.21    0.32
  -5  -2   2    1.38    0.18
   4   2  -2   40.26    0.95
   4   2  -2   37.44    0.99
  -4  -2   2   41.20    1.07
  -4  -2   2   39.61    0.71
   3   2  -2   63.16    1.21
   3   2  -2   61.80    0.97
   3   2  -2   63.90    1.27
  -3  -2   2   62.05    1.29
   2   2  -2    0.19    0.13
   2   2  -2    0.24    0.08
   2   2  -2    0.23    0.16
  -2  -2   2    0.22    0.17
   1   2  -2   15.48    0.38
   1   2  -2   15.91    0.47
  -1  -2   2   15.55    0.44
  -1  -2   2   15.37    0.46
   0   2  -2  162.06    2.37
   0   2  -2  172.91    2.29
   0   2  -2  158.79    2.39
   0  -2   2  166.24    2.29
   0  -2   2  167.51    2.52
  -1   2  -2    2.39    0.21
  -1   2  -2    2.19    0.25
  -1   2  -2    2.43    0.15
   1  -2   2    2.44    0.16
   1  -2   2    2.52    0.23
  -2   2  -2   34.14    0.84
  -2   2  -2   34.00    0.66
   2  -2   2   33.72    0.72
   2  -2   2   33.83    0.82
  -3   2  -2    2.13    0.21
  -3   2  -2    2.44    0.30
   3  -2   2    2.28    0.20
   3  -2   2    2.32    0.28
  -4   2  -2    1.27    0.29
  -4   2  -2    1.48    0.25
   4  -2   2    1.11    0.25
   4  -2   2    1.67    0.19
  -5   2  -2    2.42    0.34
  -5   2  -2    1.78    0.34
   5  -2   2    2.55    0.28
   5  -2   2    2.70    0.37
  -6   2  -2    0.30    0.27
  -6   2  -2    0.44    0.30
   6  -2   2    0.75    0.18
   6  -2   2    0.53    0.27
  -7   2  -2    5.37    0.53
  -7   2  -2    4.70    0.50
   7  -2   2    5.20    0.44
   7  -2   2    5.04    0.51
  -8   2  -2    2.79    0.46
  -8   2  -2    3.46    0.50
   8  -2   2    3.03    0.42
   8  -2   2    2.65    0.47
  -9   2  -2   27.26    1.10
  -9   2  -2   27.41    1.15
   9  -2   2   26.37    1.06
   9  -2   2   27.04    1.16
 -10   2  -2    0.87    0.36
 -10   2  -2    1.30    0.45
  10  -2   2    1.42    0.47
  10  -2   2    1.41    0.38
 -11   2  -2    2.53    0.58
  11  -2   2    2.11    0.52
  11  -2   2    1.65    0.49
 -12   2  -2    7.11    0.88
  13   1  -2   -0.08    0.49
 -13  -1   2    0.05    0.45
  12   1  -2   -0.30    0.31
 -12  -1   2    0.52    0.43
  11   1  -2    6.31    0.71
 -11  -1   2    6.71    0.77
  10   1  -2    2.59    0.48
  10   1  -2    1.92    0.48
 -10  -1   2    2.78    0.56
   9   1  -2    0.19    0.34
   9   1  -2    0.54    0.30
  -9  -1   2    0.01    0.33
   8   1  -2   18.40    0.91
   8   1  -2   18.05    0.80
  -8  -1   2   17.54    0.93
  -8  -1   2   19.17    0.69
   7   1  -2    0.17    0.23
   7   1  -2    0.01    0.28
  -7  -1   2   -0.40    0.17
  -7  -1   2   -0.11    0.30
   6   1  -2    0.20    0.20
   6   1  -2    0.10    0.19
  -6  -1   2   -0.07    0.15
  -6  -1   2    0.19    0.23
   5   1  -2    5.03    0.37
   5   1  -2    4.65    0.40
  -5  -1   2    5.02    0.44
  -5  -1   2    4.83    0.31
   4   1  -2    0.13    0.15
   4   1  -2    0.53    0.19
  -4  -1   2    0.33    0.19
  -4  -1   2    0.23    0.13
   3   1  -2   74.20    1.28
   3   1  -2   71.60    1.36
  -3  -1   2   73.83    1.18
  -3  -1   2   72.54    1.41
   2   1  -2    0.86    0.15
   2   1  -2    0.79    0.19
  -2  -1   2    1.08    0.21
  -2  -1   2    0.76    0.13
   1   1  -2    0.12    0.10
   1   1  -2    0.11    0.07
  -1  -1   2    0.01    0.08
  -1  -1   2    0.11    0.10
   0   1  -2   26.79    0.53
   0   1  -2   27.61    0.49
   0   1  -2   28.51    0.51
   0  -1   2   26.06    0.55
   0  -1   2   27.26    0.51
  -1   1  -2   73.26    1.06
  -1   1  -2   71.30    1.19
   1  -1   2   73.08    1.11
   1  -1   2   72.56    1.06
   1  -1   2   70.89    1.21
  -2   1  -2   90.45    1.45
  -2   1  -2   91.86    1.54
   2  -1   2   95.57    1.59
   2  -1   2   90.14    1.38
  -3   1  -2    5.14    0.34
  -3   1  -2    4.87    0.29
   3  -1   2    5.42    0.27
   3  -1   2    5.04    0.34
  -4   1  -2    9.04    0.46
  -4   1  -2    9.57    0.46
   4  -1   2    8.82    0.47
   4  -1   2    9.46    0.38
  -5   1  -2    1.04    0.27
  -5   1  -2    1.25    0.27
   5  -1   2    1.62    0.23
   5  -1   2    0.91    0.27
  -6   1  -2    9.94    0.56
  -6   1  -2    9.83    0.58
   6  -1   2   10.56    0.52
   6  -1   2   10.75    0.61
  -7   1  -2   43.74    1.32
  -7   1  -2   42.79    1.22
   7  -1   2   44.90    1.33
   7  -1   2   42.41    1.17
  -8   1  -2    6.28    0.54
  -8   1  -2    5.99    0.58
   8  -1   2    6.00    0.50
   8  -1   2    6.96    0.62
  -9   1  -2    5.27    0.66
  -9   1  -2    6.23    0.57
   9  -1   2    6.64    0.63
   9  -1   2    6.20    0.54
 -10   1  -2   11.04    0.84
 -10   1  -2   13.56    0.79
  10  -1   2   12.26    0.84
  10  -1   2   12.30    0.79
 -11   1  -2    0.81    0.47
  11  -1   2    0.56    0.40
  11  -1   2    0.48    0.35
 -12   1  -2    0.16    0.42
  12  -1   2    0.49    0.42
 -13   1  -2    0.34    0.51
  13   0  -2    0.16    0.46
 -13   0   2   -0.22    0.39
  12   0  -2   -0.09    0.46
 -12   0   2   -0.53    0.35
  11   0  -2   -0.08    0.35
 -11   0   2    0.50    0.40
  10   0  -2    2.20    0.51
  10   0  -2    1.47    0.39
 -10   0   2    2.22    0.50
   9   0  -2    0.20    0.26
   9   0  -2    0.03    0.31
  -9   0   2    0.03    0.25
  -9   0   2   -0.35    0.33
   8   0  -2    3.59    0.52
   8   0  -2    3.22    0.45
  -8   0   2    2.76    0.51
  -8   0   2    3.39    0.42
   7   0  -2   29.68    1.09
   7   0  -2   30.41    0.94
  -7   0   2   30.96    1.14
  -7   0   2   29.18    0.90
   6   0  -2    1.57    0.30
   6   0  -2    1.67    0.28
  -6   0   2    1.71    0.28
  -6   0   2    1.87    0.36
   5   0  -2    1.39    0.24
   5   0  -2    1.40    0.28
  -5   0   2    1.23    0.32
  -5   0   2    1.55    0.25
   4   0  -2   17.94    0.53
   4   0  -2   17.84    0.63
  -4   0   2   17.98    0.55
  -4   0   2   17.41    0.64
   3   0  -2   34.64    0.82
   3   0  -2   32.52    0.66
  -3   0   2   33.26    0.82
  -3   0   2   33.06    0.72
   2   0  -2  134.92    2.07
   2   0  -2  138.59    1.92
  -2   0   2  127.31    1.90
  -2   0   2  137.67    2.00
  -2   0   2  135.62    2.09
   1   0  -2    7.99    0.27
  -1   0   2    8.02    0.26
  -1   0   2    8.66    0.29
  -1   0   2    8.02    0.17
  -1   0   2    8.09    0.17
   0   0  -2  113.78    1.63
   0   0  -2  118.44    1.81
   0   0  -2  114.95    1.66
   0   0   2  112.38    1.74
   0   0   2  115.74    1.66
  -1   0  -2   14.49    0.36
   1   0   2   15.70    0.40
   1   0   2   15.80    0.39
  -2   0  -2  175.07    2.50
  -2   0  -2  170.55    2.54
  -2   0  -2  172.17    2.38
   2   0   2  170.63    2.51
   2   0   2  178.91    2.64
  -3   0  -2   25.18    0.68
  -3   0  -2   25.41    0.63
   3   0   2   25.62    0.71
   3   0   2   24.63    0.55
  -4   0  -2    3.05    0.32
  -4   0  -2    3.03    0.28
   4   0   2    3.10    0.24
   4   0   2    2.63    0.32
  -5   0  -2   22.62    0.71
  -5   0  -2   22.67    0.82
   5   0   2   23.03    0.68
   5   0   2   23.28    0.81
  -6   0  -2   -0.07    0.20
  -6   0  -2    0.20    0.26
   6   0   2   -0.10    0.16
   6   0   2    0.14    0.23
  -7   0  -2    5.99    0.47
  -7   0  -2    6.76    0.60
   7   0   2    6.25    0.54
   7   0   2    7.04    0.45
  -8   0  -2   11.33    0.78
  -8   0  -2   11.86    0.63
   8   0   2   10.98    0.72
   8   0   2   11.83    0.66
  -9   0  -2    3.20    0.44
  -9   0  -2    3.29    0.55
   9   0   2    3.51    0.49
   9   0   2    3.70    0.54
 -10   0  -2    2.96    0.55
  10   0   2    3.26    0.56
  10   0   2    3.36    0.55
 -11   0  -2    0.81    0.47
  11   0   2    0.76    0.39
  11   0   2    0.28    0.38
 -12   0  -2    0.87    0.45
  12   0   2    0.64    0.46
 -13   0  -2    0.92    0.46
  13  -1  -2    1.10    0.59
 -13   1   2    2.32    0.58
  12  -1  -2   -0.67    0.37
 -12   1   2   -0.80    0.30
  11  -1  -2    0.51    0.45
 -11   1   2    0.49    0.37
  10  -1  -2    0.70    0.40
 -10   1   2    0.54    0.42
 -10   1   2    0.97    0.34
   9  -1  -2   23.98    0.93
   9  -1  -2   22.07    1.07
  -9   1   2   22.90    1.07
  -9   1   2   21.87    0.92
   8  -1  -2    1.73    0.39
   8  -1  -2    1.21    0.32
  -8   1   2    1.18    0.33
  -8   1   2    0.88    0.38
   7  -1  -2    2.91    0.38
   7  -1  -2    2.62    0.44
  -7   1   2    3.10    0.48
  -7   1   2    2.57    0.40
   6  -1  -2   44.19    1.25
   6  -1  -2   43.24    1.08
  -6   1   2   43.49    1.24
  -6   1   2   43.53    1.14
   5  -1  -2  109.86    2.12
   5  -1  -2  108.99    1.90
  -5   1   2  109.37    2.09
  -5   1   2  110.12    2.00
   4  -1  -2   16.44    0.62
   4  -1  -2   16.43    0.49
  -4   1   2   16.18    0.58
  -4   1   2   15.55    0.60
   3  -1  -2    1.41    0.23
   3  -1  -2    1.52    0.17
  -3   1   2    1.60    0.23
  -3   1   2    1.38    0.22
   2  -1  -2   27.47    0.67
   2  -1  -2   23.83    0.47
  -2   1   2   27.30    0.64
  -2   1   2   27.59    0.63
   1  -1  -2   87.30    1.20
   1  -1  -2   86.34    1.37
  -1   1   2   85.85    1.38
  -1   1   2   85.09    1.34
   0  -1  -2   30.35    0.51
   0   1   2   28.64    0.51
   0   1   2   27.72    0.56
   0   1   2   28.56    0.55
  -1  -1  -2    0.86    0.11
  -1  -1  -2    0.92    0.11
   1   1   2    1.01    0.15
   1   1   2    1.28    0.16
   1   1   2    0.71    0.11
  -2  -1  -2   70.52    1.07
  -2  -1  -2   66.03    1.19
   2   1   2   69.04    1.05
   2   1   2   61.55    1.20
  -3  -1  -2   18.13    0.59
  -3  -1  -2   18.92    0.47
   3   1   2   19.53    0.49
   3   1   2   19.18    0.60
  -4  -1  -2   20.82    0.71
  -4  -1  -2   22.02    0.58
   4   1   2   21.10    0.59
   4   1   2   20.79    0.71
  -5  -1  -2   26.22    0.70
  -5  -1  -2   27.45    0.91
   5   1   2   26.89    0.74
   5   1   2   24.06    0.84
  -6  -1  -2   15.14    0.56
  -6  -1  -2   15.29    0.73
   6   1   2   15.61    0.71
   6   1   2   15.45    0.61
  -7  -1  -2    5.79    0.42
  -7  -1  -2    5.95    0.58
   7   1   2    5.33    0.43
   7   1   2    5.81    0.53
  -8  -1  -2   35.11    1.31
  -8  -1  -2   35.26    0.99
   8   1   2   36.41    1.27
   8   1   2   36.14    1.13
  -9  -1  -2   29.68    0.93
  -9  -1  -2   28.69    1.25
   9   1   2   28.94    1.08
   9   1   2   28.89    1.20
 -10  -1  -2    1.40    0.49
  10   1   2    1.58    0.39
  10   1   2    1.20    0.44
 -11  -1  -2    0.02    0.42
  11   1   2    0.62    0.36
  11   1   2    0.51    0.38
 -12  -1  -2    1.80    0.54
  12   1   2    1.40    0.48
  12   1   2    1.54    0.51
 -13  -1  -2   -0.22    0.39
  13  -2  -2   -0.09    0.44
 -13   2   2    0.13    0.38
  12  -2  -2   -0.45    0.32
 -12   2   2    0.69    0.44
  11  -2  -2    0.21    0.34
 -11   2   2   -0.66    0.30
  10  -2  -2   -0.19    0.29
 -10   2   2    0.05    0.34
 -10   2   2   -0.06    0.26
   9  -2  -2    4.43    0.51
   9  -2  -2    3.92    0.56
  -9   2   2    4.07    0.57
  -9   2   2    4.58    0.51
   8  -2  -2    2.64    0.48
   8  -2  -2    2.01    0.38
  -8   2   2    2.36    0.43
  -8   2   2    2.19    0.46
   7  -2  -2   24.33    0.84
   7  -2  -2   23.38    0.97
  -7   2   2   23.56    0.93
  -7   2   2   24.45    0.96
   6  -2  -2    1.17    0.32
   6  -2  -2    1.63    0.28
  -6   2   2    1.64    0.34
  -6   2   2    1.51    0.32
   5  -2  -2    2.30    0.28
   5  -2  -2    2.07    0.32
  -5   2   2    2.34    0.34
  -5   2   2    2.17    0.32
   4  -2  -2   26.89    0.85
   4  -2  -2   25.23    0.66
  -4   2   2   25.84    0.76
  -4   2   2   26.35    0.81
   3  -2  -2   23.46    0.55
   3  -2  -2   22.51    0.72
  -3   2   2   21.54    0.68
  -3   2   2   22.47    0.63
   2  -2  -2   34.61    0.83
   2  -2  -2   36.05    0.67
  -2   2   2   36.18    0.75
  -2   2   2   34.81    0.83
   1  -2  -2   64.34    1.19
   1  -2  -2   68.12    1.07
  -1   2   2   65.24    1.08
  -1   2   2   65.53    1.19
   0   2   2    0.40    0.14
   0   2   2    0.17    0.12
   0   2   2    0.27    0.12
   0   2   2    0.19    0.13
   1   2   2  152.25    2.21
   1   2   2  155.79    2.33
   1   2   2  151.13    2.25
   1   2   2  152.65    2.19
  -2  -2  -2    0.84    0.11
  -2  -2  -2    0.82    0.18
   2   2   2    0.78    0.18
   2   2   2    0.88    0.16
  -3  -2  -2   11.23    0.47
  -3  -2  -2   11.60    0.31
   3   2   2   11.68    0.48
   3   2   2   12.14    0.42
  -4  -2  -2   36.12    0.70
  -4  -2  -2   35.55    0.97
   4   2   2   35.26    0.84
   4   2   2   34.85    0.96
  -5  -2  -2    0.37    0.17
  -5  -2  -2    0.12    0.25
   5   2   2    0.34    0.20
   5   2   2    0.41    0.23
  -6  -2  -2    1.14    0.32
  -6  -2  -2    1.48    0.23
   6   2   2    1.43    0.33
   6   2   2    1.18    0.26
  -7  -2  -2   48.35    1.48
  -7  -2  -2   48.18    1.03
   7   2   2   45.89    1.37
   7   2   2   45.86    1.24
  -8  -2  -2    1.79    0.28
  -8  -2  -2    1.67    0.45
   8   2   2    1.29    0.33
   8   2   2    1.94    0.42
  -9  -2  -2    4.75    0.66
   9   2   2    4.79    0.51
   9   2   2    4.92    0.58
 -10  -2  -2    0.55    0.38
  10   2   2    0.62    0.38
  10   2   2    0.39    0.32
 -11  -2  -2    2.95    0.60
  11   2   2    3.31    0.53
  11   2   2    2.81    0.55
 -12  -2  -2    2.31    0.66
  12   2   2    2.91    0.59
  12   2   2    3.40    0.59
 -13  -2  -2    1.42    0.54
  13   2   2    1.14    0.55
  13  -3  -2    2.28    0.68
  12  -3  -2    0.08    0.45
 -12   3   2    0.89    0.43
  11  -3  -2    0.49    0.36
 -11   3   2    1.12    0.40
 -11   3   2    1.07    0.44
  10  -3  -2    5.68    0.63
 -10   3   2    5.50    0.66
 -10   3   2    5.18    0.67
   9  -3  -2   13.33    0.86
  -9   3   2   12.86    0.80
  -9   3   2   13.04    0.80
   8  -3  -2   33.45    1.09
   8  -3  -2   33.39    1.28
  -8   3   2   33.17    1.19
  -8   3   2   33.79    1.24
   7  -3  -2   -0.02    0.24
   7  -3  -2   -0.09    0.21
  -7   3   2   -0.02    0.23
  -7   3   2    0.06    0.28
   6  -3  -2    4.59    0.40
   6  -3  -2    4.61    0.45
  -6   3   2    4.00    0.42
  -6   3   2    4.44    0.49
   5  -3  -2   -0.05    0.17
   5  -3  -2    0.00    0.18
  -5   3   2    0.02    0.24
  -5   3   2    0.03    0.18
   4  -3  -2   33.77    1.01
   4  -3  -2   33.99    0.84
  -4   3   2   34.03    1.01
  -4   3   2   32.62    0.84
   3  -3  -2    5.74    0.38
   3  -3  -2    5.44    0.30
  -3   3   2    5.39    0.41
  -3   3   2    5.21    0.31
   2  -3  -2   30.51    0.83
   2  -3  -2   30.82    0.70
  -2   3   2   30.94    0.84
  -2   3   2   31.55    0.68
   1  -3  -2    0.89    0.16
  -1   3   2    0.97    0.13
  -1   3   2    0.73    0.18
  -1   3   2    0.75    0.17
   0  -3  -2  176.27    2.69
   0   3   2  175.11    2.66
   0   3   2  174.92    2.64
   0   3   2  178.71    2.53
   1   3   2    0.53    0.14
   1   3   2    0.44    0.15
   1   3   2    0.63    0.18
   1   3   2    0.55    0.16
  -2  -3  -2    2.04    0.23
   2   3   2    1.93    0.22
   2   3   2    1.93    0.16
   2   3   2    2.18    0.27
  -3  -3  -2   10.34    0.28
  -3  -3  -2    9.79    0.47
   3   3   2   10.64    0.49
   3   3   2   10.13    0.43
  -4  -3  -2   10.68    0.54
  -4  -3  -2   10.30    0.29
   4   3   2   10.60    0.47
   4   3   2   10.54    0.53
  -5  -3  -2    2.42    0.38
  -5  -3  -2    2.53    0.20
   5   3   2    2.62    0.34
   5   3   2    2.94    0.40
  -6  -3  -2    0.24    0.27
  -6  -3  -2    0.20    0.13
   6   3   2    0.40    0.24
   6   3   2    0.02    0.24
  -7  -3  -2    0.78    0.17
  -7  -3  -2    0.46    0.33
   7   3   2    0.79    0.27
   7   3   2    0.74    0.33
  -8  -3  -2    0.35    0.37
   8   3   2   -0.04    0.27
   8   3   2    0.23    0.26
  -9  -3  -2   -0.06    0.37
   9   3   2    0.24    0.31
   9   3   2    0.41    0.35
 -10  -3  -2    6.88    0.84
  10   3   2    7.63    0.66
  10   3   2    7.96    0.74
 -11  -3  -2    1.19    0.53
  11   3   2    1.13    0.44
  11   3   2    1.00    0.40
 -12  -3  -2    1.33    0.55
  12   3   2    0.98    0.47
  12   3   2    2.19    0.53
 -13  -3  -2    0.67    0.51
  13   3   2    0.09    0.46
  12  -4  -2    0.28    0.40
  11  -4  -2    0.09    0.39
 -11   4   2   -0.04    0.36
  10  -4  -2    2.60    0.57
 -10   4   2    2.61    0.54
 -10   4   2    2.74    0.49
   9  -4  -2    0.92    0.40
  -9   4   2    0.33    0.29
  -9   4   2    0.44    0.35
   8  -4  -2   12.14    0.78
   8  -4  -2   12.98    0.70
  -8   4   2   13.04    0.84
  -8   4   2   12.92    0.74
   7  -4  -2    3.63    0.43
   7  -4  -2    3.34    0.52
  -7   4   2    3.59    0.51
  -7   4   2    3.83    0.41
   6  -4  -2    2.84    0.42
   6  -4  -2    3.60    0.39
  -6   4   2    3.28    0.50
  -6   4   2    3.16    0.37
   5  -4  -2   12.09    0.56
   5  -4  -2   11.78    0.68
  -5   4   2   11.27    0.53
  -5   4   2   11.72    0.69
   4  -4  -2   12.01    0.60
   4  -4  -2   12.20    0.53
  -4   4   2   12.28    0.64
  -4   4   2   11.41    0.48
   3  -4  -2    7.20    0.46
  -3   4   2    6.90    0.34
  -3   4   2    6.55    0.49
   2  -4  -2   10.06    0.43
   2  -4  -2   10.27    0.52
  -2   4   2    9.84    0.35
  -2   4   2    9.76    0.50
   1  -4  -2    4.25    0.29
  -1   4   2    3.96    0.22
  -1   4   2    4.47    0.34
  -1   4   2    4.52    0.34
   0  -4  -2   10.98    0.46
   0   4   2   10.57    0.35
   0   4   2   10.99    0.45
   0   4   2   11.45    0.47
   1   4   2   15.69    0.56
   1   4   2   16.19    0.50
   1   4   2   15.68    0.56
   1   4   2   15.32    0.46
  -2  -4  -2    0.41    0.16
   2   4   2    0.68    0.21
   2   4   2    0.62    0.19
   2   4   2    0.27    0.11
  -3  -4  -2    0.16    0.18
   3   4   2    0.46    0.22
   3   4   2    0.24    0.17
  -4  -4  -2   22.36    0.43
  -4  -4  -2   21.18    0.80
  -4  -4  -2   22.46    0.43
   4   4   2   22.81    0.74
   4   4   2   21.28    0.80
  -5  -4  -2   47.28    1.33
   5   4   2   47.05    1.18
   5   4   2   50.08    1.35
  -6  -4  -2   16.31    0.84
   6   4   2   15.90    0.71
   6   4   2   16.59    0.80
  -7  -4  -2    0.39    0.33
   7   4   2    0.12    0.28
   7   4   2    0.35    0.23
  -8  -4  -2   -0.38    0.29
   8   4   2   -0.08    0.27
   8   4   2   -0.07    0.31
  -9  -4  -2    2.24    0.51
   9   4   2    1.77    0.45
   9   4   2    1.87    0.43
 -10  -4  -2    0.04    0.34
  10   4   2   -0.34    0.26
  10   4   2    0.13    0.39
 -11  -4  -2    0.51    0.39
  11   4   2   -0.31    0.31
  11   4   2   -0.61    0.28
 -12  -4  -2    5.91    0.85
  12   4   2    6.48    0.70
  12   4   2    4.68    0.74
 -13  -4  -2    4.93    0.89
  13   4   2    4.07    0.73
  12  -5  -2    0.49    0.43
  11  -5  -2    1.51    0.47
 -11   5   2    2.35    0.59
  10  -5  -2    0.30    0.28
 -10   5   2    0.47    0.39
   9  -5  -2    0.63    0.27
  -9   5   2    0.27    0.37
   8  -5  -2    0.10    0.26
  -8   5   2    0.38    0.34
  -8   5   2    0.31    0.26
   7  -5  -2   15.12    0.87
   7  -5  -2   17.75    0.78
  -7   5   2   16.60    0.94
  -7   5   2   17.18    0.72
   6  -5  -2    4.42    0.49
   6  -5  -2    4.12    0.44
  -6   5   2    4.93    0.38
  -6   5   2    4.05    0.56
   5  -5  -2    0.72    0.26
   5  -5  -2    0.18    0.25
  -5   5   2    0.53    0.20
  -5   5   2    0.94    0.35
   4  -5  -2    0.90    0.29
   4  -5  -2    0.52    0.24
  -4   5   2    0.41    0.27
  -4   5   2    0.10    0.14
   3  -5  -2   10.28    0.51
   3  -5  -2   10.10    0.56
  -3   5   2   10.87    0.39
  -3   5   2    9.41    0.59
   2  -5  -2    1.60    0.32
   2  -5  -2    1.76    0.29
  -2   5   2    2.15    0.34
  -2   5   2    1.81    0.18
   1  -5  -2    0.48    0.22
  -1   5   2    0.35    0.20
  -1   5   2    0.30    0.21
  -1   5   2    0.38    0.13
   0  -5  -2   19.80    0.70
   0   5   2   20.04    0.71
   0   5   2   19.70    0.66
   0   5   2   20.28    0.51
  -1  -5  -2    1.20    0.26
  -1  -5  -2    0.89    0.17
   1   5   2    0.82    0.23
   1   5   2    1.16    0.20
  -2  -5  -2   13.20    0.52
   2   5   2   14.12    0.47
   2   5   2   12.91    0.57
   2   5   2   14.23    0.61
  -3  -5  -2    8.16    0.47
   3   5   2    8.36    0.47
   3   5   2    8.28    0.32
   3   5   2    7.88    0.52
  -4  -5  -2    4.08    0.19
  -4  -5  -2    4.19    0.43
   4   5   2    4.70    0.40
   4   5   2    4.31    0.45
  -5  -5  -2   -0.02    0.25
   5   5   2    0.10    0.22
   5   5   2    0.24    0.24
  -6  -5  -2   22.61    1.00
   6   5   2   23.23    0.97
   6   5   2   21.13    0.85
  -7  -5  -2    6.98    0.68
   7   5   2    8.62    0.66
   7   5   2    8.39    0.59
  -8  -5  -2    1.84    0.50
   8   5   2    1.68    0.40
   8   5   2    1.65    0.46
  -9  -5  -2    2.63    0.56
   9   5   2    2.70    0.56
   9   5   2    3.14    0.49
 -10  -5  -2    1.41    0.52
  10   5   2    0.91    0.37
  10   5   2    1.59    0.50
 -11  -5  -2    0.20    0.50
  11   5   2   -0.05    0.34
  11   5   2    0.62    0.39
 -12  -5  -2    5.24    0.89
  12   5   2    6.78    0.78
  12   5   2    6.91    0.70
 -13  -5  -2    1.18    0.55
  13   5   2    1.72    0.60
  11  -6  -2   -0.35    0.33
 -11   6   2    1.01    0.46
  10  -6  -2    0.07    0.37
 -10   6   2    0.38    0.38
   9  -6  -2    0.23    0.32
  -9   6   2    0.07    0.36
   8  -6  -2    4.52    0.65
  -8   6   2    3.84    0.63
   7  -6  -2    0.61    0.32
   7  -6  -2    0.58    0.29
  -7   6   2    0.81    0.39
   6  -6  -2    0.19    0.28
   6  -6  -2    0.28    0.30
  -6   6   2    0.41    0.33
  -6   6   2    1.03    0.19
   5  -6  -2    0.39    0.26
   5  -6  -2   -0.08    0.25
  -5   6   2    1.02    0.22
  -5   6   2    0.33    0.34
   4  -6  -2    4.14    0.54
   4  -6  -2    3.87    0.42
  -4   6   2    3.99    0.54
  -4   6   2    4.32    0.30
   3  -6  -2    6.52    0.48
   3  -6  -2    6.53    0.53
  -3   6   2    6.22    0.56
  -3   6   2    6.80    0.30
   2  -6  -2    0.38    0.21
  -2   6   2    0.17    0.27
  -2   6   2    0.23    0.23
  -2   6   2    0.42    0.09
   1  -6  -2    8.16    0.50
  -1   6   2    7.63    0.52
  -1   6   2    8.14    0.30
  -1   6   2    7.77    0.51
   0  -6  -2   57.28    1.41
   0   6   2   56.81    1.32
   0   6   2   57.20    1.40
  -1  -6  -2    4.81    0.31
  -1  -6  -2    5.17    0.44
   1   6   2    5.20    0.37
   1   6   2    4.75    0.39
  -2  -6  -2   26.71    0.78
   2   6   2   27.35    0.90
   2   6   2   27.24    0.73
   2   6   2   26.07    0.92
  -3  -6  -2   -0.22    0.18
   3   6   2    0.42    0.22
   3   6   2    0.20    0.12
   3   6   2   -0.04    0.20
  -4  -6  -2    4.89    0.48
   4   6   2    5.54    0.51
   4   6   2    4.80    0.44
   4   6   2    6.00    0.25
  -5  -6  -2    2.19    0.42
   5   6   2    2.64    0.42
   5   6   2    2.17    0.43
  -6  -6  -2   33.98    1.25
   6   6   2   33.80    1.24
   6   6   2   33.62    1.12
  -7  -6  -2    0.09    0.37
   7   6   2    0.15    0.31
   7   6   2    0.58    0.33
  -8  -6  -2    4.74    0.71
   8   6   2    5.86    0.55
   8   6   2    6.14    0.63
  -9  -6  -2    0.87    0.44
   9   6   2    0.86    0.44
   9   6   2    0.96    0.33
 -10  -6  -2    6.78    0.78
  10   6   2    7.24    0.64
  10   6   2    7.60    0.77
 -11  -6  -2    1.09    0.54
  11   6   2    1.02    0.43
  11   6   2    0.29    0.44
 -12  -6  -2    1.78    0.62
  12   6   2    2.01    0.50
  12   6   2    3.00    0.65
 -13  -6  -2   -0.43    0.46
  13   6   2    0.53    0.51
  11  -7  -2   -0.44    0.38
 -11   7   2    0.29    0.48
  10  -7  -2    1.19    0.39
 -10   7   2    0.82    0.41
   9  -7  -2    0.94    0.40
  -9   7   2    1.88    0.51
   8  -7  -2    1.20    0.37
  -8   7   2    0.98    0.44
   7  -7  -2    1.79    0.44
  -7   7   2    1.50    0.47
   6  -7  -2    0.45    0.34
   6  -7  -2    0.47    0.33
  -6   7   2    0.20    0.37
   5  -7  -2    4.47    0.49
   5  -7  -2    4.60    0.52
  -5   7   2    4.21    0.60
   4  -7  -2    4.90    0.49
   4  -7  -2    5.15    0.53
  -4   7   2    5.40    0.65
   3  -7  -2   10.06    0.68
   3  -7  -2   10.52    0.62
  -3   7   2   10.53    0.70
  -3   7   2   10.18    0.34
   2  -7  -2    1.21    0.31
  -2   7   2    1.43    0.15
  -2   7   2    0.65    0.30
  -2   7   2    1.26    0.33
   1  -7  -2    3.34    0.43
  -1   7   2    3.60    0.44
  -1   7   2    3.36    0.45
   0  -7  -2    8.91    0.58
   0  -7  -2    9.55    0.36
   0   7   2    8.93    0.60
   0   7   2    8.85    0.54
  -1  -7  -2   11.44    0.66
  -1  -7  -2   12.93    0.48
   1   7   2   12.28    0.66
   1   7   2   12.30    0.58
  -2  -7  -2    7.85    0.45
  -2  -7  -2    7.75    0.57
   2   7   2    8.40    0.53
   2   7   2    8.19    0.44
  -3  -7  -2    0.07    0.23
   3   7   2    0.11    0.17
   3   7   2    0.37    0.26
   3   7   2    0.68    0.28
  -4  -7  -2    9.26    0.62
   4   7   2   10.57    0.37
   4   7   2   10.48    0.65
   4   7   2    9.73    0.65
  -5  -7  -2   21.75    0.95
   5   7   2   21.80    0.99
   5   7   2   23.30    0.94
  -6  -7  -2    8.89    0.71
   6   7   2    9.37    0.65
   6   7   2    8.91    0.70
  -7  -7  -2    0.07    0.30
   7   7   2   -0.18    0.29
   7   7   2   -0.62    0.24
  -8  -7  -2    8.07    0.74
   8   7   2    7.89    0.71
   8   7   2    8.32    0.65
  -9  -7  -2   -0.13    0.38
   9   7   2    0.24    0.29
   9   7   2   -0.57    0.28
 -10  -7  -2    4.79    0.79
  10   7   2    5.78    0.63
  10   7   2    5.39    0.77
 -11  -7  -2    0.25    0.51
  11   7   2    0.74    0.49
  11   7   2    1.01    0.44
 -12  -7  -2   -0.10    0.48
  12   7   2    0.58    0.36
  12   7   2    1.09    0.53
  13   7   2   -0.35    0.41
  10  -8  -2    5.36    0.80
 -10   8   2    4.51    0.79
   9  -8  -2    0.51    0.41
  -9   8   2    0.99    0.52
   8  -8  -2    0.13    0.34
  -8   8   2    0.26    0.37
   7  -8  -2    2.65    0.58
  -7   8   2    3.15    0.62
   6  -8  -2    1.11    0.35
   6  -8  -2    0.05    0.31
  -6   8   2    0.95    0.40
   5  -8  -2   -0.05    0.33
   5  -8  -2   -0.27    0.26
  -5   8   2   -0.05    0.31
   4  -8  -2    4.43    0.59
   4  -8  -2    3.76    0.51
  -4   8   2    3.88    0.56
   3  -8  -2    0.06    0.27
   3  -8  -2    0.10    0.29
  -3   8   2    0.06    0.30
   2  -8  -2    0.57    0.31
  -2   8   2    0.87    0.36
  -2   8   2    0.19    0.32
   1  -8  -2    7.54    0.58
  -1   8   2    7.89    0.62
  -1   8   2    7.18    0.59
   0  -8  -2    5.26    0.30
   0  -8  -2    5.72    0.53
   0   8   2    6.24    0.54
   0   8   2    5.69    0.50
  -1  -8  -2    0.32    0.20
  -1  -8  -2    0.49    0.27
   1   8   2    0.33    0.22
   1   8   2   -0.07    0.28
  -2  -8  -2    4.39    0.39
  -2  -8  -2    5.32    0.53
   2   8   2    4.65    0.38
   2   8   2    4.64    0.49
  -3  -8  -2    7.67    0.53
  -3  -8  -2    7.53    0.65
   3   8   2    7.53    0.60
   3   8   2    8.21    0.42
  -4  -8  -2   18.12    0.83
   4   8   2   19.09    0.57
   4   8   2   18.06    0.89
   4   8   2   17.91    0.94
  -5  -8  -2   26.76    1.06
   5   8   2   26.80    1.17
   5   8   2   26.33    1.07
  -6  -8  -2    0.50    0.37
   6   8   2   -0.21    0.31
   6   8   2   -0.25    0.28
  -7  -8  -2   10.41    0.83
   7   8   2   10.25    0.72
   7   8   2   10.57    0.83
  -8  -8  -2    4.23    0.68
   8   8   2    5.26    0.57
   8   8   2    6.16    0.70
  -9  -8  -2   -0.40    0.35
   9   8   2   -0.34    0.23
   9   8   2    0.61    0.39
 -10  -8  -2    3.63    0.71
  10   8   2    2.62    0.62
  10   8   2    5.20    0.65
 -11  -8  -2    0.20    0.46
  11   8   2    0.08    0.31
  11   8   2   -0.36    0.36
 -12  -8  -2    0.14    0.55
  12   8   2   -0.46    0.40
  12   8   2    0.21    0.29
  10  -9  -2    0.19    0.40
 -10   9   2    1.04    0.52
   9  -9  -2    4.57    0.66
  -9   9   2    4.24    0.74
   8  -9  -2    1.70    0.46
  -8   9   2    1.58    0.57
   7  -9  -2    4.37    0.63
  -7   9   2    4.28    0.69
   6  -9  -2    0.94    0.41
   6  -9  -2    0.38    0.37
  -6   9   2    0.60    0.37
   5  -9  -2    1.45    0.45
   5  -9  -2    0.81    0.39
  -5   9   2    1.36    0.41
   4  -9  -2    0.50    0.34
   4  -9  -2    0.29    0.33
  -4   9   2    0.60    0.39
   3  -9  -2    1.22    0.39
   3  -9  -2    1.01    0.36
  -3   9   2    1.28    0.42
   2  -9  -2    3.96    0.54
  -2   9   2    4.00    0.58
  -2   9   2    4.20    0.58
   1  -9  -2   11.12    0.73
  -1   9   2   10.66    0.74
  -1   9   2   11.62    0.73
   0  -9  -2    6.33    0.61
   0   9   2    5.86    0.53
   0   9   2    6.65    0.58
  -1  -9  -2    6.51    0.40
  -1  -9  -2    7.10    0.63
   1   9   2    6.58    0.58
   1   9   2    6.79    0.49
  -2  -9  -2   16.17    0.93
  -2  -9  -2   15.68    0.65
   2   9   2   15.22    0.82
   2   9   2   15.59    0.69
  -3  -9  -2    2.47    0.40
  -3  -9  -2    2.38    0.50
   3   9   2    2.40    0.29
   3   9   2    2.99    0.48
  -4  -9  -2    2.21    0.42
  -4  -9  -2    1.57    0.46
   4   9   2    1.86    0.45
  -5  -9  -2    3.86    0.53
  -5  -9  -2    3.51    0.59
   5   9   2    3.95    0.56
  -6  -9  -2    3.04    0.56
   6   9   2    4.02    0.58
   6   9   2    4.53    0.68
  -7  -9  -2    2.17    0.53
   7   9   2    1.62    0.53
   7   9   2    1.54    0.41
  -8  -9  -2   -0.12    0.40
   8   9   2   -0.38    0.25
   8   9   2    0.33    0.39
  -9  -9  -2    0.51    0.46
   9   9   2    0.61    0.32
   9   9   2    0.18    0.44
 -10  -9  -2    0.92    0.50
  10   9   2    1.18    0.39
  10   9   2    0.10    0.39
 -11  -9  -2    1.81    0.64
  11   9   2    2.30    0.60
  11   9   2    2.26    0.56
 -12  -9  -2    0.27    0.59
  12   9   2    3.06    0.60
  12   9   2    0.34    0.46
   9 -10  -2    0.26    0.39
  -9  10   2    0.99    0.41
   8 -10  -2    5.17    0.81
  -8  10   2    6.04    0.85
   7 -10  -2    0.29    0.47
  -7  10   2   -0.13    0.34
   6 -10  -2    1.56    0.47
  -6  10   2    1.62    0.54
   5 -10  -2    0.53    0.30
   5 -10  -2   -0.19    0.33
  -5  10   2    0.46    0.38
   4 -10  -2    2.52    0.48
   4 -10  -2    2.17    0.54
  -4  10   2    1.87    0.46
   3 -10  -2    0.63    0.37
   3 -10  -2    0.63    0.36
  -3  10   2    1.32    0.42
   2 -10  -2    0.67    0.34
  -2  10   2    0.69    0.38
  -2  10   2    0.54    0.33
   1 -10  -2    0.40    0.32
  -1  10   2    0.47    0.32
  -1  10   2    0.28    0.32
   0 -10  -2   -0.04    0.32
   0  10   2    0.21    0.25
   0  10   2   -0.28    0.22
  -1 -10  -2    1.03    0.38
   1  10   2    1.66    0.41
   1  10   2    0.97    0.35
  -2 -10  -2   -0.31    0.25
   2  10   2    0.15    0.23
   2  10   2   -0.36    0.30
  -3 -10  -2    0.53    0.31
  -3 -10  -2    0.86    0.41
   3  10   2    0.81    0.35
  -4 -10  -2    1.00    0.38
  -4 -10  -2    1.44    0.50
   4  10   2    1.83    0.45
  -5 -10  -2    0.44    0.38
  -5 -10  -2    0.35    0.36
   5  10   2    0.32    0.35
  -6 -10  -2    1.77    0.53
  -6 -10  -2    2.53    0.49
   6  10   2    2.44    0.54
  -7 -10  -2   -0.18    0.36
  -7 -10  -2   -0.27    0.33
   7  10   2    0.44    0.33
  -8 -10  -2   -0.07    0.39
   8  10   2   -0.37    0.26
   8  10   2   -0.10    0.40
  -9 -10  -2    3.17    0.68
   9  10   2    3.49    0.71
   9  10   2    3.71    0.61
 -10 -10  -2   -0.08    0.46
  10  10   2    1.59    0.41
  10  10   2   -0.04    0.40
 -11 -10  -2   -0.63    0.47
  11  10   2   -0.04    0.47
  11  10   2    1.35    0.45
   8 -11  -2    0.87    0.30
  -8  11   2    0.38    0.37
   7 -11  -2    0.90    0.39
  -7  11   2    0.98    0.52
   6 -11  -2    0.68    0.34
  -6  11   2    0.86    0.38
   5 -11  -2    0.23    0.44
  -5  11   2    0.11    0.30
   4 -11  -2    2.35    0.53
   4 -11  -2    2.95    0.56
  -4  11   2    2.50    0.57
   3 -11  -2    0.45    0.38
   3 -11  -2    0.35    0.41
  -3  11   2    1.22    0.44
   2 -11  -2    3.32    0.57
  -2  11   2    2.48    0.49
  -2  11   2    2.46    0.52
   1 -11  -2    1.45    0.44
  -1  11   2    1.45    0.46
  -1  11   2    1.35    0.39
   0 -11  -2    2.82    0.56
   0  11   2    2.98    0.49
   0  11   2    2.40    0.54
  -1 -11  -2   -0.11    0.34
   1  11   2    0.32    0.30
   1  11   2    0.43    0.34
  -2 -11  -2    6.68    0.70
   2  11   2    6.71    0.55
   2  11   2    5.93    0.66
  -3 -11  -2    0.31    0.36
   3  11   2   -0.06    0.30
  -4 -11  -2    0.72    0.44
   4  11   2    0.37    0.34
  -5 -11  -2    0.32    0.35
  -5 -11  -2    0.27    0.37
   5  11   2    0.70    0.38
  -6 -11  -2    0.58    0.43
  -6 -11  -2   -0.29    0.34
   6  11   2    0.09    0.33
  -7 -11  -2    0.67    0.39
  -7 -11  -2   -0.40    0.40
   7  11   2    0.52    0.33
  -8 -11  -2   -0.34    0.43
  -8 -11  -2    0.47    0.41
   8  11   2    0.88    0.41
  -9 -11  -2   -0.10    0.33
  -9 -11  -2   -0.23    0.45
   9  11   2    0.52    0.34
 -10 -11  -2    0.09    0.40
 -10 -11  -2    0.94    0.52
  10  11   2    1.84    0.49
 -11 -11  -2   -0.01    0.51
  11  11   2    0.33    0.33
   7 -12  -2    1.37    0.50
  -7  12   2    1.46    0.41
   6 -12  -2    0.34    0.34
  -6  12   2    0.43    0.46
   5 -12  -2    2.04    0.44
  -5  12   2    1.37    0.46
   4 -12  -2    3.93    0.65
   4 -12  -2    4.49    0.72
  -4  12   2    3.81    0.65
   3 -12  -2    2.96    0.60
   3 -12  -2    3.47    0.64
  -3  12   2    3.03    0.61
   2 -12  -2    0.54    0.43
  -2  12   2    0.01    0.33
  -2  12   2    0.33    0.36
   1 -12  -2    0.74    0.40
  -1  12   2    0.39    0.30
  -1  12   2    0.14    0.34
   0 -12  -2    0.26    0.34
   0  12   2   -0.22    0.24
   0  12   2    0.13    0.33
  -1 -12  -2    0.64    0.39
   1  12   2    1.26    0.38
   1  12   2    1.09    0.42
  -2 -12  -2    6.81    0.76
   2  12   2    5.73    0.64
  -3 -12  -2    0.73    0.45
   3  12   2    0.32    0.40
  -4 -12  -2    4.31    0.74
   4  12   2    4.74    0.67
  -5 -12  -2    1.87    0.61
   5  12   2    3.57    0.62
  -6 -12  -2    5.70    0.89
   6  12   2    5.38    0.77
  -7 -12  -2    0.54    0.40
   7  12   2    0.70    0.34
  -8 -12  -2    0.18    0.27
   8  12   2    0.03    0.27
  -9 -12  -2   -0.02    0.44
  -9 -12  -2    1.39    0.38
   9  12   2    0.43    0.34
 -10 -12  -2    0.45    0.52
  10  12   2    0.94    0.44
   6 -13  -2    0.02    0.39
   5 -13  -2    1.80    0.61
  -5  13   2    1.27    0.48
   4 -13  -2    1.63    0.49
  -4  13   2    1.73    0.44
   3 -13  -2    6.72    0.88
   3 -13  -2    6.70    0.79
  -3  13   2    8.33    0.81
   2 -13  -2    0.56    0.47
   2 -13  -2    0.06    0.37
  -2  13   2    0.23    0.33
   1 -13  -2    0.17    0.42
  -1  13   2    0.16    0.34
  -1  13   2    0.94    0.44
   0 -13  -2    1.25    0.52
   0  13   2    0.91    0.46
   0  13   2    0.73    0.35
  -1 -13  -2    1.62    0.52
   1  13   2    1.94    0.54
   1  13   2    2.04    0.46
  -2 -13  -2    0.64    0.40
   2  13   2   -0.13    0.27
  -3 -13  -2   -0.28    0.35
   3  13   2    0.53    0.40
  -4 -13  -2    0.22    0.46
   4  13   2    0.91    0.40
  -5 -13  -2    1.74    0.64
   5  13   2    2.27    0.57
  -6 -13  -2    1.19    0.58
   6  13   2    1.09    0.51
  -7 -13  -2    0.63    0.49
   7  13   2    0.29    0.35
  -8 -13  -2    1.35    0.48
   8  13   2    1.20    0.50
   9  13   2    0.38    0.42
   4 -14  -2    1.11    0.45
  -4  14   2   -0.54    0.23
   3 -14  -2    1.07    0.54
  -3  14   2    2.00    0.58
   2 -14  -2    1.18    0.52
   2 -14  -2    0.91    0.37
  -2  14   2    1.20    0.43
   1 -14  -2    1.87    0.56
  -1  14   2    0.60    0.49
  -1  14   2    1.56    0.44
   0 -14  -2    1.61    0.55
   0  14   2    1.38    0.49
   0  14   2    2.41    0.50
  -1 -14  -2    0.34    0.47
   1  14   2    0.66    0.48
  -2 -14  -2   -0.12    0.47
   2  14   2    0.40    0.37
  -3 -14  -2    0.05    0.47
   3  14   2   -0.03    0.42
  -4 -14  -2    2.44    0.74
   4  14   2    4.00    0.67
  -5 -14  -2    0.23    0.54
   5  14   2    0.97    0.44
  -6 -14  -2    3.79    0.82
   6  14   2    4.69    0.80
  -7 -14  -2    1.09    0.61
   7  14   2    1.02    0.52
   2 -15  -2   -0.25    0.49
  -2  15   2    0.74    0.37
   1 -15  -2    0.46    0.54
  -1  15   2    2.20    0.50
  -1  15   2    1.32    0.53
   0 -15  -2    0.98    0.55
   0  15   2    1.18    0.48
  -1 -15  -2    2.86    0.73
   1  15   2    3.82    0.73
  -2 -15  -2    4.90    0.82
   2  15   2    6.42    0.71
  -3 -15  -2    0.90    0.52
   3  15   2    1.09    0.51
  -4 -15  -2   -0.30    0.44
   4  15   2    2.12    0.51
  -5 -15  -2    0.63    0.56
   5  15   2    1.03    0.38
   4  15  -3    2.51    0.64
  -4 -15   3    2.21    0.65
   3  15  -3    0.54    0.44
  -3 -15   3   -0.15    0.41
   2  15  -3    1.31    0.55
  -2 -15   3    0.47    0.48
   1  15  -3    6.07    0.86
  -1 -15   3    6.42    0.95
   0  15  -3    0.63    0.50
   0 -15   3    0.70    0.54
  -1  15  -3    8.32    1.04
   1 -15   3    8.92    1.04
  -2  15  -3    0.19    0.44
  -2  15  -3    1.90    0.50
   2 -15   3   -0.41    0.43
   6  14  -3    9.00    0.83
  -6 -14   3   10.07    1.00
   5  14  -3    0.55    0.53
  -5 -14   3    1.56    0.51
   4  14  -3    0.52    0.41
  -4 -14   3    0.19    0.41
   3  14  -3    9.80    0.93
  -3 -14   3    9.24    0.99
   2  14  -3    0.54    0.45
  -2 -14   3    0.95    0.49
   1  14  -3    0.92    0.53
  -1 -14   3    0.76    0.49
   0  14  -3    4.51    0.73
   0 -14   3    3.76    0.76
  -1  14  -3    0.75    0.37
  -1  14  -3   -0.04    0.41
   1 -14   3   -0.12    0.40
  -2  14  -3    2.57    0.64
  -2  14  -3    2.30    0.54
   2 -14   3    3.02    0.73
  -3  14  -3    0.78    0.45
   3 -14   3    0.30    0.47
   3 -14   3    0.11    0.43
  -4  14  -3    1.02    0.36
   4 -14   3   -0.03    0.44
   4 -14   3   -1.11    0.39
   8  13  -3   -0.36    0.42
  -8 -13   3    1.25    0.47
   7  13  -3    1.74    0.48
  -7 -13   3    0.28    0.44
   6  13  -3    1.37    0.52
  -6 -13   3    0.44    0.52
   5  13  -3    0.72    0.41
  -5 -13   3    0.57    0.53
   4  13  -3    0.05    0.44
  -4 -13   3    0.00    0.43
   3  13  -3    2.46    0.55
  -3 -13   3    1.81    0.56
   2  13  -3    0.16    0.43
  -2 -13   3   -0.05    0.37
   1  13  -3    1.42    0.49
  -1 -13   3    1.06    0.50
   0  13  -3    0.01    0.40
   0  13  -3    0.80    0.35
   0 -13   3    0.17    0.42
  -1  13  -3   -0.21    0.31
  -1  13  -3    0.06    0.36
   1 -13   3    0.11    0.42
  -2  13  -3   -0.49    0.35
  -2  13  -3    0.87    0.42
   2 -13   3    0.47    0.40
  -3  13  -3   -0.18    0.38
  -3  13  -3   -0.28    0.33
   3 -13   3    0.04    0.44
  -4  13  -3    0.17    0.35
   4 -13   3    0.25    0.46
   4 -13   3   -0.39    0.43
  -5  13  -3    1.91    0.59
   5 -13   3    0.30    0.41
   5 -13   3    0.79    0.55
   6 -13   3    1.19    0.44
   6 -13   3   -0.14    0.44
   9  12  -3   -0.04    0.36
  -9 -12   3    0.61    0.40
   8  12  -3    0.71    0.48
  -8 -12   3    0.10    0.44
   7  12  -3    5.88    0.81
  -7 -12   3    5.65    0.87
   6  12  -3    2.27    0.61
  -6 -12   3    1.80    0.57
   5  12  -3   -0.74    0.23
  -5 -12   3   -0.67    0.33
   4  12  -3    4.70    0.72
  -4 -12   3    4.92    0.81
   3  12  -3    0.79    0.44
  -3 -12   3    1.19    0.53
   2  12  -3   -0.22    0.27
  -2 -12   3    0.33    0.33
   1  12  -3    1.09    0.48
   1  12  -3    1.49    0.36
  -1 -12   3    1.20    0.50
   0  12  -3    2.85    0.50
   0  12  -3    3.42    0.60
   0 -12   3    3.20    0.65
  -1  12  -3    3.25    0.52
  -1  12  -3    1.97    0.52
   1 -12   3    2.85    0.65
  -2  12  -3    0.51    0.40
  -2  12  -3    1.05    0.45
   2 -12   3    0.99    0.48
  -3  12  -3    0.77    0.36
  -3  12  -3   -0.05    0.31
   3 -12   3    0.21    0.40
  -4  12  -3   -0.19    0.29
   4 -12   3   -0.14    0.42
   4 -12   3    0.43    0.34
  -5  12  -3    0.64    0.47
   5 -12   3   -0.13    0.41
   5 -12   3    0.47    0.35
  -6  12  -3   -0.51    0.37
   6 -12   3   -0.37    0.44
   6 -12   3    1.13    0.40
  -7  12  -3    2.45    0.57
   7 -12   3    2.82    0.68
   7 -12   3    3.54    0.69
  10  11  -3    1.70    0.53
 -10 -11   3    2.34    0.65
 -10 -11   3    2.07    0.60
   9  11  -3    0.16    0.43
  -9 -11   3    0.53    0.47
  -9 -11   3    0.10    0.46
   8  11  -3    1.29    0.52
  -8 -11   3    1.23    0.52
  -8 -11   3    1.55    0.49
   7  11  -3    3.24    0.60
  -7 -11   3    2.26    0.53
  -7 -11   3    2.55    0.59
   6  11  -3    4.77    0.74
  -6 -11   3    5.60    0.75
   5  11  -3   -0.50    0.25
  -5 -11   3    0.60    0.37
   4  11  -3    0.71    0.40
  -4 -11   3    0.98    0.43
   3  11  -3    0.17    0.37
  -3 -11   3   -0.14    0.36
   2  11  -3    2.11    0.39
   2  11  -3    2.47    0.51
  -2 -11   3    2.19    0.54
   1  11  -3    1.01    0.35
   1  11  -3    1.23    0.43
  -1 -11   3    0.99    0.43
   0  11  -3    0.82    0.41
   0  11  -3    0.50    0.33
   0 -11   3    0.65    0.41
  -1  11  -3    0.33    0.31
  -1  11  -3    0.52    0.37
   1 -11   3    0.33    0.41
  -2  11  -3   11.13    0.83
  -2  11  -3   11.03    0.82
   2 -11   3   11.83    0.93
  -3  11  -3    4.69    0.67
  -3  11  -3    3.76    0.63
   3 -11   3    4.88    0.73
  -4  11  -3    3.76    0.62
   4 -11   3    3.51    0.66
   4 -11   3    3.89    0.59
  -5  11  -3    0.38    0.34
   5 -11   3    0.15    0.25
   5 -11   3    0.26    0.44
  -6  11  -3    0.40    0.41
   6 -11   3    0.42    0.47
   6 -11   3    0.83    0.33
  -7  11  -3    0.41    0.44
   7 -11   3   -0.34    0.36
   7 -11   3    0.51    0.41
  -8  11  -3   -0.45    0.28
   8 -11   3    0.49    0.37
  11  10  -3    0.64    0.34
 -11 -10   3   -0.32    0.43
 -11 -10   3    0.13    0.37
  10  10  -3    2.57    0.58
 -10 -10   3    1.75    0.60
 -10 -10   3    1.84    0.45
   9  10  -3    1.42    0.53
  -9 -10   3    0.82    0.49
  -9 -10   3   -0.17    0.36
   8  10  -3    2.19    0.56
  -8 -10   3    1.84    0.54
  -8 -10   3    1.73    0.45
   7  10  -3    1.08    0.45
  -7 -10   3    1.60    0.49
  -7 -10   3    0.92    0.42
   6  10  -3    2.63    0.57
  -6 -10   3    3.03    0.50
  -6 -10   3    2.37    0.56
   5  10  -3    1.70    0.47
  -5 -10   3    1.70    0.42
  -5 -10   3    1.81    0.47
   4  10  -3    0.79    0.41
  -4 -10   3    0.48    0.36
  -4 -10   3    0.42    0.31
   3  10  -3    1.03    0.41
  -3 -10   3    0.70    0.36
   2  10  -3   -0.07    0.31
   2  10  -3    0.13    0.23
  -2 -10   3    0.39    0.39
   1  10  -3    6.62    0.55
   1  10  -3    6.61    0.63
  -1 -10   3    7.94    0.73
   0  10  -3    1.40    0.36
   0  10  -3    0.86    0.40
   0 -10   3    1.08    0.39
  -1  10  -3    5.53    0.61
  -1  10  -3    4.21    0.58
   1 -10   3    5.10    0.72
  -2  10  -3    0.23    0.31
  -2  10  -3    0.62    0.33
   2 -10   3    0.24    0.38
  -3  10  -3    1.08    0.41
  -3  10  -3    1.02    0.40
   3 -10   3    1.06    0.46
  -4  10  -3    3.38    0.61
   4 -10   3    2.78    0.58
   4 -10   3    3.16    0.59
  -5  10  -3    1.05    0.45
   5 -10   3    1.47    0.42
   5 -10   3    0.58    0.42
  -6  10  -3    1.96    0.51
   6 -10   3    1.86    0.48
   6 -10   3    1.59    0.55
  -7  10  -3    2.56    0.58
   7 -10   3    2.28    0.60
   7 -10   3    3.32    0.60
  -8  10  -3    0.69    0.50
   8 -10   3    1.01    0.38
   8 -10   3    0.46    0.51
  -9  10  -3    0.22    0.41
  11   9  -3    1.13    0.46
 -11  -9   3    0.80    0.51
 -11  -9   3    1.02    0.48
  10   9  -3    3.98    0.69
 -10  -9   3    3.38    0.66
 -10  -9   3    4.81    0.77
   9   9  -3    0.38    0.42
  -9  -9   3   -0.19    0.40
  -9  -9   3    0.13    0.24
   8   9  -3    0.46    0.35
  -8  -9   3    0.20    0.37
  -8  -9   3    0.17    0.39
   7   9  -3    0.16    0.34
  -7  -9   3   -0.17    0.31
  -7  -9   3   -0.10    0.36
   6   9  -3    5.52    0.70
  -6  -9   3    5.45    0.73
  -6  -9   3    5.19    0.58
   5   9  -3    2.63    0.54
  -5  -9   3    2.42    0.45
  -5  -9   3    2.45    0.54
   4   9  -3   -0.10    0.33
  -4  -9   3   -0.36    0.26
  -4  -9   3   -0.25    0.29
   3   9  -3    1.14    0.40
   3   9  -3    1.91    0.27
  -3  -9   3    0.63    0.35
  -3  -9   3    1.21    0.30
   2   9  -3    0.53    0.25
   2   9  -3    0.32    0.33
  -2  -9   3    0.38    0.33
  -2  -9   3    0.03    0.19
   1   9  -3    0.44    0.28
   1   9  -3    0.65    0.36
  -1  -9   3    0.72    0.36
   0   9  -3    5.49    0.51
   0   9  -3    5.44    0.54
   0  -9   3    5.22    0.60
  -1   9  -3    2.97    0.49
  -1   9  -3    3.12    0.52
   1  -9   3    2.71    0.52
  -2   9  -3    3.07    0.50
  -2   9  -3    2.50    0.48
   2  -9   3    2.04    0.49
  -3   9  -3   14.42    0.89
  -3   9  -3   14.64    0.85
   3  -9   3   15.29    0.95
  -4   9  -3   -0.04    0.31
   4  -9   3    0.77    0.41
   4  -9   3    1.02    0.31
  -5   9  -3    0.09    0.35
   5  -9   3    0.61    0.28
   5  -9   3    0.44    0.39
  -6   9  -3    0.03    0.36
   6  -9   3   -0.32    0.26
   6  -9   3   -0.54    0.32
  -7   9  -3    4.81    0.75
   7  -9   3    5.47    0.61
   7  -9   3    5.30    0.77
  -8   9  -3    0.61    0.43
   8  -9   3    0.19    0.28
   8  -9   3    0.56    0.46
  -9   9  -3    1.38    0.58
   9  -9   3    1.16    0.39
   9  -9   3    0.60    0.49
 -10   9  -3    0.87    0.56
  12   8  -3    2.51    0.66
 -12  -8   3    2.80    0.70
  11   8  -3    1.99    0.55
 -11  -8   3    1.77    0.58
 -11  -8   3    2.68    0.61
  10   8  -3    6.01    0.81
 -10  -8   3    6.76    0.74
 -10  -8   3    6.22    0.86
   9   8  -3    0.66    0.44
  -9  -8   3    0.93    0.40
  -9  -8   3    0.61    0.46
   8   8  -3    0.29    0.30
  -8  -8   3   -0.41    0.36
  -8  -8   3    0.02    0.29
   7   8  -3    7.22    0.73
  -7  -8   3    7.54    0.69
  -7  -8   3    7.94    0.73
   6   8  -3    5.75    0.61
  -6  -8   3    6.30    0.63
  -6  -8   3    6.16    0.63
   5   8  -3   25.14    1.12
  -5  -8   3   24.56    1.14
  -5  -8   3   25.66    1.00
   4   8  -3    2.48    0.50
  -4  -8   3    3.21    0.55
  -4  -8   3    2.82    0.41
   3   8  -3    6.00    0.40
   3   8  -3    5.02    0.56
  -3  -8   3    5.68    0.45
  -3  -8   3    5.09    0.58
   2   8  -3   19.73    0.75
   2   8  -3   19.19    0.91
  -2  -8   3   19.46    0.97
  -2  -8   3   20.54    0.67
   1   8  -3    1.71    0.33
   1   8  -3    1.56    0.40
  -1  -8   3    1.59    0.22
  -1  -8   3    1.28    0.40
   0   8  -3    7.49    0.57
   0   8  -3    6.79    0.57
   0  -8   3    7.01    0.60
  -1   8  -3   -0.07    0.28
  -1   8  -3    0.00    0.27
   1  -8   3    0.30    0.30
  -2   8  -3    0.33    0.31
  -2   8  -3    0.65    0.32
   2  -8   3    0.13    0.29
  -3   8  -3   31.26    1.24
  -3   8  -3   31.48    1.15
   3  -8   3   31.33    1.24
  -4   8  -3    1.93    0.48
   4  -8   3    2.36    0.45
   4  -8   3    2.47    0.52
  -5   8  -3    0.27    0.38
   5  -8   3    0.34    0.30
   5  -8   3    0.53    0.38
  -6   8  -3    0.09    0.38
   6  -8   3    0.16    0.26
   6  -8   3    0.01    0.35
  -7   8  -3   -0.27    0.34
   7  -8   3    0.03    0.26
   7  -8   3    0.01    0.38
  -8   8  -3    0.16    0.34
   8  -8   3    0.19    0.38
   8  -8   3    0.33    0.31
  -9   8  -3   -0.39    0.36
   9  -8   3    0.16    0.24
   9  -8   3    0.25    0.40
 -10   8  -3    0.21    0.44
  12   7  -3   -0.12    0.42
 -12  -7   3    0.31    0.47
  11   7  -3    4.61    0.74
  11   7  -3    3.93    0.71
 -11  -7   3    4.91    0.77
  10   7  -3    1.10    0.46
  10   7  -3    1.19    0.48
 -10  -7   3    1.39    0.49
   9   7  -3    0.66    0.41
   9   7  -3    1.53    0.49
  -9  -7   3    1.91    0.54
   8   7  -3    2.46    0.52
  -8  -7   3    3.86    0.65
  -8  -7   3    4.03    0.59
   7   7  -3    0.40    0.38
  -7  -7   3    0.35    0.30
  -7  -7   3    0.49    0.39
   6   7  -3   13.61    0.83
  -6  -7   3   13.55    0.81
  -6  -7   3   13.39    0.81
   5   7  -3    1.23    0.38
  -5  -7   3    1.54    0.36
  -5  -7   3    1.52    0.39
   4   7  -3   32.86    1.19
   4   7  -3   32.56    0.74
  -4  -7   3   33.23    1.05
  -4  -7   3   33.05    1.23
   3   7  -3    4.23    0.35
   3   7  -3    4.00    0.51
  -3  -7   3    4.05    0.55
  -3  -7   3    3.93    0.40
   2   7  -3   14.11    0.59
   2   7  -3   13.38    0.71
  -2  -7   3   13.71    0.75
  -2  -7   3   14.69    0.56
   1   7  -3    0.34    0.26
   1   7  -3    0.20    0.25
  -1  -7   3    0.21    0.16
  -1  -7   3    0.16    0.19
   0   7  -3   14.08    0.70
   0   7  -3   13.79    0.67
   0  -7   3   12.70    0.72
  -1   7  -3    0.49    0.30
  -1   7  -3    1.16    0.32
   1  -7   3    0.55    0.28
  -2   7  -3   21.62    0.95
  -2   7  -3   21.33    0.86
   2  -7   3   21.60    0.95
  -3   7  -3    3.76    0.49
  -3   7  -3    2.61    0.47
   3  -7   3    3.58    0.52
  -4   7  -3    4.56    0.60
   4  -7   3    5.65    0.52
   4  -7   3    5.06    0.58
  -5   7  -3    5.52    0.64
   5  -7   3    5.85    0.51
   5  -7   3    5.73    0.62
  -6   7  -3    3.64    0.61
   6  -7   3    3.61    0.57
   6  -7   3    4.41    0.47
  -7   7  -3    0.14    0.33
   7  -7   3    0.14    0.28
   7  -7   3   -0.02    0.34
  -8   7  -3    0.25    0.41
   8  -7   3   -0.18    0.37
   8  -7   3   -0.03    0.20
  -9   7  -3    0.84    0.43
   9  -7   3    1.24    0.37
   9  -7   3    1.06    0.48
 -10   7  -3   -0.53    0.29
  10  -7   3    0.06    0.39
 -11   7  -3    4.07    0.77
  13   6  -3   -0.20    0.36
  12   6  -3   -0.38    0.41
 -12  -6   3    0.02    0.47
  11   6  -3    4.60    0.76
  11   6  -3    4.50    0.72
 -11  -6   3    5.06    0.79
  10   6  -3   -0.56    0.29
  10   6  -3   -0.13    0.39
 -10  -6   3   -0.16    0.38
   9   6  -3   -0.24    0.34
   9   6  -3    0.14    0.31
  -9  -6   3   -0.07    0.36
   8   6  -3    0.41    0.38
   8   6  -3    0.64    0.36
  -8  -6   3    0.05    0.33
   7   6  -3    1.22    0.38
   7   6  -3    1.16    0.38
  -7  -6   3    1.74    0.46
   6   6  -3   23.89    1.04
  -6  -6   3   23.96    1.03
  -6  -6   3   24.69    1.05
   5   6  -3    0.43    0.32
  -5  -6   3    0.50    0.27
  -5  -6   3    0.19    0.30
   4   6  -3    1.60    0.36
   4   6  -3    1.82    0.21
  -4  -6   3    2.25    0.39
  -4  -6   3    1.90    0.34
   3   6  -3   37.32    1.15
   3   6  -3   38.62    0.87
  -3  -6   3   38.46    1.22
  -3  -6   3   38.21    1.02
   2   6  -3   11.20    0.60
   2   6  -3   10.44    0.48
  -2  -6   3   10.93    0.48
  -2  -6   3   11.45    0.65
   1   6  -3    8.62    0.53
   1   6  -3    8.20    0.47
  -1  -6   3    7.92    0.53
  -1  -6   3    8.01    0.36
   0   6  -3   13.75    0.65
   0   6  -3   13.20    0.64
   0  -6   3   13.35    0.69
   0  -6   3   14.07    0.35
  -1   6  -3    1.30    0.31
  -1   6  -3    1.61    0.32
   1  -6   3    1.69    0.36
  -2   6  -3    0.00    0.23
  -2   6  -3    0.11    0.22
   2  -6   3    0.04    0.24
  -3   6  -3    7.30    0.60
  -3   6  -3    6.37    0.49
   3  -6   3    6.61    0.53
  -4   6  -3   15.83    0.87
   4  -6   3   15.84    0.73
   4  -6   3   15.79    0.83
  -5   6  -3    1.10    0.38
   5  -6   3    1.26    0.41
   5  -6   3    1.04    0.29
  -6   6  -3    8.33    0.70
   6  -6   3    9.21    0.62
   6  -6   3    8.73    0.70
  -7   6  -3   -0.03    0.33
   7  -6   3    0.34    0.35
   7  -6   3   -0.39    0.18
  -8   6  -3    2.16    0.52
   8  -6   3    2.42    0.44
   8  -6   3    2.58    0.55
  -9   6  -3   -0.05    0.37
   9  -6   3    0.11    0.32
   9  -6   3   -0.07    0.27
 -10   6  -3    1.40    0.53
  10  -6   3    1.01    0.47
  10  -6   3    0.85    0.42
 -11   6  -3    0.85    0.43
  13   5  -3    2.02    0.53
 -13  -5   3    0.29    0.47
  12   5  -3    0.97    0.54
 -12  -5   3    0.05    0.48
  11   5  -3    3.38    0.68
  11   5  -3    3.46    0.60
 -11  -5   3    3.30    0.67
  10   5  -3    6.35    0.72
  10   5  -3    5.20    0.61
 -10  -5   3    5.81    0.77
   9   5  -3    4.73    0.62
   9   5  -3    5.11    0.66
  -9  -5   3    5.89    0.76
   8   5  -3   34.92    1.26
   8   5  -3   37.28    1.38
  -8  -5   3   34.58    1.39
   7   5  -3    0.52    0.35
   7   5  -3    0.34    0.29
  -7  -5   3    0.96    0.42
   6   5  -3    0.30    0.30
   6   5  -3    0.28    0.29
  -6  -5   3    0.62    0.37
   5   5  -3    2.07    0.41
   5   5  -3    1.88    0.37
  -5  -5   3    2.09    0.39
   4   5  -3    4.85    0.45
   4   5  -3    5.47    0.25
  -4  -5   3    5.29    0.47
  -4  -5   3    5.44    0.43
   3   5  -3   46.77    1.22
   3   5  -3   45.76    0.90
  -3  -5   3   44.79    1.25
  -3  -5   3   47.31    1.13
   2   5  -3    0.12    0.20
   2   5  -3    0.14    0.15
  -2  -5   3    0.28    0.23
  -2  -5   3    0.14    0.19
   1   5  -3    2.15    0.29
   1   5  -3    1.66    0.28
  -1  -5   3    2.02    0.23
  -1  -5   3    2.10    0.35
   0   5  -3    5.84    0.41
   0   5  -3    5.24    0.40
   0  -5   3    5.53    0.42
   0  -5   3    5.86    0.24
  -1   5  -3    4.38    0.41
  -1   5  -3    4.44    0.38
   1  -5   3    4.33    0.41
  -2   5  -3    8.16    0.53
  -2   5  -3    8.91    0.48
   2  -5   3    8.83    0.56
  -3   5  -3    0.86    0.30
  -3   5  -3    0.85    0.13
  -3   5  -3    0.62    0.24
   3  -5   3    0.79    0.30
  -4   5  -3    9.20    0.64
  -4   5  -3    9.08    0.37
   4  -5   3    9.37    0.51
   4  -5   3    9.17    0.62
  -5   5  -3    1.67    0.45
  -5   5  -3    1.97    0.26
   5  -5   3    1.50    0.38
   5  -5   3    2.11    0.35
  -6   5  -3    2.12    0.48
  -6   5  -3    2.56    0.34
   6  -5   3    1.96    0.43
   6  -5   3    2.56    0.40
  -7   5  -3    1.81    0.31
  -7   5  -3    1.49    0.42
   7  -5   3    1.42    0.41
   7  -5   3    1.63    0.33
  -8   5  -3    0.82    0.38
   8  -5   3    1.34    0.32
   8  -5   3    1.10    0.41
  -9   5  -3   -0.42    0.29
   9  -5   3    0.35    0.36
   9  -5   3    0.37    0.23
 -10   5  -3    0.91    0.43
  10  -5   3    0.92    0.38
  10  -5   3    1.01    0.47
 -11   5  -3    0.37    0.46
 -12   5  -3    6.53    0.86
  13   4  -3    3.41    0.70
 -13  -4   3    3.11    0.66
  12   4  -3   -0.24    0.42
 -12  -4   3    0.22    0.45
  11   4  -3    0.43    0.44
 -11  -4   3    0.72    0.47
  10   4  -3    7.55    0.73
  10   4  -3    7.23    0.66
 -10  -4   3    7.69    0.81
   9   4  -3    5.63    0.58
   9   4  -3    6.51    0.67
  -9  -4   3    6.43    0.74
   8   4  -3   -0.10    0.27
   8   4  -3    0.21    0.35
  -8  -4   3    0.28    0.37
   7   4  -3    4.72    0.59
   7   4  -3    5.15    0.49
  -7  -4   3    5.43    0.63
   6   4  -3   36.79    1.13
   6   4  -3   37.26    1.23
  -6  -4   3   38.74    1.28
   5   4  -3   22.53    0.89
   5   4  -3   24.02    0.85
   5   4  -3   24.11    0.44
  -5  -4   3   25.30    0.93
   4   4  -3   13.93    0.66
   4   4  -3   12.74    0.60
   4   4  -3   12.58    0.33
  -4  -4   3   12.80    0.61
   3   4  -3    0.14    0.20
   3   4  -3   -0.15    0.11
  -3  -4   3   -0.18    0.18
  -3  -4   3   -0.24    0.13
   2   4  -3    2.00    0.31
   2   4  -3    1.95    0.21
  -2  -4   3    1.84    0.28
  -2  -4   3    2.00    0.26
   1   4  -3  223.87    3.45
   1   4  -3  223.57    3.35
  -1  -4   3  227.63    3.63
  -1  -4   3  233.52    3.28
   0   4  -3    9.57    0.45
   0   4  -3    9.35    0.43
   0  -4   3    9.15    0.48
   0  -4   3    9.21    0.29
  -1   4  -3    2.44    0.33
  -1   4  -3    2.26    0.26
  -1   4  -3    2.46    0.14
   1  -4   3    2.44    0.32
   1  -4   3    2.05    0.14
  -2   4  -3    0.66    0.20
  -2   4  -3    0.36    0.26
  -2   4  -3    1.06    0.11
   2  -4   3    0.78    0.24
  -3   4  -3    0.64    0.30
  -3   4  -3    0.61    0.14
   3  -4   3    0.91    0.23
   3  -4   3    0.48    0.24
  -4   4  -3    1.11    0.32
  -4   4  -3    1.66    0.23
   4  -4   3    2.38    0.24
   4  -4   3    0.96    0.31
  -5   4  -3   10.55    0.70
  -5   4  -3   11.88    0.52
   5  -4   3   10.42    0.54
   5  -4   3   11.01    0.66
  -6   4  -3    0.13    0.21
  -6   4  -3    0.09    0.32
   6  -4   3    0.40    0.12
   6  -4   3   -0.17    0.25
  -7   4  -3    1.36    0.40
  -7   4  -3    1.47    0.29
   7  -4   3    1.12    0.31
   7  -4   3    1.08    0.36
  -8   4  -3    3.70    0.49
  -8   4  -3    3.56    0.58
   8  -4   3    3.28    0.47
   8  -4   3    3.10    0.51
  -9   4  -3    2.26    0.45
  -9   4  -3    1.90    0.49
   9  -4   3    2.03    0.50
   9  -4   3    2.74    0.47
 -10   4  -3   -0.23    0.35
  10  -4   3    0.11    0.34
  10  -4   3    0.19    0.25
 -11   4  -3    2.75    0.58
  11  -4   3    2.38    0.59
  13   3  -3    0.54    0.48
 -13  -3   3   -0.90    0.36
  12   3  -3    0.33    0.39
 -12  -3   3   -0.60    0.40
  11   3  -3    0.39    0.41
 -11  -3   3   -0.14    0.35
  10   3  -3   -0.03    0.32
  10   3  -3    0.49    0.35
 -10  -3   3    0.02    0.36
   9   3  -3    2.25    0.44
   9   3  -3    3.01    0.58
  -9  -3   3    3.04    0.57
   8   3  -3    9.24    0.70
   8   3  -3    9.61    0.63
  -8  -3   3    8.88    0.72
   7   3  -3    1.25    0.42
   7   3  -3    1.11    0.33
  -7  -3   3    0.92    0.38
   6   3  -3   19.26    0.86
   6   3  -3   18.86    0.76
   6   3  -3   20.33    0.48
  -6  -3   3   18.92    0.89
   5   3  -3    0.67    0.24
   5   3  -3    0.60    0.27
  -5  -3   3    0.67    0.29
   4   3  -3   24.74    0.85
   4   3  -3   26.34    0.79
   4   3  -3   27.12    0.54
  -4  -3   3   26.64    0.88
   3   3  -3    6.76    0.25
   3   3  -3    6.21    0.42
  -3  -3   3    6.80    0.42
  -3  -3   3    5.62    0.36
   2   3  -3    0.23    0.12
   2   3  -3    0.15    0.18
  -2  -3   3    0.00    0.12
  -2  -3   3    0.07    0.16
   1   3  -3   11.11    0.44
   1   3  -3   11.17    0.39
  -1  -3   3   11.25    0.39
  -1  -3   3   10.70    0.46
   0   3  -3   11.79    0.45
   0   3  -3   11.39    0.42
   0  -3   3   11.66    0.34
   0  -3   3   11.49    0.48
  -1   3  -3    5.37    0.37
  -1   3  -3    5.93    0.30
   1  -3   3    5.72    0.37
   1  -3   3    5.84    0.23
  -2   3  -3    8.38    0.36
  -2   3  -3    8.33    0.28
  -2   3  -3    8.79    0.46
   2  -3   3    8.46    0.44
  -3   3  -3   44.64    0.90
  -3   3  -3   45.83    1.18
   3  -3   3   45.75    1.15
   3  -3   3   44.67    0.99
  -4   3  -3   10.82    0.62
  -4   3  -3   10.60    0.45
   4  -3   3   11.05    0.46
   4  -3   3   10.51    0.59
  -5   3  -3    0.30    0.29
  -5   3  -3   -0.27    0.18
   5  -3   3    0.15    0.13
   5  -3   3    0.15    0.22
  -6   3  -3    3.67    0.50
  -6   3  -3    4.11    0.41
   6  -3   3    4.69    0.37
   6  -3   3    3.69    0.49
  -7   3  -3    9.40    0.60
  -7   3  -3    8.81    0.68
   7  -3   3    9.50    0.55
   7  -3   3    8.59    0.64
  -8   3  -3    2.56    0.44
  -8   3  -3    2.45    0.46
   8  -3   3    2.44    0.41
   8  -3   3    3.05    0.50
  -9   3  -3    0.17    0.33
  -9   3  -3   -0.01    0.32
   9  -3   3   -0.56    0.19
   9  -3   3    0.34    0.36
 -10   3  -3    1.81    0.45
 -10   3  -3    1.46    0.45
  10  -3   3    1.59    0.43
  10  -3   3    1.52    0.43
 -11   3  -3    4.45    0.66
 -11   3  -3    3.89    0.66
  11  -3   3    4.98    0.72
  13   2  -3   -0.42    0.48
 -13  -2   3    1.18    0.56
  12   2  -3   -0.23    0.36
 -12  -2   3   -0.59    0.32
  11   2  -3    0.52    0.36
 -11  -2   3    0.07    0.42
  10   2  -3    0.99    0.37
  10   2  -3    0.67    0.38
 -10  -2   3    1.56    0.50
   9   2  -3    0.42    0.38
   9   2  -3    0.16    0.28
  -9  -2   3    0.13    0.37
   8   2  -3    2.09    0.37
   8   2  -3    1.85    0.45
  -8  -2   3    1.65    0.45
   7   2  -3    0.36    0.24
   7   2  -3    0.32    0.33
  -7  -2   3    0.43    0.34
  -7  -2   3    0.34    0.18
   6   2  -3   18.65    0.83
   6   2  -3   18.13    0.70
  -6  -2   3   18.88    0.56
  -6  -2   3   18.89    0.86
   5   2  -3    1.21    0.26
   5   2  -3    1.35    0.29
  -5  -2   3    1.22    0.34
  -5  -2   3    1.32    0.19
   4   2  -3    1.87    0.25
   4   2  -3    1.64    0.31
  -4  -2   3    1.72    0.18
  -4  -2   3    1.83    0.31
   3   2  -3    2.96    0.31
   3   2  -3    2.56    0.23
   3   2  -3    2.52    0.17
  -3  -2   3    2.50    0.28
   2   2  -3  101.92    1.75
   2   2  -3  103.39    1.57
  -2  -2   3  103.59    1.75
  -2  -2   3  100.49    1.71
   1   2  -3    2.12    0.19
   1   2  -3    2.16    0.24
  -1  -2   3    1.79    0.21
  -1  -2   3    1.84    0.21
   0   2  -3    1.99    0.23
   0   2  -3    1.72    0.19
   0  -2   3    2.08    0.24
   0  -2   3    1.69    0.19
  -1   2  -3  111.50    1.66
  -1   2  -3  107.42    1.81
   1  -2   3  112.17    1.65
  -2   2  -3   22.82    0.69
  -2   2  -3   22.97    0.53
   2  -2   3   22.92    0.54
   2  -2   3   22.39    0.67
  -3   2  -3    0.92    0.16
  -3   2  -3    0.73    0.24
   3  -2   3    0.87    0.23
   3  -2   3    0.83    0.15
  -4   2  -3   97.53    1.77
  -4   2  -3   96.18    1.90
   4  -2   3   97.80    1.94
   4  -2   3   96.71    1.70
  -5   2  -3    0.41    0.28
  -5   2  -3    0.90    0.23
   5  -2   3    0.29    0.24
   5  -2   3    0.92    0.16
  -6   2  -3    0.12    0.27
  -6   2  -3   -0.40    0.19
   6  -2   3   -0.20    0.14
   6  -2   3    0.20    0.25
  -7   2  -3    1.90    0.39
  -7   2  -3    2.66    0.45
   7  -2   3    3.10    0.32
   7  -2   3    2.39    0.44
  -8   2  -3   -0.04    0.24
  -8   2  -3    0.07    0.32
   8  -2   3    0.09    0.29
   8  -2   3    0.13    0.19
  -9   2  -3    1.61    0.46
  -9   2  -3    1.54    0.42
   9  -2   3    1.72    0.38
   9  -2   3    1.66    0.45
 -10   2  -3    2.91    0.51
 -10   2  -3    2.96    0.50
  10  -2   3    3.14    0.56
  10  -2   3    3.23    0.50
 -11   2  -3    3.91    0.64
  11  -2   3    3.77    0.65
 -12   2  -3    0.18    0.42
  12  -2   3    1.03    0.50
  13   1  -3    0.84    0.52
 -13  -1   3    0.90    0.56
  12   1  -3   -0.07    0.42
 -12  -1   3   -0.16    0.41
  11   1  -3    0.12    0.40
 -11  -1   3    0.53    0.41
  10   1  -3    0.43    0.40
 -10  -1   3    0.37    0.38
   9   1  -3   -0.08    0.32
   9   1  -3   -0.08    0.27
  -9  -1   3    0.15    0.37
   8   1  -3    4.25    0.58
   8   1  -3    4.56    0.45
  -8  -1   3    4.45    0.39
  -8  -1   3    3.73    0.56
   7   1  -3    0.15    0.23
   7   1  -3    0.29    0.29
  -7  -1   3    0.39    0.35
  -7  -1   3    0.18    0.20
   6   1  -3    0.66    0.29
   6   1  -3    0.68    0.24
  -6  -1   3    0.92    0.21
  -6  -1   3    0.61    0.33
   5   1  -3   34.99    0.87
   5   1  -3   35.27    1.03
  -5  -1   3   33.89    0.81
  -5  -1   3   35.69    1.07
   4   1  -3   18.88    0.54
   4   1  -3   18.37    0.66
  -4  -1   3   18.42    0.70
  -4  -1   3   17.93    0.52
   3   1  -3    5.39    0.36
   3   1  -3    4.98    0.25
  -3  -1   3    5.01    0.37
  -3  -1   3    5.03    0.26
   2   1  -3   11.78    0.43
  -2  -1   3   12.41    0.47
  -2  -1   3   13.00    0.37
  -2  -1   3   12.95    0.38
   1   1  -3  181.06    2.58
   1   1  -3  180.17    2.56
  -1  -1   3  181.02    2.63
  -1  -1   3  174.35    2.82
   0   1  -3    0.49    0.13
   0   1  -3    0.36    0.11
   0  -1   3    0.30    0.12
   0  -1   3    0.47    0.12
  -1   1  -3   39.31    0.63
   1  -1   3   38.76    0.82
   1  -1   3   39.60    0.63
   1  -1   3   39.77    0.75
  -2   1  -3   22.54    0.62
   2  -1   3   23.08    0.57
   2  -1   3   23.24    0.46
   2  -1   3   22.93    0.65
  -3   1  -3   40.71    0.95
  -3   1  -3   40.62    0.90
   3  -1   3   41.21    1.00
   3  -1   3   40.72    0.78
  -4   1  -3   22.67    0.74
  -4   1  -3   23.02    0.71
   4  -1   3   21.89    0.75
   4  -1   3   22.91    0.59
  -5   1  -3   16.82    0.68
  -5   1  -3   16.97    0.70
   5  -1   3   17.76    0.73
   5  -1   3   17.81    0.56
  -6   1  -3   -0.48    0.17
  -6   1  -3    0.23    0.26
   6  -1   3   -0.15    0.23
   6  -1   3   -0.20    0.14
  -7   1  -3    6.99    0.55
  -7   1  -3    7.01    0.58
   7  -1   3    7.73    0.60
   7  -1   3    8.01    0.47
  -8   1  -3    0.10    0.31
  -8   1  -3    0.19    0.28
   8  -1   3    0.70    0.24
   8  -1   3    0.45    0.31
  -9   1  -3    2.17    0.45
  -9   1  -3    2.64    0.54
   9  -1   3    2.31    0.43
   9  -1   3    2.34    0.51
 -10   1  -3    0.61    0.37
 -10   1  -3    1.06    0.36
  10  -1   3    0.75    0.40
  10  -1   3    0.65    0.35
 -11   1  -3    0.56    0.46
  11  -1   3    0.03    0.39
  11  -1   3    0.12    0.37
 -12   1  -3    2.99    0.68
  12  -1   3    3.77    0.66
 -13   1  -3   -0.34    0.39
  13   0  -3    1.15    0.54
 -13   0   3    0.46    0.54
  12   0  -3   -0.78    0.40
 -12   0   3   -0.22    0.41
  11   0  -3    3.75    0.70
 -11   0   3    4.18    0.67
  10   0  -3    1.20    0.48
 -10   0   3    0.59    0.44
   9   0  -3    3.76    0.58
   9   0  -3    3.08    0.45
  -9   0   3    2.81    0.54
  -9   0   3    3.29    0.44
   8   0  -3    0.22    0.26
   8   0  -3    0.12    0.33
  -8   0   3    0.34    0.25
  -8   0   3    0.23    0.31
   7   0  -3    5.98    0.44
   7   0  -3    6.50    0.55
  -7   0   3    6.22    0.46
  -7   0   3    6.19    0.59
   6   0  -3   50.28    1.14
   6   0  -3   52.33    1.41
  -6   0   3   51.83    1.40
  -6   0   3   50.19    1.18
   5   0  -3    0.27    0.23
   5   0  -3   -0.02    0.15
  -5   0   3    0.21    0.19
  -5   0   3    0.20    0.22
   4   0  -3  126.12    1.99
   4   0  -3  125.71    2.26
  -4   0   3  127.20    2.26
  -4   0   3  128.39    2.09
   3   0  -3   15.77    0.56
   3   0  -3   16.27    0.40
  -3   0   3   15.62    0.56
  -3   0   3   16.06    0.50
   2   0  -3    3.49    0.15
   2   0  -3    3.62    0.26
  -2   0   3    3.69    0.25
  -2   0   3    3.52    0.15
  -2   0   3    3.80    0.28
   1   0  -3    0.03    0.07
   1   0  -3    0.15    0.10
  -1   0   3   -0.14    0.12
  -1   0   3    0.00    0.12
  -1   0   3    0.07    0.06
   0   0  -3   89.47    1.29
   0   0  -3   88.69    1.42
   0   0   3   90.44    1.30
   0   0   3   88.73    1.42
   0   0   3   93.05    1.37
  -1   0  -3  168.65    2.46
   1   0   3  169.37    2.47
   1   0   3  169.78    2.52
  -2   0  -3   59.72    1.09
  -2   0  -3   62.46    0.88
   2   0   3   59.44    1.16
   2   0   3   58.13    0.87
   2   0   3   61.36    1.12
  -3   0  -3   20.42    0.58
  -3   0  -3   19.51    0.60
   3   0   3   20.89    0.66
   3   0   3   20.59    0.45
  -4   0  -3   25.65    0.78
  -4   0  -3   25.37    0.72
   4   0   3   27.51    0.83
   4   0   3   25.13    0.61
  -5   0  -3   16.59    0.70
  -5   0  -3   16.60    0.64
   5   0   3   16.60    0.71
   5   0   3   16.87    0.54
  -6   0  -3    6.31    0.45
  -6   0  -3    6.10    0.52
   6   0   3    5.10    0.46
   6   0   3    5.60    0.35
  -7   0  -3    1.37    0.33
  -7   0  -3    1.01    0.37
   7   0   3    1.25    0.35
   7   0   3    1.22    0.27
  -8   0  -3    1.88    0.46
  -8   0  -3    2.35    0.39
   8   0   3    2.06    0.37
   8   0   3    1.46    0.42
  -9   0  -3    3.98    0.49
  -9   0  -3    3.85    0.58
   9   0   3    2.74    0.53
   9   0   3    4.28    0.52
 -10   0  -3   -0.04    0.34
  10   0   3   -0.03    0.35
  10   0   3    0.37    0.34
 -11   0  -3   -0.17    0.38
  11   0   3    0.22    0.37
  11   0   3    0.58    0.34
 -12   0  -3   -0.73    0.40
  12   0   3   -0.25    0.37
 -13   0  -3   -0.66    0.46
  13  -1  -3    1.35    0.66
 -13   1   3    2.49    0.61
  12  -1  -3    0.10    0.37
 -12   1   3   -0.09    0.45
  11  -1  -3    0.12    0.39
 -11   1   3   -0.21    0.34
  10  -1  -3    4.15    0.64
 -10   1   3    4.09    0.61
 -10   1   3    4.54    0.52
   9  -1  -3    0.61    0.35
  -9   1   3    0.60    0.37
  -9   1   3    0.16    0.30
   8  -1  -3   36.00    1.33
   8  -1  -3   36.64    1.07
  -8   1   3   37.22    1.16
  -8   1   3   35.76    1.30
   7  -1  -3   48.79    1.46
   7  -1  -3   51.41    1.22
  -7   1   3   51.80    1.33
  -7   1   3   51.56    1.49
   6  -1  -3    3.03    0.30
   6  -1  -3    3.29    0.37
  -6   1   3    2.56    0.43
  -6   1   3    2.55    0.36
   5  -1  -3    2.76    0.38
   5  -1  -3    2.63    0.25
  -5   1   3    2.34    0.37
  -5   1   3    2.22    0.32
   4  -1  -3   96.27    1.57
   4  -1  -3  102.10    1.91
  -4   1   3   96.38    1.84
  -4   1   3   98.72    1.79
   3  -1  -3    7.83    0.25
   3  -1  -3    7.60    0.40
  -3   1   3    7.73    0.39
  -3   1   3    7.66    0.39
   2  -1  -3  172.66    2.69
  -2   1   3  176.93    2.67
  -2   1   3  176.25    2.67
   1  -1  -3   28.59    0.65
  -1   1   3   27.84    0.65
  -1   1   3   27.41    0.66
   0  -1  -3  198.78    2.87
   0  -1  -3  208.31    3.02
   0   1   3  210.54    3.32
   0   1   3  211.54    2.97
   0   1   3  212.50    2.97
  -1  -1  -3  551.57    8.07
  -1  -1  -3  562.90    7.78
   1   1   3  554.07    8.42
   1   1   3  560.89    7.76
   1   1   3  575.29    8.61
  -2  -1  -3    0.04    0.10
  -2  -1  -3    0.06    0.11
   2   1   3    0.00    0.14
   2   1   3    0.11    0.15
   2   1   3    0.05    0.10
  -3  -1  -3    0.09    0.12
  -3  -1  -3   -0.04    0.14
   3   1   3    0.14    0.16
   3   1   3   -0.05    0.10
  -4  -1  -3    7.17    0.43
  -4  -1  -3    7.33    0.36
   4   1   3    7.36    0.33
   4   1   3    7.88    0.47
  -5  -1  -3   12.19    0.52
  -5  -1  -3   11.90    0.62
   5   1   3   12.51    0.63
   5   1   3   12.17    0.47
  -6  -1  -3    0.32    0.23
  -6  -1  -3    1.15    0.31
   6   1   3    0.71    0.19
   6   1   3    0.48    0.27
  -7  -1  -3    0.66    0.32
  -7  -1  -3    0.82    0.27
   7   1   3    1.35    0.31
   7   1   3    0.86    0.35
  -8  -1  -3   11.19    0.58
  -8  -1  -3   10.06    0.76
   8   1   3   10.30    0.73
   8   1   3   11.47    0.60
  -9  -1  -3    5.08    0.68
  -9  -1  -3    6.24    0.49
   9   1   3    5.24    0.50
   9   1   3    5.77    0.63
 -10  -1  -3    3.53    0.66
  10   1   3    3.48    0.60
  10   1   3    4.14    0.53
 -11  -1  -3    2.59    0.57
  11   1   3    2.25    0.51
  11   1   3    2.72    0.56
 -12  -1  -3   -0.61    0.41
  12   1   3   -0.01    0.36
 -13  -1  -3    0.70    0.54
  13   1   3    0.44    0.45
  13  -2  -3    0.59    0.46
 -13   2   3    1.07    0.49
  12  -2  -3    0.17    0.47
 -12   2   3    1.15    0.47
  11  -2  -3    0.73    0.40
 -11   2   3    1.12    0.45
  10  -2  -3    5.30    0.70
 -10   2   3    5.90    0.64
 -10   2   3    5.61    0.60
   9  -2  -3    4.70    0.66
  -9   2   3    4.73    0.52
  -9   2   3    3.79    0.58
   8  -2  -3   -0.50    0.21
   8  -2  -3   -0.13    0.22
  -8   2   3   -0.24    0.27
  -8   2   3    0.37    0.30
   7  -2  -3   24.90    0.81
   7  -2  -3   24.22    1.01
  -7   2   3   24.11    0.98
  -7   2   3   24.43    0.94
   6  -2  -3   33.75    1.13
   6  -2  -3   34.42    0.89
  -6   2   3   33.19    1.07
  -6   2   3   33.45    1.05
   5  -2  -3   12.71    0.47
   5  -2  -3   13.04    0.66
  -5   2   3   13.09    0.61
  -5   2   3   13.55    0.63
   4  -2  -3   82.00    1.38
   4  -2  -3   76.36    1.69
  -4   2   3   83.00    1.61
  -4   2   3   83.90    1.66
   3  -2  -3    1.21    0.22
   3  -2  -3    1.16    0.15
  -3   2   3    0.96    0.22
  -3   2   3    1.04    0.21
   2  -2  -3    5.87    0.34
  -2   2   3    6.05    0.32
  -2   2   3    5.92    0.35
  -2   2   3    6.37    0.21
   1  -2  -3   55.06    0.90
   1  -2  -3   55.46    1.08
   1  -2  -3   55.52    0.89
  -1   2   3   54.18    1.09
  -1   2   3   54.95    1.02
   0   2   3  100.70    1.56
   0   2   3   98.60    1.60
   0   2   3  100.38    1.59
   0   2   3  102.82    1.65
   1   2   3  118.62    1.78
   1   2   3  124.58    1.89
   1   2   3  115.07    1.81
   1   2   3  116.31    1.89
  -2  -2  -3   20.14    0.49
   2   2   3   20.54    0.48
   2   2   3   20.52    0.60
   2   2   3   19.61    0.60
  -3  -2  -3    9.50    0.33
  -3  -2  -3    9.22    0.43
   3   2   3    9.66    0.36
   3   2   3    9.59    0.46
  -4  -2  -3   13.70    0.60
  -4  -2  -3   14.32    0.44
   4   2   3   14.22    0.62
   4   2   3   14.41    0.49
  -5  -2  -3    8.73    0.54
  -5  -2  -3    9.48    0.41
   5   2   3    8.88    0.56
   5   2   3    8.51    0.43
  -6  -2  -3    0.31    0.21
  -6  -2  -3   -0.31    0.20
   6   2   3    0.14    0.19
   6   2   3    0.09    0.24
  -7  -2  -3   -0.18    0.25
  -7  -2  -3   -0.04    0.20
   7   2   3    0.17    0.27
   7   2   3    0.37    0.22
  -8  -2  -3    2.03    0.31
  -8  -2  -3    2.28    0.49
   8   2   3    1.57    0.40
   8   2   3    2.13    0.32
  -9  -2  -3   37.63    1.48
   9   2   3   36.85    1.40
   9   2   3   37.83    1.21
 -10  -2  -3   -0.28    0.31
  10   2   3    0.29    0.34
  10   2   3   -0.09    0.24
 -11  -2  -3    0.62    0.47
  11   2   3    0.26    0.38
  11   2   3   -0.03    0.29
 -12  -2  -3   -0.33    0.44
  12   2   3    0.28    0.42
 -13  -2  -3   -0.29    0.51
  13   2   3    0.84    0.50
  12  -3  -3    1.94    0.58
 -12   3   3    2.36    0.56
  11  -3  -3    3.31    0.67
 -11   3   3    4.01    0.63
 -11   3   3    3.73    0.62
  10  -3  -3    4.56    0.69
 -10   3   3    5.22    0.60
 -10   3   3    5.32    0.68
   9  -3  -3    0.78    0.39
  -9   3   3    1.14    0.38
  -9   3   3    1.34    0.41
   8  -3  -3    6.49    0.62
  -8   3   3    6.92    0.58
  -8   3   3    6.62    0.60
   7  -3  -3    8.94    0.66
   7  -3  -3   10.01    0.54
  -7   3   3    9.99    0.65
  -7   3   3   10.25    0.68
   6  -3  -3   22.32    0.95
   6  -3  -3   25.48    0.77
  -6   3   3   23.10    0.93
  -6   3   3   24.12    0.88
   5  -3  -3   11.23    0.46
   5  -3  -3   12.02    0.63
  -5   3   3   10.58    0.62
  -5   3   3   10.73    0.55
   4  -3  -3    9.08    0.56
   4  -3  -3    8.61    0.38
  -4   3   3    8.05    0.45
  -4   3   3    8.27    0.53
   3  -3  -3    1.74    0.20
   3  -3  -3    1.68    0.28
  -3   3   3    1.41    0.27
  -3   3   3    1.72    0.24
   2  -3  -3    7.45    0.42
   2  -3  -3    7.49    0.30
  -2   3   3    7.51    0.43
  -2   3   3    7.31    0.35
   1  -3  -3  110.04    1.93
   1  -3  -3  112.59    1.78
  -1   3   3  113.01    1.77
  -1   3   3  111.08    1.92
   0   3   3   87.91    1.54
   0   3   3   89.03    1.49
   0   3   3   90.46    1.48
   0   3   3   89.23    1.56
   1   3   3    0.26    0.12
   1   3   3    0.05    0.14
   1   3   3    0.10    0.13
   1   3   3    0.03    0.13
   2   3   3    6.27    0.28
   2   3   3    6.25    0.31
   2   3   3    6.52    0.36
   2   3   3    6.44    0.37
  -3  -3  -3   18.53    0.46
  -3  -3  -3   18.15    0.65
   3   3   3   18.51    0.66
   3   3   3   18.20    0.55
  -4  -3  -3   18.29    0.73
  -4  -3  -3   18.18    0.46
   4   3   3   17.93    0.59
   4   3   3   18.55    0.72
  -5  -3  -3   22.19    0.55
  -5  -3  -3   22.12    0.86
   5   3   3   22.49    0.71
   5   3   3   22.95    0.88
  -6  -3  -3    1.81    0.40
  -6  -3  -3    2.29    0.25
   6   3   3    2.59    0.37
   6   3   3    2.40    0.40
  -7  -3  -3    5.38    0.57
  -7  -3  -3    4.67    0.32
   7   3   3    4.59    0.53
   7   3   3    3.62    0.39
  -8  -3  -3    3.94    0.62
   8   3   3    3.67    0.53
   8   3   3    3.95    0.43
  -9  -3  -3    0.83    0.46
   9   3   3    0.59    0.35
   9   3   3    0.44    0.36
 -10  -3  -3    0.31    0.45
  10   3   3    0.37    0.34
  10   3   3   -0.29    0.30
 -11  -3  -3    1.33    0.50
  11   3   3    0.47    0.33
  11   3   3    1.20    0.50
 -12  -3  -3    0.08    0.37
  12   3   3    0.49    0.43
 -13  -3  -3    0.66    0.58
  13   3   3    0.32    0.46
  12  -4  -3   -0.07    0.42
  11  -4  -3    2.10    0.51
 -11   4   3    2.62    0.58
  10  -4  -3    4.94    0.72
 -10   4   3    6.97    0.64
 -10   4   3    6.60    0.72
   9  -4  -3   -0.65    0.21
  -9   4   3    0.49    0.37
  -9   4   3    0.07    0.26
   8  -4  -3    3.11    0.53
  -8   4   3    3.87    0.58
  -8   4   3    4.04    0.50
   7  -4  -3    4.16    0.57
   7  -4  -3    4.38    0.43
  -7   4   3    4.76    0.55
  -7   4   3    4.03    0.45
   6  -4  -3   -0.02    0.25
   6  -4  -3    0.18    0.23
  -6   4   3   -0.18    0.22
  -6   4   3   -0.01    0.28
   5  -4  -3    9.85    0.48
   5  -4  -3    9.25    0.60
  -5   4   3    9.56    0.51
  -5   4   3    9.64    0.63
   4  -4  -3    9.33    0.55
   4  -4  -3    8.47    0.43
  -4   4   3    8.56    0.44
  -4   4   3    8.41    0.57
   3  -4  -3   22.52    0.84
  -3   4   3   23.08    0.66
   2  -4  -3    5.85    0.33
   2  -4  -3    6.36    0.44
  -2   4   3    6.24    0.44
  -2   4   3    6.35    0.32
   1  -4  -3    0.06    0.14
  -1   4   3    0.06    0.17
  -1   4   3   -0.23    0.09
  -1   4   3   -0.25    0.14
   0  -4  -3   31.44    0.81
   0   4   3   30.21    0.82
   0   4   3   31.92    0.82
   0   4   3   31.85    0.71
   1   4   3    5.03    0.29
   1   4   3    4.06    0.32
   1   4   3    3.63    0.27
   1   4   3    4.21    0.31
  -2  -4  -3  112.17    1.94
   2   4   3  109.28    1.91
   2   4   3  112.03    1.80
   2   4   3  111.92    2.05
  -3  -4  -3   15.42    0.61
  -3  -4  -3   15.64    0.44
   3   4   3   15.42    0.64
   3   4   3   15.11    0.55
  -4  -4  -3    8.42    0.53
  -4  -4  -3    8.12    0.30
   4   4   3    7.27    0.51
   4   4   3    7.57    0.43
  -5  -4  -3    3.43    0.45
  -5  -4  -3    3.27    0.22
   5   4   3    2.98    0.42
   5   4   3    3.46    0.35
  -6  -4  -3   12.31    0.76
  -6  -4  -3   12.78    0.37
   6   4   3   12.17    0.60
   6   4   3   12.86    0.73
  -7  -4  -3   21.54    1.02
   7   4   3   23.07    1.03
   7   4   3   22.76    0.86
  -8  -4  -3    6.77    0.72
   8   4   3    7.02    0.66
   8   4   3    7.18    0.55
  -9  -4  -3    0.85    0.44
   9   4   3    0.40    0.34
   9   4   3    0.50    0.31
 -10  -4  -3    0.84    0.44
  10   4   3    0.88    0.35
  10   4   3    0.24    0.36
 -11  -4  -3    0.25    0.42
  11   4   3    0.48    0.34
  11   4   3    0.17    0.40
 -12  -4  -3   -0.34    0.52
  12   4   3    0.21    0.41
 -13  -4  -3    1.07    0.54
  13   4   3    1.86    0.63
  12  -5  -3   -0.70    0.31
 -11   5   3    0.60    0.44
  10  -5  -3    0.99    0.40
 -10   5   3    0.48    0.38
   9  -5  -3    0.78    0.40
  -9   5   3    1.04    0.40
   8  -5  -3    0.00    0.26
  -8   5   3    0.28    0.33
  -8   5   3   -0.23    0.22
   7  -5  -3    0.60    0.27
   7  -5  -3    0.55    0.27
  -7   5   3    0.21    0.35
  -7   5   3    0.67    0.24
   6  -5  -3    0.01    0.24
   6  -5  -3   -0.05    0.25
  -6   5   3    0.72    0.24
  -6   5   3    0.06    0.32
   5  -5  -3    0.64    0.31
   5  -5  -3    0.56    0.25
  -5   5   3    0.89    0.25
  -5   5   3    0.22    0.28
   4  -5  -3    0.16    0.21
   4  -5  -3   -0.01    0.20
  -4   5   3    0.00    0.16
  -4   5   3   -0.08    0.22
   3  -5  -3    7.95    0.43
   3  -5  -3    8.35    0.56
  -3   5   3    8.57    0.57
  -3   5   3    8.74    0.40
   2  -5  -3    0.17    0.21
   2  -5  -3    0.09    0.17
  -2   5   3   -0.22    0.16
  -2   5   3    0.21    0.12
   1  -5  -3   19.23    0.66
  -1   5   3   18.64    0.70
  -1   5   3   18.54    0.71
  -1   5   3   19.15    0.52
   0  -5  -3   57.78    1.29
   0   5   3   54.59    1.08
   0   5   3   56.46    1.28
   0   5   3   56.79    1.26
   1   5   3   17.69    0.57
   1   5   3   17.73    0.66
   1   5   3   19.27    0.63
   1   5   3   18.23    0.67
  -2  -5  -3    3.19    0.31
   2   5   3    3.48    0.27
   2   5   3    2.84    0.31
   2   5   3    3.02    0.37
  -3  -5  -3    0.55    0.23
   3   5   3    0.31    0.24
   3   5   3    0.72    0.14
   3   5   3    0.54    0.23
  -4  -5  -3    1.68    0.18
  -4  -5  -3    1.59    0.32
   4   5   3    1.33    0.33
   4   5   3    1.63    0.27
  -5  -5  -3    1.83    0.17
  -5  -5  -3    1.67    0.36
   5   5   3    1.72    0.33
   5   5   3    1.31    0.33
  -6  -5  -3   10.30    0.70
   6   5   3   10.73    0.72
   6   5   3    9.40    0.57
  -7  -5  -3    0.44    0.36
   7   5   3    0.52    0.32
   7   5   3    0.36    0.29
  -8  -5  -3    0.03    0.32
   8   5   3   -0.26    0.22
   8   5   3   -0.17    0.29
  -9  -5  -3    0.24    0.38
   9   5   3    0.19    0.35
   9   5   3    0.81    0.31
 -10  -5  -3    2.15    0.55
  10   5   3    3.22    0.50
  10   5   3    3.37    0.61
 -11  -5  -3    1.42    0.53
  11   5   3    1.69    0.57
  11   5   3    1.12    0.42
 -12  -5  -3    0.66    0.47
  12   5   3   -0.17    0.40
 -13  -5  -3    3.01    0.67
  13   5   3    2.70    0.68
  11  -6  -3    0.50    0.36
 -11   6   3   -0.13    0.41
  10  -6  -3    0.74    0.44
 -10   6   3    0.96    0.49
   9  -6  -3    0.41    0.34
  -9   6   3   -0.05    0.38
   8  -6  -3    4.16    0.60
  -8   6   3    4.26    0.66
   7  -6  -3    0.85    0.38
  -7   6   3    0.72    0.40
   6  -6  -3    1.68    0.38
   6  -6  -3    1.38    0.35
  -6   6   3    1.87    0.30
  -6   6   3    0.81    0.37
   5  -6  -3    5.34    0.48
   5  -6  -3    4.85    0.53
  -5   6   3    5.36    0.56
  -5   6   3    6.27    0.38
   4  -6  -3    7.71    0.61
   4  -6  -3    7.85    0.51
  -4   6   3    7.57    0.39
  -4   6   3    6.59    0.59
   3  -6  -3    1.60    0.30
   3  -6  -3    1.29    0.34
  -3   6   3    1.72    0.24
  -3   6   3    1.41    0.36
   2  -6  -3    5.82    0.43
   2  -6  -3    4.84    0.49
  -2   6   3    5.78    0.50
  -2   6   3    5.53    0.30
   1  -6  -3    2.97    0.34
  -1   6   3    1.91    0.35
  -1   6   3    2.89    0.22
  -1   6   3    2.85    0.39
   0  -6  -3    2.49    0.36
   0   6   3    2.39    0.24
   0   6   3    2.47    0.35
   0   6   3    3.25    0.37
  -1  -6  -3   14.06    0.67
  -1  -6  -3   13.17    0.51
   1   6   3   13.53    0.56
   1   6   3   13.33    0.64
  -2  -6  -3    1.78    0.27
   2   6   3    1.28    0.28
   2   6   3    0.91    0.26
   2   6   3    1.66    0.25
  -3  -6  -3    0.51    0.24
   3   6   3    0.06    0.15
   3   6   3    0.35    0.22
   3   6   3    0.17    0.22
  -4  -6  -3   40.03    1.18
  -4  -6  -3   40.63    0.83
   4   6   3   41.23    1.16
   4   6   3   40.90    1.28
  -5  -6  -3    3.11    0.20
  -5  -6  -3    3.06    0.47
   5   6   3    3.27    0.47
   5   6   3    3.38    0.38
  -6  -6  -3    1.19    0.42
   6   6   3    1.32    0.37
   6   6   3    1.94    0.44
  -7  -6  -3    2.55    0.53
   7   6   3    3.31    0.47
   7   6   3    3.15    0.55
  -8  -6  -3    1.85    0.53
   8   6   3    1.90    0.48
   8   6   3    2.34    0.43
  -9  -6  -3    2.94    0.63
   9   6   3    2.56    0.55
   9   6   3    3.36    0.50
 -10  -6  -3    0.07    0.46
  10   6   3    0.51    0.42
  10   6   3    0.53    0.25
 -11  -6  -3   -0.01    0.51
  11   6   3   -0.56    0.29
  11   6   3    0.25    0.42
 -12  -6  -3    1.29    0.65
  12   6   3    1.45    0.58
 -13  -6  -3    1.25    0.69
  13   6   3    1.99    0.66
  11  -7  -3    4.51    0.78
 -11   7   3    5.08    0.81
  10  -7  -3    1.13    0.42
 -10   7   3    0.93    0.47
   9  -7  -3    0.19    0.28
  -9   7   3    0.78    0.40
   8  -7  -3    1.14    0.41
  -8   7   3    1.86    0.53
   7  -7  -3    0.35    0.31
  -7   7   3    0.43    0.35
   6  -7  -3    1.18    0.38
   6  -7  -3    1.02    0.34
  -6   7   3    1.49    0.47
   5  -7  -3    1.72    0.42
   5  -7  -3    1.51    0.35
  -5   7   3    1.38    0.44
   4  -7  -3    2.80    0.41
   4  -7  -3    2.47    0.47
  -4   7   3    2.67    0.49
   3  -7  -3    0.26    0.24
   3  -7  -3    0.00    0.23
  -3   7   3    0.15    0.29
  -3   7   3    0.20    0.13
   2  -7  -3    3.89    0.43
  -2   7   3    3.96    0.25
  -2   7   3    4.03    0.52
  -2   7   3    4.17    0.52
   1  -7  -3    7.07    0.53
  -1   7   3    6.82    0.54
  -1   7   3    7.11    0.33
  -1   7   3    7.76    0.55
   0  -7  -3    2.84    0.41
   0   7   3    3.28    0.36
   0   7   3    2.97    0.42
   0   7   3    3.57    0.27
  -1  -7  -3   48.57    1.06
  -1  -7  -3   43.74    1.33
   1   7   3   47.28    1.20
   1   7   3   47.16    1.30
  -2  -7  -3   31.18    1.12
  -2  -7  -3   31.15    0.89
   2   7   3   30.62    1.03
   2   7   3   31.66    0.89
  -3  -7  -3    2.37    0.36
   3   7   3    2.34    0.25
   3   7   3    2.01    0.39
   3   7   3    2.76    0.39
  -4  -7  -3   -0.15    0.23
   4   7   3    0.05    0.15
   4   7   3    0.13    0.27
   4   7   3   -0.12    0.26
  -5  -7  -3   14.73    0.80
   5   7   3   13.72    0.73
   5   7   3   14.14    0.84
  -6  -7  -3    0.42    0.34
   6   7   3   -0.06    0.25
   6   7   3   -0.19    0.24
  -7  -7  -3    5.06    0.67
   7   7   3    5.09    0.60
   7   7   3    5.65    0.55
  -8  -7  -3    3.69    0.63
   8   7   3    2.96    0.59
   8   7   3    3.28    0.50
  -9  -7  -3   -0.55    0.28
   9   7   3   -0.33    0.35
   9   7   3    0.04    0.28
 -10  -7  -3   -0.56    0.34
  10   7   3   -0.24    0.37
  10   7   3    0.16    0.27
 -11  -7  -3    8.04    1.00
  11   7   3    9.07    0.88
  11   7   3    9.09    0.75
 -12  -7  -3    1.09    0.57
  12   7   3    1.14    0.57
  13   7   3    2.39    0.63
  10  -8  -3    2.48    0.55
 -10   8   3    1.36    0.53
   9  -8  -3    3.83    0.71
  -9   8   3    3.51    0.69
   8  -8  -3    1.17    0.43
  -8   8   3    1.15    0.43
   7  -8  -3    0.39    0.28
  -7   8   3    0.58    0.43
   6  -8  -3    6.98    0.73
  -6   8   3    7.65    0.73
   5  -8  -3    1.18    0.38
   5  -8  -3    1.42    0.37
  -5   8   3    1.98    0.50
   4  -8  -3   -0.03    0.29
   4  -8  -3    0.09    0.28
  -4   8   3    0.33    0.33
   3  -8  -3   14.71    0.76
   3  -8  -3   13.48    0.86
  -3   8   3   13.42    0.84
   2  -8  -3   40.11    1.27
  -2   8   3   41.67    1.36
   1  -8  -3   10.87    0.67
  -1   8   3   10.89    0.70
  -1   8   3   10.17    0.67
   0  -8  -3    7.51    0.38
   0  -8  -3    7.41    0.59
   0   8   3    7.08    0.55
   0   8   3    7.53    0.58
  -1  -8  -3    1.97    0.42
  -1  -8  -3    2.18    0.29
   1   8   3    2.28    0.42
   1   8   3    2.34    0.33
  -2  -8  -3    0.14    0.21
  -2  -8  -3   -0.12    0.26
   2   8   3    0.46    0.21
   2   8   3    0.00    0.27
  -3  -8  -3    7.83    0.64
  -3  -8  -3    7.83    0.54
   3   8   3    8.04    0.61
   3   8   3    8.89    0.45
  -4  -8  -3    1.34    0.35
   4   8   3    1.05    0.38
   4   8   3    1.23    0.34
   4   8   3    1.75    0.24
  -5  -8  -3   21.76    0.98
   5   8   3   20.31    1.03
   5   8   3   22.04    0.96
  -6  -8  -3    5.37    0.61
   6   8   3    4.40    0.64
   6   8   3    4.35    0.57
  -7  -8  -3    0.63    0.42
   7   8   3   -0.01    0.26
   7   8   3    0.04    0.29
  -8  -8  -3    0.13    0.43
   8   8   3    0.11    0.32
   8   8   3   -0.08    0.29
  -9  -8  -3    4.63    0.77
   9   8   3    5.65    0.69
   9   8   3    3.48    0.67
 -10  -8  -3    0.41    0.51
  10   8   3   -0.09    0.38
  10   8   3    0.77    0.30
 -11  -8  -3    1.26    0.59
  11   8   3    2.44    0.54
  11   8   3    3.14    0.71
 -12  -8  -3    1.09    0.58
  12   8   3    0.37    0.43
  10  -9  -3    0.35    0.47
 -10   9   3    0.30    0.48
   9  -9  -3    1.84    0.51
  -9   9   3    2.51    0.68
   8  -9  -3    3.35    0.60
  -8   9   3    2.30    0.60
   7  -9  -3    0.15    0.39
  -7   9   3    0.71    0.42
   6  -9  -3    1.70    0.45
  -6   9   3    0.89    0.39
   5  -9  -3    0.19    0.34
   5  -9  -3    0.51    0.35
  -5   9   3    1.01    0.36
   4  -9  -3    2.84    0.53
   4  -9  -3    2.37    0.46
  -4   9   3    2.35    0.50
   3  -9  -3    1.97    0.51
   3  -9  -3    1.85    0.41
  -3   9   3    1.66    0.44
   2  -9  -3   14.06    0.79
  -2   9   3   14.69    0.86
  -2   9   3   13.59    0.85
   1  -9  -3    1.40    0.39
  -1   9   3    0.76    0.34
  -1   9   3    1.76    0.43
   0  -9  -3   47.06    1.51
   0   9   3   48.69    1.52
   0   9   3   48.74    1.44
  -1  -9  -3    4.48    0.37
  -1  -9  -3    4.67    0.61
   1   9   3    4.49    0.58
   1   9   3    4.26    0.43
  -2  -9  -3    3.30    0.57
  -2  -9  -3    3.34    0.38
   2   9   3    3.27    0.42
   2   9   3    3.61    0.52
  -3  -9  -3    9.15    0.75
  -3  -9  -3    9.20    0.59
   3   9   3   10.32    0.72
   3   9   3   10.48    0.53
  -4  -9  -3    1.66    0.45
  -4  -9  -3    1.90    0.40
   4   9   3    2.01    0.43
  -5  -9  -3    1.83    0.45
   5   9   3    1.20    0.42
   5   9   3    1.81    0.44
  -6  -9  -3    9.47    0.78
   6   9   3   10.70    0.86
   6   9   3   11.51    0.77
  -7  -9  -3    3.39    0.61
   7   9   3    2.82    0.57
   7   9   3    3.14    0.53
  -8  -9  -3    1.10    0.50
   8   9   3    0.66    0.36
   8   9   3    1.04    0.43
  -9  -9  -3    0.92    0.53
   9   9   3    0.96    0.41
   9   9   3    0.78    0.43
 -10  -9  -3    0.09    0.47
  10   9   3    0.39    0.29
  10   9   3   -0.24    0.36
 -11  -9  -3    0.57    0.54
  11   9   3   -0.49    0.41
  11   9   3    0.46    0.37
 -12  -9  -3    0.36    0.53
  12   9   3    0.06    0.44
   9 -10  -3    1.09    0.39
  -9  10   3    0.15    0.37
   8 -10  -3    2.64    0.60
  -8  10   3    2.93    0.70
   7 -10  -3    1.11    0.41
  -7  10   3    1.49    0.47
   6 -10  -3    7.94    0.77
  -6  10   3    9.07    0.86
   5 -10  -3    0.43    0.43
  -5  10   3    0.70    0.44
   4 -10  -3    0.29    0.32
   4 -10  -3    0.38    0.30
  -4  10   3    0.97    0.42
   3 -10  -3    1.81    0.49
   3 -10  -3    1.58    0.43
  -3  10   3    1.87    0.46
   2 -10  -3    6.75    0.62
  -2  10   3    5.60    0.60
  -2  10   3    5.66    0.64
   1 -10  -3    0.09    0.34
  -1  10   3    0.12    0.28
  -1  10   3   -0.28    0.28
   0 -10  -3    0.94    0.38
   0  10   3    1.15    0.35
   0  10   3    0.56    0.35
  -1 -10  -3    2.08    0.48
   1  10   3    1.84    0.40
   1  10   3    1.72    0.46
  -2 -10  -3    0.60    0.38
   2  10   3    0.68    0.34
   2  10   3    0.38    0.27
  -3 -10  -3    5.48    0.49
  -3 -10  -3    5.28    0.73
   3  10   3    6.06    0.62
   3  10   3    6.09    0.44
  -4 -10  -3    0.42    0.36
  -4 -10  -3    0.37    0.33
   4  10   3    0.24    0.28
  -5 -10  -3    1.36    0.41
  -5 -10  -3    0.91    0.43
   5  10   3    1.16    0.42
  -6 -10  -3    0.91    0.43
  -6 -10  -3    1.22    0.47
  -7 -10  -3   -0.21    0.37
   7  10   3   -0.23    0.30
   7  10   3    0.35    0.42
  -8 -10  -3    1.72    0.57
   8  10   3    1.44    0.56
   8  10   3    1.59    0.48
  -9 -10  -3   -0.02    0.47
   9  10   3    0.60    0.38
   9  10   3   -0.75    0.29
 -10 -10  -3    0.90    0.56
  10  10   3    0.48    0.54
  10  10   3    1.77    0.43
 -11 -10  -3    0.54    0.49
  11  10   3    1.47    0.40
  11  10   3    0.57    0.53
   8 -11  -3   -0.16    0.38
  -8  11   3    0.28    0.32
   7 -11  -3    3.09    0.70
  -7  11   3    2.76    0.69
   6 -11  -3   -0.15    0.42
  -6  11   3   -0.34    0.32
   5 -11  -3    2.33    0.51
  -5  11   3    2.47    0.52
   4 -11  -3    2.34    0.59
   4 -11  -3    2.19    0.51
  -4  11   3    2.39    0.53
   3 -11  -3   -0.26    0.21
   3 -11  -3    0.07    0.36
  -3  11   3    0.59    0.38
   2 -11  -3    0.41    0.42
   2 -11  -3    0.05    0.31
  -2  11   3   -0.17    0.29
  -2  11   3    0.18    0.34
   1 -11  -3    0.37    0.37
  -1  11   3    0.18    0.35
  -1  11   3   -0.07    0.24
   0 -11  -3    1.59    0.46
   0  11   3    1.84    0.46
   0  11   3    1.95    0.47
  -1 -11  -3    2.80    0.59
   1  11   3    3.32    0.59
   1  11   3    3.38    0.51
  -2 -11  -3    0.86    0.44
   2  11   3    0.87    0.37
   2  11   3    0.96    0.33
  -3 -11  -3    1.14    0.48
   3  11   3    0.73    0.39
  -4 -11  -3    2.30    0.58
   4  11   3    2.73    0.52
  -5 -11  -3   -0.23    0.31
  -5 -11  -3   -0.41    0.26
   5  11   3    0.59    0.38
  -6 -11  -3   -0.21    0.37
  -6 -11  -3    0.86    0.39
   6  11   3   -0.45    0.21
  -7 -11  -3    0.85    0.45
  -7 -11  -3    1.82    0.57
   7  11   3    1.51    0.48
  -8 -11  -3    2.09    0.62
  -8 -11  -3    2.14    0.58
   8  11   3    2.18    0.53
  -9 -11  -3    0.82    0.49
  -9 -11  -3    0.49    0.54
   9  11   3    1.02    0.52
   9  11   3    1.39    0.40
 -10 -11  -3   -0.02    0.48
  10  11   3    0.46    0.48
  10  11   3    0.61    0.39
   7 -12  -3    0.75    0.39
  -7  12   3    0.60    0.32
   6 -12  -3    0.88    0.34
  -6  12   3    1.10    0.53
   5 -12  -3    2.03    0.58
  -5  12   3    1.88    0.57
   4 -12  -3    1.65    0.50
  -4  12   3    2.09    0.51
   3 -12  -3    0.06    0.39
   3 -12  -3    1.00    0.43
  -3  12   3    1.31    0.41
   2 -12  -3    0.60    0.39
   2 -12  -3   -0.16    0.31
  -2  12   3    0.53    0.42
   1 -12  -3    0.60    0.36
  -1  12   3   -0.28    0.25
  -1  12   3   -0.75    0.30
   0 -12  -3    0.26    0.36
   0  12   3    0.13    0.32
   0  12   3    0.43    0.32
  -1 -12  -3    0.23    0.40
   1  12   3    0.57    0.41
   1  12   3   -0.16    0.31
  -2 -12  -3    2.29    0.59
   2  12   3    1.89    0.50
  -3 -12  -3    2.68    0.60
   3  12   3    2.40    0.54
  -4 -12  -3   11.97    1.00
   4  12   3   12.32    0.90
  -5 -12  -3    0.72    0.45
   5  12   3    1.59    0.49
  -6 -12  -3   -0.30    0.29
   6  12   3   -0.20    0.26
  -7 -12  -3    3.19    0.66
   7  12   3    3.55    0.61
  -8 -12  -3    1.03    0.59
   8  12   3    3.17    0.55
  -9 -12  -3    0.21    0.51
  -9 -12  -3    0.04    0.42
   9  12   3    1.00    0.38
 -10 -12  -3    1.02    0.58
  10  12   3    1.50    0.42
   5 -13  -3    1.09    0.38
  -5  13   3    1.60    0.59
  -4  13   3    5.30    0.78
   3 -13  -3    0.15    0.47
   3 -13  -3   -0.20    0.37
  -3  13   3    0.16    0.35
   2 -13  -3    3.96    0.70
   2 -13  -3    5.06    0.71
  -2  13   3    4.31    0.70
   1 -13  -3    0.45    0.42
  -1  13   3   -0.30    0.37
  -1  13   3    0.25    0.33
   0 -13  -3    0.52    0.39
   0  13   3    1.25    0.39
   0  13   3    0.51    0.41
  -1 -13  -3    0.84    0.48
   1  13   3    2.20    0.45
   1  13   3    2.30    0.56
  -2 -13  -3    0.30    0.46
   2  13   3   -0.01    0.31
  -3 -13  -3    0.66    0.49
   3  13   3    1.99    0.52
  -4 -13  -3    1.33    0.52
   4  13   3    1.56    0.49
  -5 -13  -3    0.96    0.48
   5  13   3    1.50    0.49
  -6 -13  -3   -0.47    0.27
   6  13   3    0.00    0.26
  -7 -13  -3    2.39    0.63
   7  13   3    2.65    0.52
  -8 -13  -3    2.66    0.70
   8  13   3    2.33    0.51
   9  13   3    1.27    0.50
   4 -14  -3   -0.38    0.42
   3 -14  -3    1.39    0.37
  -3  14   3    0.62    0.45
   2 -14  -3   -0.08    0.44
   2 -14  -3    0.37    0.40
  -2  14   3    0.76    0.36
   1 -14  -3    5.30    0.81
  -1  14   3    5.32    0.77
  -1  14   3    5.27    0.74
   0 -14  -3    1.00    0.52
   0  14   3    1.52    0.45
   0  14   3    0.58    0.47
  -1 -14  -3    0.40    0.45
   1  14   3    0.30    0.34
  -2 -14  -3    1.27    0.53
   2  14   3    1.49    0.52
  -3 -14  -3    1.63    0.58
   3  14   3    2.68    0.60
  -4 -14  -3   -0.54    0.32
   4  14   3    0.59    0.41
  -5 -14  -3    0.90    0.46
   5  14   3   -0.87    0.32
  -6 -14  -3   -0.08    0.40
   6  14   3    0.84    0.46
  -7 -14  -3    0.67    0.43
   7  14   3    1.35    0.48
  -2  15   3    0.54    0.33
   1 -15  -3    1.01    0.57
  -1  15   3    0.89    0.38
   0 -15  -3    0.43    0.47
   0  15   3   -0.16    0.37
  -1 -15  -3   -0.33    0.41
   1  15   3    1.02    0.36
  -2 -15  -3    0.58    0.51
   2  15   3    0.08    0.40
  -3 -15  -3   -0.10    0.51
   3  15   3    1.08    0.42
  -4 -15  -3    0.92    0.60
  -5 -15  -3   -0.06    0.47
   5  15   3    0.80    0.43
   4  15  -4   -0.35    0.34
   3  15  -4    0.50    0.53
  -3 -15   4    0.29    0.55
   2  15  -4    0.30    0.41
  -2 -15   4    0.56    0.57
   1  15  -4    1.84    0.58
  -1 -15   4    1.40    0.67
   0  15  -4   10.58    0.98
   0 -15   4   11.42    1.12
  -1  15  -4   -0.14    0.42
   1 -15   4   -0.17    0.39
   6  14  -4    0.17    0.45
  -6 -14   4    0.29    0.53
   5  14  -4    1.21    0.45
  -5 -14   4    1.58    0.62
   4  14  -4    0.05    0.46
  -4 -14   4    0.57    0.50
   3  14  -4    0.49    0.44
  -3 -14   4    1.16    0.59
   2  14  -4    5.84    0.86
  -2 -14   4    6.10    0.95
   1  14  -4    1.15    0.48
  -1 -14   4    0.42    0.53
   0  14  -4   -0.06    0.38
   0 -14   4   -0.79    0.44
  -1  14  -4    0.94    0.42
  -1  14  -4   -0.13    0.41
   1 -14   4    0.55    0.54
  -2  14  -4    0.84    0.47
  -2  14  -4    1.13    0.49
   2 -14   4    0.63    0.55
  -3  14  -4    0.45    0.36
   3 -14   4    0.10    0.45
   3 -14   4   -0.09    0.47
  -4  14  -4    0.63    0.46
   4 -14   4    0.18    0.45
   4 -14   4    0.30    0.48
   8  13  -4    5.29    0.78
  -8 -13   4    5.31    0.86
   7  13  -4    0.84    0.41
  -7 -13   4   -0.31    0.44
   6  13  -4    0.05    0.40
  -6 -13   4    0.25    0.37
   5  13  -4   -0.28    0.38
  -5 -13   4   -0.39    0.25
   4  13  -4    0.86    0.44
  -4 -13   4    1.00    0.47
   3  13  -4    0.15    0.38
  -3 -13   4    0.57    0.40
   2  13  -4    1.83    0.55
  -2 -13   4    2.77    0.69
   1  13  -4    4.21    0.72
  -1 -13   4    4.61    0.80
   0  13  -4    0.28    0.41
   0  13  -4    0.05    0.32
   0 -13   4    0.11    0.43
  -1  13  -4    0.01    0.34
  -1  13  -4   -0.11    0.33
   1 -13   4    0.50    0.47
  -2  13  -4    1.07    0.40
  -2  13  -4    0.82    0.48
   2 -13   4    0.72    0.52
  -3  13  -4    0.41    0.44
  -3  13  -4    0.59    0.44
   3 -13   4   -0.62    0.40
  -4  13  -4    0.12    0.30
   4 -13   4    1.02    0.53
   4 -13   4    0.61    0.46
  -5  13  -4    0.57    0.44
   5 -13   4   -0.07    0.42
   5 -13   4    0.38    0.33
   6 -13   4   -0.13    0.43
   6 -13   4    0.34    0.44
   9  12  -4    1.26    0.50
  -9 -12   4    2.57    0.54
   8  12  -4    0.91    0.38
  -8 -12   4    1.41    0.57
   7  12  -4    0.53    0.44
  -7 -12   4   -0.25    0.29
   6  12  -4    1.26    0.45
  -6 -12   4    1.73    0.53
   5  12  -4    1.60    0.53
  -5 -12   4    0.86    0.49
   4  12  -4    0.42    0.39
  -4 -12   4   -0.29    0.29
   3  12  -4    0.77    0.42
  -3 -12   4    0.87    0.37
   2  12  -4    2.13    0.55
  -2 -12   4    1.74    0.55
   1  12  -4    2.80    0.46
   1  12  -4    2.72    0.56
  -1 -12   4    2.32    0.60
   0  12  -4    0.94    0.33
   0  12  -4   -0.07    0.36
   0 -12   4    0.73    0.43
  -1  12  -4    2.70    0.56
  -1  12  -4    2.68    0.51
   1 -12   4    1.69    0.52
  -2  12  -4    1.49    0.47
  -2  12  -4    0.82    0.41
   2 -12   4    0.72    0.46
  -3  12  -4    1.03    0.45
  -3  12  -4    1.12    0.45
   3 -12   4    0.40    0.46
  -4  12  -4    0.21    0.32
   4 -12   4    0.02    0.35
   4 -12   4    0.07    0.47
  -5  12  -4   -0.03    0.33
   5 -12   4    0.56    0.50
   5 -12   4    0.85    0.39
  -6  12  -4   -0.10    0.43
   6 -12   4    0.46    0.37
   6 -12   4   -0.11    0.42
  -7  12  -4   -0.25    0.29
   7 -12   4    0.24    0.34
   7 -12   4    0.38    0.47
  10  11  -4    0.94    0.53
 -10 -11   4    0.82    0.50
 -10 -11   4    0.10    0.45
   9  11  -4    2.27    0.57
  -9 -11   4    2.26    0.64
  -9 -11   4    1.64    0.56
   8  11  -4    0.55    0.41
  -8 -11   4    0.07    0.42
  -8 -11   4    1.28    0.46
   7  11  -4   -0.07    0.40
  -7 -11   4   -0.19    0.38
   6  11  -4    1.49    0.49
  -6 -11   4    1.30    0.52
   5  11  -4    0.14    0.37
  -5 -11   4   -0.60    0.35
   4  11  -4   -0.48    0.32
  -4 -11   4    0.14    0.40
   3  11  -4    2.83    0.53
  -3 -11   4    3.50    0.64
   2  11  -4    0.49    0.28
   2  11  -4    0.75    0.41
  -2 -11   4    0.73    0.37
   1  11  -4    5.87    0.63
   1  11  -4    6.74    0.57
  -1 -11   4    5.87    0.69
   0  11  -4    7.75    0.64
   0  11  -4    6.49    0.67
   0 -11   4    6.42    0.74
  -1  11  -4   -0.51    0.26
  -1  11  -4    0.47    0.38
   1 -11   4    0.15    0.40
  -2  11  -4    2.16    0.51
  -2  11  -4    2.52    0.50
   2 -11   4    1.86    0.52
  -3  11  -4    2.19    0.49
  -3  11  -4    2.99    0.58
   3 -11   4    2.96    0.60
  -4  11  -4    6.68    0.75
   4 -11   4    7.58    0.71
   4 -11   4    6.62    0.78
  -5  11  -4   -0.18    0.32
   5 -11   4    0.06    0.41
   5 -11   4    0.05    0.26
  -6  11  -4    1.10    0.46
   6 -11   4    1.69    0.59
   6 -11   4    1.77    0.45
  -7  11  -4   -0.30    0.41
   7 -11   4   -0.09    0.38
   7 -11   4    0.17    0.36
  -8  11  -4    0.41    0.39
   8 -11   4    0.11    0.48
  11  10  -4   -0.46    0.37
 -11 -10   4   -0.62    0.40
 -11 -10   4    0.25    0.39
  10  10  -4   -0.09    0.47
 -10 -10   4    1.47    0.44
 -10 -10   4    0.64    0.52
   9  10  -4    0.49    0.42
  -9 -10   4    0.91    0.39
  -9 -10   4    0.01    0.41
   8  10  -4    5.97    0.80
  -8 -10   4    5.76    0.83
  -8 -10   4    5.70    0.76
   7  10  -4    0.38    0.38
  -7 -10   4    0.35    0.39
  -7 -10   4   -0.40    0.28
   6  10  -4    0.14    0.36
  -6 -10   4    0.92    0.42
  -6 -10   4    0.49    0.32
   5  10  -4    6.34    0.68
  -5 -10   4    5.99    0.69
  -5 -10   4    6.98    0.61
   4  10  -4    1.35    0.44
  -4 -10   4    0.45    0.42
   3  10  -4   12.16    0.82
  -3 -10   4   10.63    0.88
   2  10  -4   -0.09    0.21
   2  10  -4   -0.12    0.26
  -2 -10   4   -0.21    0.28
   1  10  -4    0.39    0.28
   1  10  -4    0.45    0.37
  -1 -10   4    0.33    0.35
   0  10  -4    0.98    0.33
   0  10  -4    0.99    0.39
   0 -10   4    0.73    0.41
  -1  10  -4   27.97    1.19
   1 -10   4   29.04    1.35
  -2  10  -4    3.32    0.53
  -2  10  -4    3.75    0.56
   2 -10   4    3.17    0.58
  -3  10  -4    0.27    0.36
  -3  10  -4    0.47    0.35
   3 -10   4    0.49    0.37
  -4  10  -4    0.85    0.40
   4 -10   4    0.20    0.39
   4 -10   4    0.03    0.27
  -5  10  -4    1.07    0.49
   5 -10   4    0.64    0.45
   5 -10   4    1.64    0.42
  -6  10  -4    1.71    0.53
   6 -10   4    1.60    0.55
   6 -10   4    1.38    0.45
  -7  10  -4    0.66    0.45
   7 -10   4    1.82    0.46
   7 -10   4    0.83    0.52
  -8  10  -4    0.88    0.50
   8 -10   4    0.39    0.48
  -9  10  -4   -0.08    0.35
   9 -10   4   -0.43    0.42
  11   9  -4    2.23    0.64
 -11  -9   4    0.49    0.53
 -11  -9   4    0.85    0.38
  10   9  -4    2.27    0.63
 -10  -9   4    2.55    0.61
 -10  -9   4    2.40    0.60
   9   9  -4   -0.19    0.32
  -9  -9   4    0.95    0.44
  -9  -9   4    0.15    0.38
   8   9  -4    3.82    0.64
  -8  -9   4    3.93    0.64
  -8  -9   4    4.02    0.66
   7   9  -4    0.59    0.36
  -7  -9   4    0.74    0.34
  -7  -9   4    0.45    0.38
   6   9  -4    2.52    0.55
  -6  -9   4    1.60    0.45
  -6  -9   4    2.34    0.47
   5   9  -4    0.73    0.38
  -5  -9   4    1.39    0.39
  -5  -9   4    1.03    0.37
   4   9  -4    8.01    0.69
  -4  -9   4    8.04    0.69
  -4  -9   4    7.33    0.57
   3   9  -4   -0.44    0.26
   3   9  -4   -0.16    0.17
  -3  -9   4    0.36    0.31
  -3  -9   4    0.12    0.25
   2   9  -4    0.64    0.25
   2   9  -4    0.34    0.31
  -2  -9   4    0.06    0.34
   1   9  -4   32.87    1.23
   1   9  -4   33.17    1.11
  -1  -9   4   33.26    1.35
   0   9  -4    0.64    0.32
   0   9  -4    0.36    0.34
   0  -9   4    0.36    0.33
  -1   9  -4   11.12    0.73
  -1   9  -4   11.69    0.75
   1  -9   4   11.04    0.80
  -2   9  -4    1.04    0.38
  -2   9  -4    1.19    0.42
   2  -9   4    0.36    0.37
  -3   9  -4    0.54    0.35
  -3   9  -4    0.72    0.40
   3  -9   4    1.05    0.42
  -4   9  -4    3.92    0.62
   4  -9   4    3.67    0.63
   4  -9   4    3.68    0.52
  -5   9  -4   10.06    0.83
   5  -9   4    9.40    0.81
   5  -9   4   10.28    0.75
  -6   9  -4    0.69    0.41
   6  -9   4    0.17    0.33
   6  -9   4   -0.17    0.38
  -7   9  -4    0.88    0.46
   7  -9   4    1.16    0.35
   7  -9   4    0.43    0.41
  -8   9  -4    1.52    0.57
   8  -9   4    1.59    0.56
   8  -9   4    2.04    0.50
  -9   9  -4    0.60    0.46
   9  -9   4   -0.43    0.37
 -10   9  -4    1.35    0.60
  12   8  -4    0.63    0.49
 -12  -8   4    0.22    0.53
  11   8  -4    1.30    0.58
 -11  -8   4    1.62    0.59
 -11  -8   4    0.65    0.41
  10   8  -4    0.65    0.47
 -10  -8   4    0.28    0.34
 -10  -8   4    0.15    0.43
   9   8  -4    2.17    0.52
  -9  -8   4    2.69    0.57
  -9  -8   4    2.85    0.62
   8   8  -4    4.69    0.69
  -8  -8   4    4.53    0.67
  -8  -8   4    4.80    0.64
   7   8  -4    0.25    0.33
  -7  -8   4    0.56    0.36
  -7  -8   4    0.59    0.39
   6   8  -4    2.85    0.55
  -6  -8   4    3.06    0.56
  -6  -8   4    2.99    0.51
   5   8  -4   11.61    0.82
  -5  -8   4   11.01    0.79
  -5  -8   4   12.78    0.74
   4   8  -4    1.93    0.46
  -4  -8   4    1.95    0.44
  -4  -8   4    2.03    0.39
   3   8  -4    4.24    0.38
   3   8  -4    4.74    0.58
  -3  -8   4    4.80    0.55
  -3  -8   4    4.37    0.45
   2   8  -4    1.12    0.37
   2   8  -4    1.20    0.29
  -2  -8   4    0.95    0.26
  -2  -8   4    1.04    0.38
   1   8  -4    0.31    0.30
   1   8  -4    0.21    0.26
  -1  -8   4   -0.01    0.30
  -1  -8   4    0.18    0.17
   0   8  -4   -0.14    0.26
   0   8  -4   -0.27    0.26
   0  -8   4    0.29    0.29
  -1   8  -4    1.48    0.39
  -1   8  -4    1.34    0.37
   1  -8   4    1.02    0.38
  -2   8  -4    2.02    0.41
  -2   8  -4    1.78    0.43
   2  -8   4    1.83    0.46
  -3   8  -4    0.38    0.30
  -3   8  -4    0.61    0.33
   3  -8   4    0.25    0.33
  -4   8  -4    3.30    0.55
   4  -8   4    2.79    0.49
   4  -8   4    2.99    0.54
  -5   8  -4    1.91    0.50
   5  -8   4    1.20    0.45
   5  -8   4    1.26    0.33
  -6   8  -4   -0.05    0.37
   6  -8   4   -0.03    0.36
   6  -8   4   -0.15    0.17
  -7   8  -4    0.16    0.43
   7  -8   4   -0.11    0.36
   7  -8   4   -0.06    0.21
  -8   8  -4    3.91    0.67
   8  -8   4    5.75    0.61
   8  -8   4    4.65    0.75
  -9   8  -4    0.09    0.42
   9  -8   4    0.83    0.45
 -10   8  -4    5.30    0.85
  10  -8   4    5.25    0.79
  12   7  -4    0.73    0.44
 -12  -7   4   -0.16    0.50
  11   7  -4    5.91    0.86
 -11  -7   4    5.42    0.84
  10   7  -4    0.13    0.36
 -10  -7   4    0.09    0.29
 -10  -7   4    0.07    0.38
   9   7  -4    0.48    0.35
  -9  -7   4    0.36    0.39
  -9  -7   4    0.17    0.29
   8   7  -4    3.06    0.60
  -8  -7   4    3.34    0.55
  -8  -7   4    2.85    0.57
   7   7  -4    5.17    0.67
  -7  -7   4    4.95    0.63
  -7  -7   4    5.24    0.68
   6   7  -4   10.62    0.75
  -6  -7   4   11.46    0.75
  -6  -7   4   11.27    0.77
   5   7  -4    8.71    0.68
  -5  -7   4    9.01    0.66
  -5  -7   4    9.33    0.70
   4   7  -4   10.47    0.73
   4   7  -4   11.58    0.45
  -4  -7   4   11.02    0.72
  -4  -7   4   11.35    0.66
   3   7  -4    1.61    0.40
   3   7  -4    1.69    0.29
  -3  -7   4    1.30    0.38
  -3  -7   4    1.22    0.32
   2   7  -4   24.74    0.81
   2   7  -4   24.15    0.94
  -2  -7   4   23.82    1.01
  -2  -7   4   25.43    0.76
   1   7  -4    1.55    0.33
   1   7  -4    1.01    0.32
  -1  -7   4    1.66    0.23
  -1  -7   4    1.17    0.34
   0   7  -4    3.80    0.43
   0   7  -4    3.56    0.40
   0  -7   4    3.38    0.21
   0  -7   4    3.25    0.50
  -1   7  -4    0.87    0.31
  -1   7  -4    1.41    0.35
   1  -7   4    1.27    0.36
  -2   7  -4    2.23    0.45
  -2   7  -4    3.06    0.43
   2  -7   4    2.42    0.46
  -3   7  -4   11.81    0.67
  -3   7  -4   11.02    0.78
   3  -7   4   12.06    0.75
  -4   7  -4   28.41    1.21
   4  -7   4   29.18    1.07
  -5   7  -4    0.04    0.36
   5  -7   4    0.04    0.20
   5  -7   4   -0.08    0.32
  -6   7  -4    0.10    0.34
   6  -7   4    0.65    0.28
   6  -7   4    0.03    0.35
  -7   7  -4    4.07    0.64
   7  -7   4    4.14    0.56
   7  -7   4    4.15    0.66
  -8   7  -4   -0.17    0.35
   8  -7   4    0.06    0.35
   8  -7   4    0.43    0.24
  -9   7  -4   -0.02    0.36
   9  -7   4   -0.21    0.36
 -10   7  -4    1.97    0.54
  10  -7   4    1.98    0.56
 -11   7  -4    2.32    0.65
  12   6  -4    0.72    0.47
 -12  -6   4   -0.34    0.44
  11   6  -4    6.31    0.87
 -11  -6   4    5.68    0.84
  10   6  -4    0.07    0.37
  10   6  -4    0.85    0.37
 -10  -6   4    0.27    0.45
   9   6  -4    0.93    0.45
   9   6  -4    0.83    0.39
  -9  -6   4    1.19    0.48
   8   6  -4    0.15    0.34
  -8  -6   4    0.09    0.37
  -8  -6   4    0.22    0.31
   7   6  -4   19.60    1.01
  -7  -6   4   19.75    0.96
  -7  -6   4   21.23    1.04
   6   6  -4    1.45    0.39
  -6  -6   4    2.01    0.40
  -6  -6   4    1.40    0.40
   5   6  -4    3.67    0.53
  -5  -6   4    3.40    0.49
  -5  -6   4    2.82    0.46
   4   6  -4    6.43    0.34
   4   6  -4    6.84    0.58
  -4  -6   4    6.53    0.55
  -4  -6   4    7.20    0.54
   3   6  -4   15.52    0.75
   3   6  -4   14.49    0.54
  -3  -6   4   14.68    0.75
  -3  -6   4   15.53    0.66
   2   6  -4    2.86    0.41
   2   6  -4    2.93    0.32
  -2  -6   4    4.02    0.43
  -2  -6   4    3.05    0.33
   1   6  -4   -0.19    0.19
   1   6  -4    0.30    0.24
  -1  -6   4    0.10    0.17
  -1  -6   4    0.11    0.21
   0   6  -4    4.65    0.42
   0   6  -4    4.43    0.44
   0  -6   4    4.70    0.25
   0  -6   4    4.46    0.46
  -1   6  -4    4.00    0.43
  -1   6  -4    3.66    0.39
   1  -6   4    3.81    0.48
  -2   6  -4    0.38    0.28
  -2   6  -4    0.26    0.24
   2  -6   4    0.62    0.29
  -3   6  -4    3.27    0.42
  -3   6  -4    3.68    0.53
   3  -6   4    2.86    0.47
  -4   6  -4    7.45    0.66
   4  -6   4    7.23    0.48
   4  -6   4    6.63    0.62
  -5   6  -4    0.29    0.35
   5  -6   4    0.63    0.26
   5  -6   4    0.74    0.38
  -6   6  -4   -0.51    0.29
   6  -6   4   -0.27    0.28
   6  -6   4    0.17    0.23
  -7   6  -4    0.97    0.40
   7  -6   4    0.75    0.43
   7  -6   4    0.78    0.29
  -8   6  -4    0.01    0.38
   8  -6   4    0.33    0.36
   8  -6   4   -0.06    0.20
  -9   6  -4    0.25    0.40
   9  -6   4    0.52    0.27
   9  -6   4    0.02    0.36
 -10   6  -4    0.53    0.46
  10  -6   4    0.34    0.40
 -11   6  -4    0.51    0.47
  11  -6   4    1.32    0.51
  13   5  -4    0.18    0.43
  12   5  -4    2.32    0.60
 -12  -5   4    2.49    0.64
  11   5  -4    0.53    0.42
 -11  -5   4    1.78    0.53
  10   5  -4   -0.55    0.31
 -10  -5   4    0.40    0.38
   9   5  -4    4.66    0.62
   9   5  -4    5.10    0.73
  -9  -5   4    4.57    0.69
   8   5  -4    0.74    0.38
   8   5  -4   -0.19    0.27
  -8  -5   4    0.30    0.38
   7   5  -4    3.84    0.51
   7   5  -4    4.97    0.64
  -7  -5   4    3.12    0.52
   6   5  -4    6.83    0.63
  -6  -5   4    7.39    0.65
  -6  -5   4    6.59    0.51
   5   5  -4   -0.01    0.24
   5   5  -4    0.21    0.11
  -5  -5   4    0.83    0.23
  -5  -5   4    0.01    0.28
   4   5  -4    1.95    0.39
   4   5  -4    1.62    0.21
  -4  -5   4    1.70    0.32
  -4  -5   4    1.64    0.34
   3   5  -4    2.61    0.26
   3   5  -4    2.54    0.38
  -3  -5   4    2.67    0.38
  -3  -5   4    3.07    0.37
   2   5  -4    9.69    0.44
   2   5  -4   10.07    0.54
  -2  -5   4    9.35    0.56
  -2  -5   4    9.22    0.46
   1   5  -4   11.58    0.57
   1   5  -4   11.18    0.51
  -1  -5   4   12.10    0.45
  -1  -5   4   10.79    0.59
   0   5  -4   10.18    0.54
   0   5  -4    9.95    0.52
   0  -5   4   10.88    0.59
   0  -5   4   10.13    0.36
  -1   5  -4    0.71    0.25
  -1   5  -4    1.09    0.26
   1  -5   4    1.12    0.15
   1  -5   4    0.91    0.29
  -2   5  -4    0.46    0.27
  -2   5  -4    0.21    0.20
   2  -5   4    0.05    0.21
  -3   5  -4   -0.09    0.11
  -3   5  -4    0.30    0.21
  -3   5  -4    0.12    0.26
   3  -5   4    0.06    0.25
  -4   5  -4    4.79    0.31
  -4   5  -4    4.29    0.55
   4  -5   4    4.90    0.38
   4  -5   4    4.54    0.51
  -5   5  -4    4.35    0.35
  -5   5  -4    4.19    0.56
   5  -5   4    4.22    0.37
   5  -5   4    4.47    0.51
  -6   5  -4    0.05    0.20
  -6   5  -4    0.21    0.33
   6  -5   4    0.92    0.20
   6  -5   4    0.59    0.36
  -7   5  -4    8.71    0.53
  -7   5  -4    7.89    0.73
   7  -5   4    8.71    0.57
   7  -5   4    7.73    0.70
  -8   5  -4    0.18    0.34
   8  -5   4   -0.25    0.15
   8  -5   4    0.31    0.35
  -9   5  -4    0.23    0.39
   9  -5   4   -0.59    0.28
   9  -5   4    0.42    0.29
 -10   5  -4    2.48    0.57
  10  -5   4    2.56    0.60
 -11   5  -4    1.31    0.49
  11  -5   4    1.12    0.49
 -12   5  -4    3.75    0.71
  13   4  -4   -0.15    0.47
 -13  -4   4    0.94    0.51
  12   4  -4    1.38    0.49
 -12  -4   4    1.91    0.60
  11   4  -4   -0.58    0.30
 -11  -4   4    0.98    0.50
  10   4  -4   -0.16    0.30
  10   4  -4    0.51    0.40
 -10  -4   4   -0.21    0.39
   9   4  -4    1.63    0.50
   9   4  -4    1.60    0.42
  -9  -4   4    1.77    0.50
   8   4  -4    0.18    0.28
   8   4  -4    0.42    0.32
  -8  -4   4    0.09    0.37
   7   4  -4   -0.46    0.27
   7   4  -4    0.14    0.26
  -7  -4   4    0.06    0.34
   6   4  -4    3.00    0.43
   6   4  -4    2.41    0.47
   6   4  -4    3.56    0.18
  -6  -4   4    2.59    0.48
   5   4  -4    0.07    0.23
  -5  -4   4   -0.19    0.11
  -5  -4   4    0.19    0.26
   4   4  -4    0.22    0.11
   4   4  -4   -0.24    0.19
  -4  -4   4   -0.10    0.23
  -4  -4   4    0.20    0.17
   3   4  -4   69.81    1.24
   3   4  -4   71.11    1.56
  -3  -4   4   69.15    1.54
  -3  -4   4   72.57    1.50
   2   4  -4    2.20    0.24
   2   4  -4    2.20    0.32
  -2  -4   4    1.86    0.30
  -2  -4   4    2.16    0.29
   1   4  -4    5.31    0.37
   1   4  -4    5.75    0.36
  -1  -4   4    5.38    0.32
  -1  -4   4    4.93    0.39
   0   4  -4   26.36    0.78
   0   4  -4   27.00    0.75
   0  -4   4   27.82    0.85
   0  -4   4   26.43    0.61
  -1   4  -4    0.84    0.21
  -1   4  -4    0.99    0.25
   1  -4   4    1.09    0.15
   1  -4   4    1.19    0.26
  -2   4  -4    9.20    0.54
  -2   4  -4    9.95    0.45
   2  -4   4    9.53    0.53
   2  -4   4    9.39    0.33
  -3   4  -4    0.64    0.13
  -3   4  -4    0.35    0.27
  -3   4  -4    0.26    0.18
   3  -4   4    0.49    0.26
  -4   4  -4    0.51    0.15
  -4   4  -4    0.32    0.30
   4  -4   4    0.02    0.24
   4  -4   4    0.09    0.14
  -5   4  -4   11.80    0.52
  -5   4  -4   11.02    0.74
   5  -4   4   11.91    0.71
   5  -4   4   11.51    0.53
  -6   4  -4   11.28    0.77
  -6   4  -4   11.87    0.58
   6  -4   4   12.51    0.59
   6  -4   4   11.46    0.74
  -7   4  -4    3.36    0.55
  -7   4  -4    3.88    0.48
   7  -4   4    4.08    0.40
   7  -4   4    3.35    0.54
  -8   4  -4    1.46    0.46
  -8   4  -4    1.66    0.37
   8  -4   4    2.14    0.49
   8  -4   4    1.97    0.37
  -9   4  -4    1.98    0.50
  -9   4  -4    1.93    0.45
   9  -4   4    2.02    0.49
   9  -4   4    2.29    0.41
 -10   4  -4    0.14    0.39
  10  -4   4   -0.22    0.37
 -11   4  -4    2.91    0.58
  11  -4   4    2.17    0.58
  13   3  -4    4.22    0.82
 -13  -3   4    3.44    0.76
  12   3  -4    1.83    0.53
 -12  -3   4    0.54    0.47
  11   3  -4    7.06    0.88
 -11  -3   4    6.15    0.81
  10   3  -4    0.64    0.46
 -10  -3   4    0.12    0.36
   9   3  -4    3.05    0.48
   9   3  -4    2.64    0.55
  -9  -3   4    2.76    0.58
   8   3  -4    9.95    0.63
   8   3  -4   10.38    0.79
  -8  -3   4    9.93    0.79
   7   3  -4    3.20    0.43
   7   3  -4    3.41    0.51
  -7  -3   4    3.38    0.54
   6   3  -4    1.75    0.18
   6   3  -4    1.03    0.28
   6   3  -4    0.81    0.34
  -6  -3   4    1.16    0.38
   5   3  -4    7.70    0.31
   5   3  -4    6.07    0.43
   5   3  -4    7.17    0.55
  -5  -3   4    6.99    0.55
   4   3  -4   12.48    0.61
   4   3  -4   12.67    0.40
  -4  -3   4   11.53    0.62
  -4  -3   4   12.05    0.53
   3   3  -4    0.36    0.10
   3   3  -4    0.21    0.21
  -3  -3   4    0.04    0.15
  -3  -3   4    0.18    0.19
   2   3  -4    0.02    0.18
   2   3  -4   -0.01    0.11
  -2  -3   4    0.10    0.16
  -2  -3   4    0.26    0.16
   1   3  -4   10.73    0.44
   1   3  -4   10.14    0.40
  -1  -3   4   10.32    0.46
  -1  -3   4   10.65    0.41
   0   3  -4   48.03    1.05
   0   3  -4   49.13    0.99
   0  -3   4   49.97    0.93
   0  -3   4   48.94    1.12
  -1   3  -4   32.12    0.73
  -1   3  -4   31.51    0.85
   1  -3   4   31.73    0.66
   1  -3   4   31.37    0.86
  -2   3  -4    7.46    0.47
  -2   3  -4    7.07    0.33
   2  -3   4    6.13    0.41
   2  -3   4    7.07    0.30
  -3   3  -4    0.24    0.11
  -3   3  -4   -0.14    0.23
   3  -3   4    0.08    0.09
   3  -3   4    0.17    0.21
  -4   3  -4    6.57    0.51
  -4   3  -4    6.88    0.37
   4  -3   4    6.95    0.36
   4  -3   4    5.97    0.49
  -5   3  -4    0.04    0.29
  -5   3  -4   -0.21    0.14
   5  -3   4    0.27    0.26
  -6   3  -4    0.34    0.21
  -6   3  -4   -0.12    0.27
   6  -3   4    0.35    0.17
   6  -3   4    0.35    0.31
  -7   3  -4    3.20    0.52
  -7   3  -4    3.77    0.43
   7  -3   4    4.04    0.36
   7  -3   4    3.17    0.51
  -8   3  -4    1.77    0.45
  -8   3  -4    1.47    0.42
   8  -3   4    1.68    0.33
   8  -3   4    1.92    0.47
  -9   3  -4   -0.05    0.27
  -9   3  -4    0.13    0.39
   9  -3   4    0.30    0.33
   9  -3   4    0.45    0.28
 -10   3  -4    2.16    0.49
 -10   3  -4    2.59    0.53
  10  -3   4    2.77    0.56
 -11   3  -4    0.31    0.38
 -11   3  -4   -0.04    0.34
  11  -3   4   -0.23    0.35
  12  -3   4    0.46    0.48
  13   2  -4   -0.83    0.38
 -13  -2   4    0.76    0.48
  12   2  -4    1.52    0.63
 -12  -2   4    2.13    0.61
  11   2  -4    7.07    0.81
 -11  -2   4    8.37    0.83
  10   2  -4    0.07    0.41
 -10  -2   4   -0.29    0.28
   9   2  -4    0.58    0.31
   9   2  -4    0.79    0.35
  -9  -2   4    1.14    0.44
   8   2  -4    1.04    0.31
   8   2  -4    0.39    0.39
  -8  -2   4    0.64    0.37
   7   2  -4    1.60    0.43
   7   2  -4    1.46    0.31
  -7  -2   4    0.77    0.38
  -7  -2   4    1.65    0.26
   6   2  -4   24.58    0.98
   6   2  -4   23.72    0.79
  -6  -2   4   23.80    0.96
  -6  -2   4   23.80    0.66
   5   2  -4    5.31    0.49
   5   2  -4    4.69    0.35
  -5  -2   4    4.71    0.30
  -5  -2   4    4.61    0.49
   4   2  -4   85.02    1.56
   4   2  -4   84.01    1.44
   4   2  -4   83.91    1.74
  -4  -2   4   84.29    1.75
   3   2  -4   23.65    0.75
   3   2  -4   23.25    0.58
  -3  -2   4   22.75    0.64
  -3  -2   4   22.58    0.75
   2   2  -4    8.43    0.42
   2   2  -4    8.26    0.32
  -2  -2   4    8.41    0.36
  -2  -2   4    8.07    0.41
   1   2  -4   34.54    0.76
   1   2  -4   34.77    0.78
  -1  -2   4   34.17    0.78
  -1  -2   4   35.26    0.80
   0   2  -4   16.82    0.52
   0   2  -4   17.52    0.47
   0  -2   4   16.71    0.54
   0  -2   4   16.82    0.47
  -1   2  -4    0.70    0.14
  -1   2  -4    0.59    0.19
   1  -2   4    0.61    0.14
   1  -2   4    0.45    0.16
  -2   2  -4   10.24    0.33
  -2   2  -4   10.81    0.49
   2  -2   4   10.73    0.47
   2  -2   4   10.29    0.38
  -3   2  -4    2.24    0.32
  -3   2  -4    2.93    0.24
   3  -2   4    2.55    0.33
   3  -2   4    2.86    0.19
  -4   2  -4   56.44    1.37
  -4   2  -4   55.00    1.21
   4  -2   4   55.69    1.11
   4  -2   4   55.39    1.38
  -5   2  -4    0.04    0.27
  -5   2  -4   -0.33    0.13
   5  -2   4   -0.01    0.21
  -6   2  -4    6.52    0.57
  -6   2  -4    7.02    0.50
   6  -2   4    6.49    0.55
   6  -2   4    6.70    0.40
  -7   2  -4    6.55    0.56
  -7   2  -4    5.79    0.57
   7  -2   4    4.97    0.56
   7  -2   4    7.55    0.44
  -8   2  -4   10.34    0.72
  -8   2  -4   10.05    0.71
   8  -2   4   10.72    0.57
   8  -2   4   10.08    0.74
  -9   2  -4    0.19    0.34
  -9   2  -4    0.43    0.35
   9  -2   4    0.24    0.22
   9  -2   4    0.20    0.33
 -10   2  -4    0.79    0.43
 -10   2  -4    0.52    0.36
  10  -2   4    0.23    0.38
  10  -2   4    0.07    0.30
 -11   2  -4    2.69    0.58
  11  -2   4    4.00    0.65
 -12   2  -4    0.45    0.50
  12  -2   4    0.56    0.45
  13   1  -4    0.84    0.47
 -13  -1   4    1.30    0.50
  12   1  -4    0.24    0.50
 -12  -1   4    0.66    0.52
  11   1  -4    0.78    0.48
 -11  -1   4    0.97    0.46
  10   1  -4    6.06    0.77
 -10  -1   4    4.59    0.70
   9   1  -4    0.49    0.34
   9   1  -4    0.56    0.29
  -9  -1   4    0.99    0.45
   8   1  -4   20.63    1.01
   8   1  -4   20.88    0.79
  -8  -1   4   20.24    0.74
  -8  -1   4   19.59    1.03
   7   1  -4    3.52    0.37
   7   1  -4    3.69    0.54
  -7  -1   4    3.80    0.36
  -7  -1   4    3.90    0.55
   6   1  -4   13.74    0.71
   6   1  -4   13.00    0.55
  -6  -1   4   12.44    0.74
  -6  -1   4   12.81    0.54
   5   1  -4    0.01    0.16
   5   1  -4   -0.19    0.21
  -5  -1   4    0.15    0.26
  -5  -1   4    0.05    0.17
   4   1  -4    4.79    0.28
   4   1  -4    4.72    0.39
  -4  -1   4    5.55    0.32
  -4  -1   4    5.28    0.45
   3   1  -4  231.33    3.55
  -3  -1   4  231.00    3.36
  -3  -1   4  237.96    3.40
  -3  -1   4  232.68    3.60
   2   1  -4    8.68    0.40
   2   1  -4    8.79    0.34
  -2  -1   4    8.67    0.41
  -2  -1   4    8.75    0.30
   1   1  -4   18.27    0.50
   1   1  -4   18.14    0.50
  -1  -1   4   18.19    0.47
  -1  -1   4   18.98    0.56
   0   1  -4    6.94    0.26
   0   1  -4    6.92    0.32
   0  -1   4    6.19    0.29
   0  -1   4    6.44    0.32
  -1   1  -4    0.28    0.09
  -1   1  -4    0.25    0.14
   1  -1   4    0.30    0.14
   1  -1   4    0.27    0.16
   1  -1   4    0.33    0.09
  -2   1  -4   88.23    1.60
   2  -1   4   91.90    1.28
   2  -1   4   89.93    1.53
   2  -1   4   88.41    1.28
   2  -1   4   90.22    1.65
  -3   1  -4   13.14    0.52
  -3   1  -4   13.03    0.49
   3  -1   4   13.27    0.57
   3  -1   4   13.37    0.34
  -4   1  -4    2.63    0.31
  -4   1  -4    2.70    0.35
   4  -1   4    3.24    0.39
   4  -1   4    2.93    0.21
  -5   1  -4   60.30    1.40
  -5   1  -4   59.68    1.40
   5  -1   4   58.13    1.46
   5  -1   4   57.81    1.16
  -6   1  -4   16.65    0.76
  -6   1  -4   15.94    0.74
   6  -1   4   15.68    0.57
   6  -1   4   15.77    0.78
  -7   1  -4    0.23    0.29
  -7   1  -4    0.15    0.32
   7  -1   4    0.20    0.30
   7  -1   4    0.31    0.14
  -8   1  -4    0.63    0.37
  -8   1  -4    0.48    0.34
   8  -1   4    0.57    0.23
   8  -1   4    0.63    0.35
  -9   1  -4    9.96    0.77
  -9   1  -4    9.01    0.67
   9  -1   4    9.69    0.61
   9  -1   4    8.92    0.74
 -10   1  -4   -0.20    0.35
 -10   1  -4    0.44    0.35
  10  -1   4    0.53    0.37
  10  -1   4    0.29    0.27
 -11   1  -4    0.46    0.38
  11  -1   4    0.06    0.33
 -12   1  -4    1.29    0.52
  12  -1   4    1.22    0.49
 -13   1  -4    0.57    0.52
  13  -1   4    0.38    0.45
  13   0  -4   -0.36    0.43
 -13   0   4    0.72    0.49
  12   0  -4    0.46    0.41
 -12   0   4    0.42    0.45
  11   0  -4    2.00    0.55
 -11   0   4    1.94    0.59
  10   0  -4    0.36    0.36
 -10   0   4    0.40    0.40
   9   0  -4   -0.27    0.34
  -9   0   4    0.12    0.23
  -9   0   4   -0.62    0.28
   8   0  -4    1.48    0.31
   8   0  -4    1.42    0.40
  -8   0   4    0.95    0.40
  -8   0   4    1.35    0.32
   7   0  -4    0.07    0.30
   7   0  -4   -0.05    0.20
  -7   0   4   -0.05    0.31
  -7   0   4   -0.06    0.21
   6   0  -4    0.04    0.17
   6   0  -4   -0.31    0.22
  -6   0   4   -0.19    0.26
  -6   0   4   -0.08    0.18
   5   0  -4    5.30    0.43
   5   0  -4    5.10    0.30
  -5   0   4    5.23    0.46
  -5   0   4    5.09    0.38
   4   0  -4    4.54    0.25
   4   0  -4    4.06    0.37
  -4   0   4    4.17    0.41
  -4   0   4    4.22    0.32
   3   0  -4   24.89    0.50
   3   0  -4   25.64    0.76
  -3   0   4   24.78    0.76
  -3   0   4   26.07    0.69
   2   0  -4    0.55    0.17
  -2   0   4    0.61    0.09
  -2   0   4    0.66    0.08
  -2   0   4    0.89    0.21
  -2   0   4    0.47    0.15
   1   0  -4    7.26    0.22
   1   0  -4    7.04    0.30
  -1   0   4    6.96    0.22
  -1   0   4    7.03    0.32
  -1   0   4    6.95    0.36
   0   0  -4  398.44    5.77
   0   0  -4  398.30    5.41
   0   0   4  392.50    5.41
   0   0   4  384.43    6.00
  -1   0  -4  220.56    3.22
   1   0   4  221.85    3.23
   1   0   4  222.85    3.27
  -2   0  -4   32.90    0.77
   2   0   4   32.86    0.78
   2   0   4   33.77    0.83
  -3   0  -4    2.30    0.26
   3   0   4    2.44    0.27
   3   0   4    1.92    0.26
   3   0   4    2.54    0.14
  -4   0  -4   13.85    0.56
  -4   0  -4   13.86    0.57
   4   0   4   13.24    0.39
   4   0   4   14.17    0.62
  -5   0  -4   50.32    1.27
  -5   0  -4   48.86    1.17
   5   0   4   49.90    1.33
   5   0   4   46.92    0.98
  -6   0  -4    0.67    0.29
  -6   0  -4    0.29    0.23
   6   0   4    0.24    0.27
   6   0   4    0.29    0.14
  -7   0  -4    0.36    0.30
  -7   0  -4    0.54    0.31
   7   0   4    0.44    0.30
   7   0   4    0.83    0.23
  -8   0  -4    1.01    0.34
  -8   0  -4    1.64    0.41
   8   0   4    1.95    0.35
   8   0   4    1.15    0.38
  -9   0  -4    0.38    0.29
  -9   0  -4    0.17    0.35
   9   0   4   -0.11    0.30
   9   0   4   -0.37    0.23
 -10   0  -4    2.15    0.56
  10   0   4    1.78    0.42
  10   0   4    1.33    0.44
 -11   0  -4    1.11    0.46
  11   0   4    0.70    0.42
 -12   0  -4   -0.37    0.40
  12   0   4    0.53    0.45
 -13   0  -4   -0.35    0.36
  13   0   4   -0.14    0.38
  13  -1  -4    0.17    0.49
 -13   1   4   -0.11    0.41
  12  -1  -4    0.73    0.49
 -12   1   4    0.72    0.48
  11  -1  -4    1.39    0.48
 -11   1   4    1.29    0.51
  10  -1  -4    2.42    0.54
 -10   1   4    2.01    0.49
   9  -1  -4    0.32    0.35
  -9   1   4    0.04    0.36
  -9   1   4    0.13    0.26
   8  -1  -4    0.37    0.33
   8  -1  -4    0.93    0.27
  -8   1   4    0.46    0.32
  -8   1   4    0.83    0.32
   7  -1  -4   14.62    0.58
   7  -1  -4   14.78    0.80
  -7   1   4   14.05    0.69
  -7   1   4   14.08    0.80
   6  -1  -4   40.81    0.92
   6  -1  -4   40.56    1.27
  -6   1   4   40.12    1.12
  -6   1   4   40.72    1.24
   5  -1  -4    0.65    0.15
   5  -1  -4    0.27    0.19
  -5   1   4    0.21    0.21
  -5   1   4    0.76    0.26
   4  -1  -4    6.33    0.46
   4  -1  -4    6.43    0.25
  -4   1   4    6.85    0.46
  -4   1   4    5.94    0.41
   3  -1  -4    5.26    0.37
  -3   1   4    5.20    0.37
  -3   1   4    4.67    0.34
   2  -1  -4   18.78    0.60
  -2   1   4   18.71    0.59
  -2   1   4   18.80    0.59
   1  -1  -4    2.80    0.13
   1  -1  -4    2.61    0.22
  -1   1   4    2.57    0.26
  -1   1   4    2.72    0.26
  -1   1   4    2.82    0.12
   0  -1  -4   75.30    1.20
   0   1   4   72.77    1.31
   0   1   4   73.61    1.31
   0   1   4   76.95    1.20
  -1  -1  -4   66.47    1.20
  -1  -1  -4   66.09    1.01
  -1  -1  -4   67.36    1.00
   1   1   4   68.25    1.25
   1   1   4   66.18    1.20
  -2  -1  -4   14.02    0.30
  -2  -1  -4   13.54    0.44
   2   1   4   14.05    0.51
   2   1   4   13.46    0.49
   2   1   4   14.24    0.30
  -3  -1  -4   14.28    0.47
   3   1   4   14.77    0.37
   3   1   4   14.34    0.56
   3   1   4   15.79    0.59
  -4  -1  -4    8.14    0.46
  -4  -1  -4    7.77    0.40
   4   1   4    7.66    0.31
   4   1   4    7.99    0.47
  -5  -1  -4   12.20    0.64
  -5  -1  -4   11.43    0.52
   5   1   4   11.72    0.62
   5   1   4   11.29    0.44
  -6  -1  -4    4.80    0.41
  -6  -1  -4    4.90    0.50
   6   1   4    5.19    0.34
   6   1   4    4.95    0.50
  -7  -1  -4   -0.02    0.27
  -7  -1  -4   -0.09    0.24
   7   1   4   -0.19    0.20
   7   1   4    0.05    0.28
  -8  -1  -4   20.08    1.03
  -8  -1  -4   21.39    0.82
   8   1   4   20.65    0.77
   8   1   4   20.57    1.00
  -9  -1  -4   -0.15    0.34
  -9  -1  -4    0.25    0.28
   9   1   4   -0.29    0.29
   9   1   4   -0.13    0.21
 -10  -1  -4   -0.01    0.29
  10   1   4    0.26    0.31
  10   1   4   -0.04    0.32
 -11  -1  -4    0.34    0.42
  11   1   4    0.36    0.39
 -12  -1  -4    0.96    0.47
  12   1   4    0.02    0.41
 -13  -1  -4    0.34    0.53
  13   1   4    1.21    0.49
  13  -2  -4    1.29    0.56
 -13   2   4    0.19    0.41
  12  -2  -4    5.15    0.83
 -12   2   4    4.91    0.73
  11  -2  -4    1.52    0.56
 -11   2   4    1.87    0.52
  10  -2  -4    0.52    0.44
 -10   2   4    1.36    0.43
 -10   2   4    1.34    0.43
   9  -2  -4    3.29    0.54
  -9   2   4    3.24    0.50
  -9   2   4    2.77    0.52
   8  -2  -4    7.36    0.64
  -8   2   4    6.69    0.59
  -8   2   4    6.70    0.61
   7  -2  -4    0.85    0.31
   7  -2  -4    0.63    0.22
  -7   2   4    0.60    0.32
  -7   2   4    0.12    0.26
   6  -2  -4   26.95    1.05
   6  -2  -4   29.01    0.74
  -6   2   4   27.48    0.99
  -6   2   4   27.28    0.96
   5  -2  -4    3.60    0.25
   5  -2  -4    3.53    0.37
  -5   2   4    3.23    0.40
  -5   2   4    2.71    0.38
   4  -2  -4    0.26    0.11
   4  -2  -4   -0.23    0.15
  -4   2   4   -0.11    0.20
  -4   2   4    0.20    0.21
   3  -2  -4   15.67    0.33
   3  -2  -4   16.55    0.64
  -3   2   4   15.00    0.60
  -3   2   4   14.31    0.57
  -3   2   4   15.85    0.33
   2  -2  -4    0.06    0.15
   2  -2  -4    0.11    0.07
   2  -2  -4    0.06    0.06
  -2   2   4    0.15    0.15
  -2   2   4    0.02    0.15
   1  -2  -4   56.26    1.12
   1  -2  -4   57.23    0.90
  -1   2   4   55.42    1.09
  -1   2   4   55.51    0.89
  -1   2   4   54.69    1.14
   0  -2  -4   44.48    0.90
   0   2   4   44.15    0.84
   0   2   4   45.44    0.94
   0   2   4   47.61    0.98
   1   2   4  146.88    2.16
   1   2   4  150.33    2.34
   1   2   4  148.63    2.31
   1   2   4  146.60    2.28
  -2  -2  -4  234.53    3.38
   2   2   4  240.66    3.53
   2   2   4  231.18    3.57
   2   2   4  231.39    3.24
  -3  -2  -4  128.79    2.26
  -3  -2  -4  131.39    2.04
   3   2   4  132.32    1.96
   3   2   4  127.44    2.29
  -4  -2  -4   17.29    0.68
  -4  -2  -4   17.37    0.53
   4   2   4   18.05    0.71
   4   2   4   17.93    0.52
  -5  -2  -4    4.60    0.34
  -5  -2  -4    4.54    0.43
   5   2   4    4.50    0.31
   5   2   4    4.52    0.45
  -6  -2  -4   -0.03    0.24
  -6  -2  -4    0.08    0.22
   6   2   4    0.06    0.24
   6   2   4    0.43    0.22
  -7  -2  -4    7.22    0.48
  -7  -2  -4    7.34    0.62
   7   2   4    7.37    0.46
   7   2   4    6.75    0.61
  -8  -2  -4   48.95    1.18
  -8  -2  -4   44.88    1.56
   8   2   4   47.91    1.25
   8   2   4   45.52    1.52
  -9  -2  -4    0.75    0.43
   9   2   4    0.96    0.31
   9   2   4    1.12    0.40
 -10  -2  -4    1.21    0.51
  10   2   4    0.80    0.32
  10   2   4    1.12    0.45
 -11  -2  -4    1.07    0.52
  11   2   4    0.99    0.47
 -12  -2  -4    4.06    0.73
  12   2   4    4.89    0.77
 -13  -2  -4    2.56    0.68
  13   2   4    0.82    0.48
  12  -3  -4    1.69    0.50
 -12   3   4    3.33    0.61
  11  -3  -4    4.19    0.71
 -11   3   4    5.29    0.69
  10  -3  -4    2.57    0.53
 -10   3   4    2.89    0.50
 -10   3   4    2.58    0.53
   9  -3  -4    0.27    0.34
  -9   3   4    0.62    0.35
  -9   3   4    1.31    0.39
   8  -3  -4    2.97    0.53
  -8   3   4    3.68    0.52
  -8   3   4    3.61    0.53
   7  -3  -4    1.93    0.30
   7  -3  -4    2.38    0.44
  -7   3   4    2.19    0.43
  -7   3   4    1.21    0.36
   6  -3  -4   27.16    1.08
   6  -3  -4   29.17    0.77
  -6   3   4   26.64    1.02
  -6   3   4   27.01    0.97
   5  -3  -4    8.17    0.37
   5  -3  -4    8.71    0.58
  -5   3   4    9.02    0.53
  -5   3   4    8.85    0.58
   4  -3  -4    2.35    0.35
   4  -3  -4    2.26    0.22
  -4   3   4    2.42    0.31
  -4   3   4    2.62    0.38
   3  -3  -4  117.61    2.21
   3  -3  -4  116.41    1.79
  -3   3   4  116.65    2.04
  -3   3   4  116.00    2.17
   2  -3  -4    3.69    0.21
   2  -3  -4    3.82    0.32
  -2   3   4    3.66    0.33
  -2   3   4    3.91    0.29
   1  -3  -4   50.75    1.12
   1  -3  -4   51.14    0.95
  -1   3   4   51.49    1.04
  -1   3   4   50.94    1.14
   0   3   4   -0.01    0.10
   0   3   4    0.18    0.16
   0   3   4   -0.17    0.09
   0   3   4   -0.13    0.12
   1   3   4  217.08    3.24
   1   3   4  219.71    3.17
   1   3   4  207.92    3.27
   1   3   4  220.46    3.23
   2   3   4  191.69    3.08
   2   3   4  192.41    2.85
   2   3   4  194.57    3.02
  -3  -3  -4    4.54    0.37
  -3  -3  -4    4.16    0.25
   3   3   4    4.23    0.36
   3   3   4    4.15    0.27
  -4  -3  -4    0.68    0.17
  -4  -3  -4    0.88    0.27
   4   3   4    0.88    0.28
   4   3   4    0.90    0.19
  -5  -3  -4    6.25    0.34
  -5  -3  -4    5.88    0.51
   5   3   4    6.11    0.38
   5   3   4    5.96    0.50
  -6  -3  -4   20.53    0.62
  -6  -3  -4   20.19    0.91
   6   3   4   18.22    0.85
   6   3   4   20.73    0.72
  -7  -3  -4    2.98    0.34
  -7  -3  -4    2.61    0.50
   7   3   4    3.07    0.35
   7   3   4    2.52    0.47
  -8  -3  -4   -0.20    0.28
   8   3   4   -0.25    0.29
   8   3   4    0.13    0.26
  -9  -3  -4   -0.03    0.34
   9   3   4   -0.31    0.31
   9   3   4    0.06    0.29
  10   3   4   -0.10    0.27
  10   3   4    0.25    0.39
 -11  -3  -4   -0.23    0.31
  11   3   4   -0.32    0.34
 -12  -3  -4    1.06    0.61
  12   3   4    1.13    0.53
 -13  -3  -4    0.45    0.46
  13   3   4    1.06    0.56
  12  -4  -4    1.79    0.61
  11  -4  -4   -0.01    0.35
 -11   4   4    0.21    0.39
  10  -4  -4    0.87    0.41
 -10   4   4    0.61    0.39
 -10   4   4    1.13    0.41
   9  -4  -4    3.37    0.60
  -9   4   4    3.80    0.53
  -9   4   4    3.20    0.57
   8  -4  -4    1.90    0.44
  -8   4   4    1.97    0.47
  -8   4   4    2.34    0.41
   7  -4  -4   -0.15    0.28
  -7   4   4    0.27    0.26
  -7   4   4   -0.24    0.26
   6  -4  -4    2.51    0.42
   6  -4  -4    2.75    0.33
  -6   4   4    2.37    0.43
  -6   4   4    3.14    0.40
   5  -4  -4    2.40    0.42
   5  -4  -4    2.95    0.29
  -5   4   4    2.97    0.34
  -5   4   4    3.15    0.45
   4  -4  -4    2.80    0.28
   4  -4  -4    2.78    0.42
  -4   4   4    2.39    0.40
  -4   4   4    2.66    0.32
   3  -4  -4   -0.03    0.20
   3  -4  -4    0.25    0.15
  -3   4   4   -0.04    0.14
  -3   4   4   -0.01    0.22
   2  -4  -4   10.33    0.54
   2  -4  -4   10.86    0.42
  -2   4   4   10.72    0.44
  -2   4   4   10.39    0.56
   1  -4  -4    0.99    0.18
   1  -4  -4    0.85    0.23
  -1   4   4    0.59    0.22
  -1   4   4    1.45    0.21
   0   4   4    7.17    0.36
   0   4   4    7.21    0.36
   0   4   4    7.35    0.41
   0   4   4    7.36    0.40
   1   4   4    1.48    0.21
   1   4   4    1.50    0.25
   1   4   4    1.42    0.25
   1   4   4    1.12    0.22
   2   4   4   16.69    0.63
   2   4   4   17.10    0.62
   2   4   4   16.27    0.53
   2   4   4   16.10    0.55
  -3  -4  -4    1.46    0.28
  -3  -4  -4    1.40    0.20
   3   4   4    1.62    0.28
   3   4   4    1.44    0.24
  -4  -4  -4    8.21    0.54
  -4  -4  -4    8.84    0.36
   4   4   4    9.08    0.44
   4   4   4    9.03    0.56
  -5  -4  -4    7.96    0.56
  -5  -4  -4    8.32    0.35
   5   4   4    8.05    0.46
   5   4   4    8.31    0.59
  -6  -4  -4   11.77    0.44
  -6  -4  -4   11.23    0.71
   6   4   4   10.85    0.55
   6   4   4   11.36    0.69
  -7  -4  -4   17.66    0.94
   7   4   4   18.02    0.74
   7   4   4   17.70    0.91
  -8  -4  -4    6.51    0.70
   8   4   4    6.13    0.50
   8   4   4    5.70    0.63
  -9  -4  -4    3.31    0.61
   9   4   4    3.34    0.48
   9   4   4    3.18    0.60
 -10  -4  -4    0.39    0.48
  10   4   4    0.09    0.35
  10   4   4    0.85    0.35
 -11  -4  -4    2.42    0.66
  11   4   4    2.50    0.58
 -12  -4  -4    0.88    0.51
  12   4   4    0.78    0.50
 -13  -4  -4    1.04    0.49
  13   4   4    0.39    0.51
  12  -5  -4    1.31    0.51
  11  -5  -4   -0.64    0.32
 -11   5   4    0.13    0.39
  10  -5  -4    0.25    0.41
 -10   5   4    0.75    0.43
   9  -5  -4    4.87    0.70
  -9   5   4    5.56    0.56
  -9   5   4    5.85    0.66
   8  -5  -4    1.03    0.36
  -8   5   4    0.85    0.32
  -8   5   4    1.29    0.44
   7  -5  -4   15.69    0.93
  -7   5   4   14.42    0.89
  -7   5   4   14.64    0.73
   6  -5  -4    4.61    0.39
   6  -5  -4    3.32    0.50
  -6   5   4    4.00    0.39
  -6   5   4    3.40    0.53
   5  -5  -4    6.17    0.54
   5  -5  -4    6.38    0.42
  -5   5   4    6.20    0.56
  -5   5   4    5.17    0.41
   4  -5  -4    8.80    0.45
   4  -5  -4    8.79    0.60
  -4   5   4    8.24    0.59
  -4   5   4    7.58    0.43
   3  -5  -4    3.02    0.44
   3  -5  -4    3.66    0.31
  -3   5   4    3.80    0.32
  -3   5   4    3.14    0.44
   2  -5  -4    2.44    0.30
   2  -5  -4    1.91    0.35
  -2   5   4    1.76    0.27
  -2   5   4    2.35    0.36
   1  -5  -4   45.01    1.08
  -1   5   4   45.25    1.18
  -1   5   4   48.68    1.00
  -1   5   4   45.20    1.17
   0  -5  -4    5.63    0.39
   0   5   4    5.27    0.38
   0   5   4    5.12    0.41
   0   5   4    4.95    0.32
   1   5   4   66.82    1.43
   1   5   4   67.53    1.40
   1   5   4   70.64    1.37
   1   5   4   66.93    1.44
   2   5   4   16.96    0.63
   2   5   4   17.27    0.70
   2   5   4   17.34    0.58
   2   5   4   17.28    0.65
  -3  -5  -4    0.15    0.20
   3   5   4   -0.32    0.12
   3   5   4   -0.34    0.18
   3   5   4   -0.05    0.13
  -4  -5  -4    3.39    0.26
  -4  -5  -4    3.19    0.40
   4   5   4    3.47    0.44
   4   5   4    3.28    0.34
  -5  -5  -4   21.71    0.56
  -5  -5  -4   22.01    0.92
   5   5   4   21.53    0.93
   5   5   4   21.16    0.76
  -6  -5  -4    1.43    0.39
  -6  -5  -4    1.70    0.22
   6   5   4    1.27    0.33
   6   5   4    1.73    0.41
  -7  -5  -4   15.57    0.93
   7   5   4   14.48    0.87
   7   5   4   15.85    0.73
  -8  -5  -4    2.76    0.58
   8   5   4    3.13    0.43
   8   5   4    2.68    0.53
  -9  -5  -4    2.60    0.60
   9   5   4    2.17    0.40
   9   5   4    1.95    0.52
 -10  -5  -4   -0.27    0.38
  10   5   4    0.28    0.39
  10   5   4    0.30    0.31
 -11  -5  -4    3.62    0.69
  11   5   4    3.30    0.65
 -12  -5  -4    0.17    0.48
  12   5   4    1.07    0.55
 -13  -5  -4   -0.44    0.50
  13   5   4    0.09    0.45
  11  -6  -4    2.24    0.56
 -11   6   4    1.40    0.55
  10  -6  -4   -0.26    0.28
 -10   6   4    0.09    0.37
   9  -6  -4   -0.07    0.26
  -9   6   4   -0.01    0.35
   8  -6  -4    0.46    0.35
  -8   6   4    0.52    0.37
   7  -6  -4    5.65    0.61
  -7   6   4    5.07    0.69
  -7   6   4    5.29    0.47
   6  -6  -4    8.21    0.73
  -6   6   4    8.96    0.73
  -6   6   4    9.41    0.51
   5  -6  -4    6.05    0.59
   5  -6  -4    6.19    0.46
  -5   6   4    7.15    0.43
  -5   6   4    5.69    0.57
   4  -6  -4    0.24    0.27
   4  -6  -4   -0.03    0.22
  -4   6   4   -0.14    0.13
  -4   6   4   -0.06    0.26
   3  -6  -4    7.21    0.46
   3  -6  -4    7.01    0.59
  -3   6   4    6.86    0.54
  -3   6   4    6.52    0.38
   2  -6  -4    0.63    0.23
   2  -6  -4    0.66    0.29
  -2   6   4    0.73    0.20
  -2   6   4    1.38    0.30
   1  -6  -4    4.74    0.38
  -1   6   4    4.52    0.44
  -1   6   4    5.19    0.32
  -1   6   4    4.67    0.42
   0  -6  -4   31.77    0.98
   0   6   4   32.73    1.01
   0   6   4   31.68    0.98
   0   6   4   32.88    0.82
  -1  -6  -4    5.57    0.46
   1   6   4    5.17    0.43
   1   6   4    6.08    0.42
   1   6   4    5.29    0.38
  -2  -6  -4   58.06    1.32
   2   6   4   60.17    1.46
   2   6   4   58.52    1.39
   2   6   4   59.21    1.28
  -3  -6  -4    0.66    0.24
   3   6   4    0.85    0.29
   3   6   4    0.65    0.17
   3   6   4    0.86    0.25
  -4  -6  -4    3.05    0.42
  -4  -6  -4    2.74    0.24
   4   6   4    3.32    0.46
   4   6   4    3.23    0.37
  -5  -6  -4    9.08    0.65
  -5  -6  -4    9.77    0.37
   5   6   4   10.72    0.70
   5   6   4    9.82    0.58
  -6  -6  -4    1.96    0.45
   6   6   4    1.92    0.36
   6   6   4    1.33    0.40
  -7  -6  -4    1.86    0.48
   7   6   4    1.17    0.41
   7   6   4    1.39    0.34
  -8  -6  -4    9.42    0.83
   8   6   4    8.68    0.61
  -9  -6  -4    2.89    0.62
   9   6   4    2.58    0.46
   9   6   4    3.23    0.58
 -10  -6  -4   10.01    0.95
  10   6   4    9.60    0.85
  10   6   4    9.11    0.68
 -11  -6  -4    5.43    0.86
  11   6   4    7.45    0.83
 -12  -6  -4    0.61    0.52
  12   6   4    0.23    0.43
 -13  -6  -4    0.68    0.63
  13   6   4    1.85    0.60
  11  -7  -4    0.85    0.40
 -11   7   4    0.32    0.40
  10  -7  -4    0.04    0.44
 -10   7   4   -0.06    0.42
   9  -7  -4   -0.42    0.30
  -9   7   4    0.06    0.39
   8  -7  -4    0.31    0.31
  -8   7   4    0.44    0.41
   7  -7  -4    2.62    0.51
  -7   7   4    2.16    0.51
   6  -7  -4   -0.06    0.26
  -6   7   4    0.02    0.31
   5  -7  -4    0.85    0.31
   5  -7  -4    1.02    0.36
  -5   7   4    0.56    0.37
   4  -7  -4   18.65    0.96
  -4   7   4   19.96    0.64
  -4   7   4   17.40    0.92
   3  -7  -4    0.31    0.25
   3  -7  -4    0.29    0.32
  -3   7   4    0.36    0.30
  -3   7   4    0.70    0.20
   2  -7  -4    6.44    0.49
   2  -7  -4    6.53    0.59
  -2   7   4    6.74    0.35
  -2   7   4    6.61    0.59
   1  -7  -4   11.82    0.62
  -1   7   4   11.73    0.47
  -1   7   4   12.48    0.69
  -1   7   4   13.21    0.71
   0  -7  -4    3.96    0.43
   0   7   4    4.11    0.45
   0   7   4    4.49    0.42
   0   7   4    5.14    0.33
  -1  -7  -4   51.76    1.43
   1   7   4   49.48    1.36
   1   7   4   50.39    1.29
  -2  -7  -4   -0.25    0.17
   2   7   4    0.02    0.15
   2   7   4   -0.06    0.19
  -3  -7  -4    5.57    0.47
   3   7   4    5.72    0.37
   3   7   4    5.61    0.50
   3   7   4    5.99    0.54
  -4  -7  -4   40.25    1.23
   4   7   4   40.45    1.34
   4   7   4   40.18    0.91
   4   7   4   38.09    1.18
  -5  -7  -4    8.08    0.35
  -5  -7  -4    7.99    0.65
   5   7   4    8.96    0.61
   5   7   4    7.80    0.63
  -6  -7  -4   22.62    1.07
   6   7   4   23.06    0.93
   6   7   4   22.55    1.08
  -7  -7  -4    6.64    0.70
   7   7   4    6.62    0.70
   7   7   4    6.73    0.56
  -8  -7  -4    6.53    0.82
   8   7   4    7.45    0.74
   8   7   4    7.02    0.61
  -9  -7  -4    6.11    0.83
   9   7   4    4.99    0.73
   9   7   4    6.22    0.60
 -10  -7  -4    8.56    0.92
  10   7   4    9.07    0.68
  10   7   4    7.68    0.82
 -11  -7  -4    7.73    0.88
  11   7   4    7.17    0.94
 -12  -7  -4   -0.63    0.38
  12   7   4    0.53    0.43
  10  -8  -4    4.13    0.68
 -10   8   4    3.88    0.71
   9  -8  -4    4.03    0.66
  -9   8   4    4.61    0.73
   8  -8  -4    1.74    0.43
  -8   8   4    0.70    0.46
   7  -8  -4    1.09    0.46
  -7   8   4    1.03    0.47
   6  -8  -4    2.19    0.49
  -6   8   4    1.93    0.54
   5  -8  -4    8.22    0.74
   5  -8  -4    8.76    0.62
  -5   8   4    7.41    0.73
   4  -8  -4    5.18    0.58
   4  -8  -4    6.14    0.53
  -4   8   4    4.75    0.62
   3  -8  -4   14.34    0.86
   3  -8  -4   14.84    0.75
  -3   8   4   14.67    0.87
   2  -8  -4    0.37    0.32
   2  -8  -4   -0.05    0.25
  -2   8   4   -0.01    0.27
   1  -8  -4   62.75    1.64
  -1   8   4   63.04    1.69
  -1   8   4   63.19    1.73
  -1   8   4   65.33    1.25
   0  -8  -4    5.37    0.51
   0   8   4    5.05    0.52
   0   8   4    5.13    0.50
   0   8   4    5.67    0.37
  -1  -8  -4    5.65    0.40
  -1  -8  -4    5.57    0.54
   1   8   4    5.29    0.50
   1   8   4    6.47    0.49
  -2  -8  -4    9.27    0.54
  -2  -8  -4    8.88    0.64
   2   8   4    8.51    0.53
   2   8   4    8.12    0.61
  -3  -8  -4   51.27    1.36
   3   8   4   49.96    1.52
   3   8   4   49.37    1.43
   3   8   4   51.17    1.23
  -4  -8  -4   48.86    1.41
   4   8   4   49.18    1.44
   4   8   4   48.92    1.09
   4   8   4   47.21    1.54
  -5  -8  -4   14.70    0.83
   5   8   4   13.87    0.85
   5   8   4   14.50    0.78
  -6  -8  -4   12.95    0.85
   6   8   4   12.76    0.76
   6   8   4   13.45    0.88
  -7  -8  -4   -0.01    0.35
   7   8   4    0.15    0.33
   7   8   4    0.06    0.28
  -8  -8  -4   12.60    0.96
   8   8   4   11.54    0.89
   8   8   4   12.26    0.78
  -9  -8  -4    3.30    0.68
   9   8   4    3.33    0.54
   9   8   4    2.45    0.57
 -10  -8  -4   -0.07    0.51
  10   8   4    0.06    0.42
  10   8   4    1.42    0.38
 -11  -8  -4    1.55    0.67
  11   8   4    1.97    0.60
 -12  -8  -4   -0.12    0.51
  12   8   4    0.19    0.46
   9  -9  -4    8.01    0.89
  -9   9   4    7.04    0.92
   8  -9  -4    6.86    0.92
  -8   9   4    7.62    0.84
   7  -9  -4    0.98    0.40
  -7   9   4    0.33    0.42
   6  -9  -4    8.33    0.81
  -6   9   4    7.90    0.77
   5  -9  -4    2.22    0.49
  -5   9   4    2.18    0.49
   4  -9  -4   -0.05    0.33
   4  -9  -4   -0.02    0.28
  -4   9   4    0.71    0.34
   3  -9  -4   51.14    1.51
   3  -9  -4   52.98    1.77
  -3   9   4   51.78    1.69
   2  -9  -4   21.99    0.97
   2  -9  -4   22.87    1.11
  -2   9   4   21.66    1.04
   1  -9  -4   22.90    1.00
  -1   9   4   22.96    1.03
  -1   9   4   21.83    1.03
   0  -9  -4    4.79    0.56
   0   9   4    5.65    0.58
   0   9   4    4.87    0.51
  -1  -9  -4   39.39    1.39
  -1  -9  -4   38.97    1.02
   1   9   4   39.13    1.23
   1   9   4   37.19    1.31
  -2  -9  -4   33.14    1.30
  -2  -9  -4   32.63    1.01
   2   9   4   32.48    1.19
   2   9   4   33.99    1.06
  -3  -9  -4    1.33    0.42
  -3  -9  -4    1.20    0.33
   3   9   4    1.78    0.39
   3   9   4    1.60    0.30
  -4  -9  -4    1.21    0.37
   4   9   4    1.16    0.38
   4   9   4    0.66    0.37
  -5  -9  -4    0.18    0.33
   5   9   4   -0.28    0.33
   5   9   4    0.59    0.28
  -6  -9  -4    4.74    0.62
   6   9   4    4.22    0.65
   6   9   4    4.83    0.62
  -7  -9  -4    0.29    0.37
   7   9   4    0.34    0.35
   7   9   4    0.13    0.34
  -8  -9  -4    0.66    0.43
   8   9   4    0.06    0.32
   8   9   4   -0.26    0.33
  -9  -9  -4    0.14    0.43
   9   9   4   -0.55    0.29
   9   9   4   -0.12    0.29
 -10  -9  -4    0.64    0.55
  10   9   4    0.63    0.29
  10   9   4   -0.08    0.40
 -11  -9  -4    0.31    0.58
  11   9   4    0.61    0.46
 -12  -9  -4    0.47    0.55
  12   9   4   -0.20    0.45
   9 -10  -4    1.27    0.41
  -9  10   4    1.81    0.62
   8 -10  -4    1.28    0.36
  -8  10   4   -0.15    0.42
   7 -10  -4    1.00    0.41
  -7  10   4    0.73    0.41
   6 -10  -4    0.96    0.48
  -6  10   4    0.03    0.31
   5 -10  -4    8.29    0.79
  -5  10   4    9.47    0.87
   4 -10  -4    2.99    0.61
   4 -10  -4    3.44    0.52
  -4  10   4    3.37    0.63
   3 -10  -4    0.30    0.32
   3 -10  -4    0.08    0.29
  -3  10   4    0.39    0.37
   2 -10  -4    0.51    0.33
   2 -10  -4    0.75    0.35
  -2  10   4    0.31    0.30
   1 -10  -4    1.67    0.40
  -1  10   4    1.26    0.38
  -1  10   4    1.66    0.44
   0 -10  -4    4.98    0.64
   0  10   4    4.76    0.62
   0  10   4    5.82    0.59
  -1 -10  -4    1.47    0.44
   1  10   4    0.88    0.33
   1  10   4    1.54    0.40
  -2 -10  -4    1.47    0.45
   2  10   4    0.97    0.40
   2  10   4    1.34    0.32
  -3 -10  -4    1.63    0.47
  -3 -10  -4    1.70    0.38
   3  10   4    1.75    0.32
   3  10   4    2.94    0.48
  -4 -10  -4   -0.10    0.31
  -4 -10  -4   -0.05    0.28
   4  10   4    0.21    0.33
  -5 -10  -4    2.64    0.58
  -5 -10  -4    2.32    0.49
   5  10   4    3.06    0.51
  -6 -10  -4   -0.30    0.35
   6  10   4    0.12    0.29
   6  10   4    0.35    0.40
  -7 -10  -4    6.14    0.78
   7  10   4    6.92    0.78
   7  10   4    6.59    0.67
  -8 -10  -4    1.58    0.54
   8  10   4    0.70    0.46
   8  10   4    1.51    0.47
  -9 -10  -4    0.66    0.53
   9  10   4    1.44    0.45
   9  10   4   -0.06    0.39
 -10 -10  -4    1.42    0.65
  10  10   4    1.73    0.45
  10  10   4    1.45    0.52
 -11 -10  -4    1.79    0.66
  11  10   4    3.46    0.72
   8 -11  -4    1.25    0.53
  -8  11   4    0.69    0.45
   7 -11  -4   -0.22    0.37
  -7  11   4    1.22    0.53
   6 -11  -4    2.16    0.46
  -6  11   4    1.43    0.55
   5 -11  -4    0.13    0.38
  -5  11   4    0.14    0.34
   4 -11  -4    2.26    0.48
  -4  11   4   -0.02    0.29
   3 -11  -4    1.48    0.53
   3 -11  -4    1.21    0.43
  -3  11   4    1.28    0.45
   2 -11  -4    0.38    0.35
   2 -11  -4    0.10    0.34
  -2  11   4    0.68    0.40
   1 -11  -4    2.52    0.52
  -1  11   4    2.42    0.47
  -1  11   4    1.65    0.48
   0 -11  -4   -0.35    0.30
   0  11   4    0.40    0.38
   0  11   4   -0.20    0.29
  -1 -11  -4    1.26    0.44
   1  11   4    1.68    0.38
   1  11   4    1.30    0.41
  -2 -11  -4    2.21    0.51
   2  11   4    1.91    0.38
   2  11   4    1.66    0.48
  -3 -11  -4    3.91    0.64
   3  11   4    3.85    0.59
  -4 -11  -4   -0.15    0.32
   4  11   4    0.36    0.34
  -5 -11  -4    0.33    0.37
  -5 -11  -4   -0.02    0.38
   5  11   4    0.27    0.27
  -6 -11  -4    0.62    0.40
  -6 -11  -4    1.14    0.51
   6  11   4    0.46    0.37
  -7 -11  -4    2.88    0.62
  -7 -11  -4    3.64    0.71
   7  11   4    3.92    0.65
  -8 -11  -4    2.70    0.66
   8  11   4    3.90    0.65
   8  11   4    3.61    0.71
  -9 -11  -4    3.59    0.73
   9  11   4    2.69    0.63
   9  11   4    3.30    0.54
 -10 -11  -4   -0.37    0.48
  10  11   4   -0.34    0.33
  10  11   4    1.07    0.40
   6 -12  -4   -0.16    0.38
  -6  12   4    0.42    0.39
   5 -12  -4    0.42    0.38
  -5  12   4    0.65    0.48
   4 -12  -4    0.87    0.37
  -4  12   4    1.01    0.42
   3 -12  -4    1.19    0.48
  -3  12   4    2.26    0.49
   2 -12  -4    0.34    0.44
   2 -12  -4    1.05    0.43
  -2  12   4    0.78    0.43
   1 -12  -4    0.40    0.37
  -1  12   4    0.48    0.30
  -1  12   4   -0.19    0.28
   0 -12  -4    0.20    0.37
   0  12   4    0.35    0.35
   0  12   4    0.57    0.42
  -1 -12  -4    0.25    0.37
   1  12   4    0.78    0.37
   1  12   4   -0.28    0.22
  -2 -12  -4    1.12    0.44
   2  12   4    0.36    0.36
  -3 -12  -4    8.95    0.85
   3  12   4    8.29    0.76
  -4 -12  -4   -0.36    0.30
   4  12   4   -0.18    0.33
  -5 -12  -4   -0.16    0.38
   5  12   4    0.12    0.28
  -6 -12  -4    3.75    0.73
   6  12   4    3.45    0.59
  -7 -12  -4    0.17    0.42
   7  12   4    0.70    0.42
  -8 -12  -4    1.67    0.57
  -8 -12  -4    0.47    0.48
   8  12   4    1.96    0.48
  -9 -12  -4    0.76    0.36
  -9 -12  -4   -0.03    0.51
   9  12   4    0.65    0.33
 -10 -12  -4    5.32    0.89
  10  12   4    6.57    0.69
   5 -13  -4   -0.01    0.29
  -5  13   4    0.12    0.44
   4 -13  -4    6.21    0.95
  -4  13   4    6.33    0.87
   3 -13  -4    5.26    0.75
  -3  13   4    5.29    0.74
   2 -13  -4    0.04    0.43
   2 -13  -4   -0.29    0.38
  -2  13   4    0.17    0.40
   1 -13  -4    9.10    0.85
  -1  13   4    9.62    0.80
  -1  13   4    9.81    0.86
   0 -13  -4    0.22    0.39
   0  13   4    0.44    0.42
   0  13   4    0.97    0.37
  -1 -13  -4   13.14    1.02
   1  13   4   13.13    0.85
   1  13   4   10.82    0.89
  -2 -13  -4    3.10    0.69
   2  13   4    4.13    0.69
  -3 -13  -4   -0.09    0.40
   3  13   4    0.26    0.35
  -4 -13  -4   12.11    1.06
   4  13   4   11.33    0.92
  -5 -13  -4   -0.02    0.45
   5  13   4    1.39    0.40
  -6 -13  -4    0.43    0.50
   6  13   4   -0.22    0.26
  -7 -13  -4    0.79    0.53
   7  13   4    1.11    0.36
  -8 -13  -4    0.14    0.40
   8  13   4    2.00    0.50
   9  13   4    0.98    0.40
   3 -14  -4    0.76    0.35
  -3  14   4    1.96    0.57
   2 -14  -4    0.59    0.49
  -2  14   4    0.06    0.29
   1 -14  -4    4.96    0.79
   1 -14  -4    4.53    0.80
  -1  14   4    5.28    0.74
   0 -14  -4   -0.10    0.40
   0  14   4   -0.40    0.31
   0  14   4    0.77    0.40
  -1 -14  -4   -0.38    0.33
   1  14   4    0.51    0.39
  -2 -14  -4    0.23    0.43
   2  14   4    0.89    0.45
  -3 -14  -4    6.07    0.94
   3  14   4    6.87    0.75
  -4 -14  -4    5.64    0.94
   4  14   4    5.22    0.80
  -5 -14  -4    1.53    0.61
   5  14   4    1.33    0.52
  -6 -14  -4    0.00    0.47
   6  14   4    0.82    0.40
  -7 -14  -4    0.75    0.55
   7  14   4    1.00    0.45
   1 -15  -4   -0.23    0.43
  -1  15   4    1.83    0.48
   0 -15  -4    0.90    0.54
   0  15   4    1.39    0.45
  -1 -15  -4    0.58    0.42
   1  15   4   -0.08    0.36
  -2 -15  -4    1.32    0.62
   2  15   4    0.73    0.49
  -3 -15  -4    0.67    0.48
   3  15   4    1.72    0.41
  -4 -15  -4    0.76    0.56
  -5 -15  -4   -0.22    0.37
   5  15   4    0.46    0.42
   3  15  -5    0.88    0.51
   2  15  -5    0.34    0.46
  -2 -15   5    1.10    0.52
   1  15  -5    1.88    0.63
  -1 -15   5    3.25    0.73
   0  15  -5   -0.15    0.41
   0 -15   5    0.29    0.49
  -1  15  -5   -0.54    0.38
   6  14  -5    0.64    0.39
  -6 -14   5   -0.55    0.26
   5  14  -5   -0.16    0.42
  -5 -14   5    0.89    0.37
   4  14  -5    7.24    0.79
  -4 -14   5    7.79    0.89
   3  14  -5    0.44    0.46
  -3 -14   5    1.65    0.56
   2  14  -5    0.35    0.43
  -2 -14   5    0.28    0.42
   1  14  -5    0.16    0.43
  -1 -14   5    0.79    0.50
   0  14  -5    6.05    0.86
   0 -14   5    6.63    0.93
  -1  14  -5   -0.09    0.34
  -1  14  -5    0.56    0.46
   1 -14   5    0.73    0.49
  -2  14  -5    0.14    0.33
  -2  14  -5    0.85    0.52
   2 -14   5    0.12    0.48
  -3  14  -5    0.58    0.39
  -3  14  -5    0.89    0.49
   3 -14   5   -0.51    0.41
  -4  14  -5    1.00    0.48
   4 -14   5   -0.54    0.44
   4 -14   5    0.63    0.43
  -8 -13   5    2.09    0.68
   7  13  -5    0.04    0.47
  -7 -13   5    1.69    0.46
   6  13  -5    1.09    0.51
  -6 -13   5    1.98    0.62
   5  13  -5    0.47    0.40
  -5 -13   5    0.94    0.57
   4  13  -5    0.58    0.45
  -4 -13   5    0.15    0.46
   3  13  -5    1.32    0.47
  -3 -13   5    1.61    0.59
   2  13  -5    2.17    0.58
  -2 -13   5    1.12    0.50
   1  13  -5    1.32    0.51
  -1 -13   5    1.52    0.53
   0  13  -5    0.46    0.40
   0  13  -5   -0.08    0.29
   0 -13   5    0.88    0.44
  -1  13  -5    0.02    0.39
  -1  13  -5    0.37    0.32
   1 -13   5   -0.14    0.41
  -2  13  -5    8.15    0.78
  -2  13  -5    7.17    0.78
   2 -13   5    7.56    0.98
  -3  13  -5   -0.42    0.33
  -3  13  -5    0.36    0.40
   3 -13   5    0.40    0.49
  -4  13  -5    1.77    0.54
   4 -13   5    2.05    0.57
   4 -13   5    1.80    0.65
  -5  13  -5    0.68    0.36
   5 -13   5    0.25    0.49
   5 -13   5    0.68    0.32
   9  12  -5    1.39    0.36
  -9 -12   5   -0.35    0.36
   8  12  -5    3.23    0.68
  -8 -12   5    2.86    0.59
   7  12  -5    0.66    0.46
  -7 -12   5    0.32    0.49
   6  12  -5    1.36    0.53
  -6 -12   5    1.21    0.55
   5  12  -5    0.49    0.40
  -5 -12   5    0.05    0.39
   4  12  -5    0.38    0.43
  -4 -12   5    0.40    0.43
   3  12  -5    0.34    0.38
  -3 -12   5    0.29    0.44
   2  12  -5    0.08    0.38
  -2 -12   5    0.03    0.35
   1  12  -5    0.23    0.31
   1  12  -5    0.01    0.35
  -1 -12   5    0.23    0.33
   0  12  -5    0.43    0.34
   0  12  -5   -0.11    0.34
   0 -12   5   -0.56    0.31
  -1  12  -5    0.20    0.36
  -1  12  -5    0.26    0.37
   1 -12   5   -0.09    0.37
  -2  12  -5    0.85    0.40
  -2  12  -5    1.94    0.52
   2 -12   5    1.08    0.51
  -3  12  -5    0.51    0.43
  -3  12  -5    0.02    0.38
   3 -12   5   -0.39    0.34
  -4  12  -5    0.47    0.41
   4 -12   5    0.43    0.45
   4 -12   5    0.30    0.40
  -5  12  -5    0.32    0.36
   5 -12   5    0.11    0.46
   5 -12   5   -0.21    0.24
  -6  12  -5    0.33    0.43
   6 -12   5    0.18    0.50
   6 -12   5    0.57    0.44
   7 -12   5    1.06    0.58
  10  11  -5   -0.55    0.26
 -10 -11   5   -0.27    0.36
 -10 -11   5    0.34    0.50
   9  11  -5    1.43    0.48
  -9 -11   5    0.75    0.47
  -9 -11   5    1.37    0.51
   8  11  -5    0.92    0.53
  -8 -11   5    1.32    0.48
  -8 -11   5    1.66    0.56
   7  11  -5   -0.12    0.34
  -7 -11   5    1.39    0.43
   6  11  -5    0.99    0.46
  -6 -11   5    1.68    0.45
   5  11  -5    5.03    0.76
  -5 -11   5    4.06    0.71
   4  11  -5    0.55    0.38
  -4 -11   5    0.09    0.29
   3  11  -5    0.37    0.39
  -3 -11   5   -0.07    0.30
   2  11  -5    1.29    0.35
   2  11  -5    1.15    0.42
  -2 -11   5    1.15    0.45
   1  11  -5   -0.14    0.33
   1  11  -5    0.28    0.26
  -1 -11   5    0.08    0.37
   0  11  -5    0.01    0.25
   0  11  -5    0.05    0.30
   0 -11   5    0.48    0.36
  -1  11  -5    0.45    0.34
  -1  11  -5    0.29    0.37
   1 -11   5    0.07    0.34
  -2  11  -5    1.32    0.42
  -2  11  -5    1.41    0.42
   2 -11   5    1.57    0.51
  -3  11  -5    0.09    0.32
  -3  11  -5    0.35    0.36
   3 -11   5   -0.31    0.33
  -4  11  -5    1.01    0.47
   4 -11   5    1.04    0.36
   4 -11   5    0.79    0.45
  -5  11  -5   -0.11    0.35
   5 -11   5    0.76    0.32
   5 -11   5   -0.28    0.37
  -6  11  -5    0.24    0.34
   6 -11   5    1.10    0.42
   6 -11   5    0.24    0.48
  -7  11  -5   -0.75    0.33
   7 -11   5   -0.12    0.45
  -8  11  -5   -0.48    0.38
   8 -11   5    0.42    0.47
  10  10  -5    2.12    0.51
 -10 -10   5    2.58    0.58
 -10 -10   5    2.20    0.60
   9  10  -5   -0.03    0.34
  -9 -10   5    0.15    0.41
  -9 -10   5    0.49    0.36
   8  10  -5    1.55    0.55
  -8 -10   5    1.47    0.48
  -8 -10   5    1.77    0.55
   7  10  -5    0.94    0.43
  -7 -10   5    1.13    0.39
  -7 -10   5    0.69    0.41
   6  10  -5    1.84    0.49
  -6 -10   5    1.66    0.44
  -6 -10   5    1.53    0.50
   5  10  -5    0.51    0.41
  -5 -10   5    0.85    0.45
  -5 -10   5    0.73    0.36
   4  10  -5    6.66    0.71
  -4 -10   5    6.06    0.79
   3  10  -5    0.21    0.34
  -3 -10   5    0.03    0.31
   2  10  -5    0.79    0.40
   2  10  -5    0.91    0.30
  -2 -10   5    0.64    0.35
   1  10  -5    4.08    0.51
   1  10  -5    4.09    0.59
  -1 -10   5    3.78    0.64
   0  10  -5    0.23    0.29
   0  10  -5    0.46    0.36
   0 -10   5    1.43    0.44
  -1  10  -5    0.32    0.34
  -1  10  -5    0.28    0.32
   1 -10   5    0.14    0.34
  -2  10  -5    6.24    0.66
  -2  10  -5    6.58    0.63
   2 -10   5    7.38    0.74
  -3  10  -5    0.25    0.35
  -3  10  -5   -0.32    0.26
   3 -10   5   -0.11    0.35
  -4  10  -5    0.32    0.35
   4 -10   5   -0.25    0.22
   4 -10   5    0.25    0.38
  -5  10  -5   -0.01    0.38
   5 -10   5   -0.08    0.35
   5 -10   5    0.60    0.29
  -6  10  -5    0.46    0.45
   6 -10   5    1.96    0.50
   6 -10   5    0.66    0.49
  -7  10  -5    1.04    0.52
   7 -10   5    1.06    0.51
   7 -10   5    1.20    0.36
  -8  10  -5    1.82    0.59
   8 -10   5    1.30    0.56
  -9  10  -5    0.19    0.41
   9 -10   5   -0.01    0.49
  11   9  -5    2.82    0.63
 -11  -9   5    2.24    0.61
  10   9  -5    2.47    0.59
 -10  -9   5    1.88    0.62
 -10  -9   5    3.87    0.69
   9   9  -5    0.91    0.49
  -9  -9   5    0.14    0.41
  -9  -9   5   -0.20    0.43
   8   9  -5   -0.10    0.34
  -8  -9   5   -0.34    0.37
  -8  -9   5   -0.46    0.23
   7   9  -5    6.47    0.73
  -7  -9   5    6.64    0.69
  -7  -9   5    6.77    0.72
   6   9  -5    5.75    0.74
  -6  -9   5    5.44    0.73
  -6  -9   5    6.22    0.66
   5   9  -5    1.95    0.49
  -5  -9   5    2.01    0.49
  -5  -9   5    2.61    0.47
   4   9  -5    1.25    0.45
  -4  -9   5    0.84    0.43
  -4  -9   5    1.00    0.33
   3   9  -5    0.06    0.22
   3   9  -5   -0.24    0.30
  -3  -9   5   -0.08    0.24
  -3  -9   5    0.46    0.37
   2   9  -5    0.00    0.18
   2   9  -5   -0.11    0.29
  -2  -9   5   -0.03    0.26
   1   9  -5    1.11    0.39
   1   9  -5    0.82    0.30
  -1  -9   5   -0.03    0.27
   0   9  -5    3.46    0.51
   0   9  -5    3.24    0.49
   0  -9   5    3.61    0.60
  -1   9  -5    3.17    0.51
  -1   9  -5    2.70    0.47
   1  -9   5    2.87    0.55
  -2   9  -5    2.10    0.49
  -2   9  -5    3.17    0.50
   2  -9   5    2.54    0.51
  -3   9  -5   10.55    0.72
  -3   9  -5   10.14    0.82
   3  -9   5   10.15    0.79
  -4   9  -5   -0.36    0.35
   4  -9   5    0.22    0.35
   4  -9   5    0.40    0.31
  -5   9  -5    4.07    0.66
   5  -9   5    4.05    0.67
   5  -9   5    4.87    0.63
  -6   9  -5    1.43    0.47
   6  -9   5    2.67    0.59
   6  -9   5    2.01    0.47
  -7   9  -5   -0.42    0.33
   7  -9   5    0.81    0.32
   7  -9   5    0.24    0.44
  -8   9  -5    1.57    0.60
   8  -9   5    0.84    0.49
  -9   9  -5    4.70    0.78
   9  -9   5    5.09    0.82
 -12  -8   5    2.58    0.69
  11   8  -5   -0.18    0.36
 -11  -8   5   -0.50    0.43
  10   8  -5    0.15    0.32
 -10  -8   5    0.52    0.51
 -10  -8   5    0.29    0.37
   9   8  -5    0.07    0.38
  -9  -8   5    0.30    0.43
  -9  -8   5   -0.51    0.25
   8   8  -5    4.51    0.66
  -8  -8   5    4.79    0.69
  -8  -8   5    3.53    0.62
   7   8  -5   -0.14    0.37
  -7  -8   5   -0.42    0.26
  -7  -8   5    0.05    0.34
   6   8  -5    6.81    0.68
  -6  -8   5    7.13    0.65
  -6  -8   5    7.31    0.66
   5   8  -5    0.49    0.34
  -5  -8   5    0.24    0.33
  -5  -8   5    0.54    0.29
   4   8  -5    0.67    0.34
  -4  -8   5    0.51    0.30
  -4  -8   5    0.47    0.31
   3   8  -5    6.03    0.45
   3   8  -5    6.51    0.63
  -3  -8   5    6.47    0.64
  -3  -8   5    6.62    0.50
   2   8  -5    0.23    0.28
   2   8  -5   -0.13    0.22
  -2  -8   5    0.17    0.22
  -2  -8   5    0.42    0.34
   1   8  -5    0.23    0.31
   1   8  -5   -0.12    0.26
  -1  -8   5    0.08    0.18
  -1  -8   5    0.11    0.24
   0   8  -5    4.76    0.51
   0   8  -5    4.56    0.51
   0  -8   5    4.84    0.55
  -1   8  -5    5.39    0.59
  -1   8  -5    6.59    0.56
   1  -8   5    6.00    0.63
  -2   8  -5   11.19    0.69
  -2   8  -5   11.12    0.74
   2  -8   5   10.48    0.77
  -3   8  -5    0.39    0.33
  -3   8  -5    0.28    0.30
   3  -8   5    0.35    0.35
  -4   8  -5    2.88    0.54
   4  -8   5    3.08    0.46
   4  -8   5    3.64    0.59
  -5   8  -5    0.22    0.38
   5  -8   5    1.29    0.30
   5  -8   5    0.21    0.38
  -6   8  -5    5.08    0.73
   6  -8   5    5.29    0.73
   6  -8   5    5.34    0.51
  -7   8  -5   16.93    1.09
   7  -8   5   16.38    0.91
   7  -8   5   16.86    1.07
  -8   8  -5    0.67    0.45
   8  -8   5    0.16    0.44
  -9   8  -5    2.19    0.64
   9  -8   5    1.99    0.59
 -10   8  -5    0.54    0.53
  10  -8   5    0.77    0.49
  12   7  -5    1.77    0.48
 -12  -7   5    0.53    0.52
  11   7  -5   10.14    0.90
 -11  -7   5   10.77    1.02
  10   7  -5    0.30    0.40
 -10  -7   5    0.61    0.29
 -10  -7   5    0.19    0.45
   9   7  -5    0.31    0.41
  -9  -7   5    0.70    0.46
  -9  -7   5    1.18    0.34
   8   7  -5    0.04    0.32
  -8  -7   5    0.56    0.35
  -8  -7   5    0.01    0.37
   7   7  -5    4.74    0.66
  -7  -7   5    3.46    0.57
  -7  -7   5    4.70    0.55
   6   7  -5   -0.13    0.31
  -6  -7   5    0.06    0.33
  -6  -7   5    0.17    0.25
   5   7  -5    0.16    0.34
  -5  -7   5    0.66    0.31
  -5  -7   5    0.15    0.34
   4   7  -5   21.78    0.67
   4   7  -5   20.67    0.96
  -4  -7   5   20.12    0.96
  -4  -7   5   21.23    0.88
   3   7  -5    3.55    0.52
   3   7  -5    3.15    0.37
  -3  -7   5    2.56    0.46
  -3  -7   5    2.58    0.37
   2   7  -5    2.03    0.35
   2   7  -5    1.71    0.40
  -2  -7   5    2.19    0.32
  -2  -7   5    1.70    0.41
   1   7  -5   -0.04    0.27
   1   7  -5    0.13    0.25
  -1  -7   5    0.24    0.18
  -1  -7   5   -0.04    0.26
   0   7  -5    1.33    0.35
   0   7  -5    1.45    0.35
   0  -7   5    1.67    0.20
   0  -7   5    1.59    0.36
  -1   7  -5    0.19    0.26
  -1   7  -5    0.10    0.29
   1  -7   5    0.06    0.27
  -2   7  -5    1.66    0.36
  -2   7  -5    1.12    0.37
   2  -7   5    1.64    0.42
  -3   7  -5   11.54    0.67
  -3   7  -5   11.29    0.80
   3  -7   5   11.09    0.77
  -4   7  -5    1.26    0.44
   4  -7   5    1.37    0.42
   4  -7   5    1.65    0.32
  -5   7  -5    0.88    0.43
   5  -7   5    0.61    0.40
   5  -7   5    0.66    0.28
  -6   7  -5    1.80    0.53
   6  -7   5    1.73    0.47
   6  -7   5    2.65    0.44
  -7   7  -5    0.03    0.37
   7  -7   5    0.14    0.35
   7  -7   5    0.43    0.28
  -8   7  -5   -0.02    0.37
   8  -7   5   -0.08    0.21
   8  -7   5   -0.32    0.35
  -9   7  -5    4.13    0.70
   9  -7   5    4.92    0.74
 -10   7  -5    1.99    0.58
  10  -7   5    1.25    0.53
 -11   7  -5   10.03    1.00
  11  -7   5    9.33    0.95
  12   6  -5    0.81    0.46
 -12  -6   5    1.45    0.58
  11   6  -5    0.91    0.47
 -11  -6   5    1.14    0.54
  10   6  -5    1.47    0.54
 -10  -6   5    1.48    0.54
 -10  -6   5    2.12    0.45
   9   6  -5    0.23    0.36
  -9  -6   5    0.29    0.42
  -9  -6   5    1.04    0.31
   8   6  -5    1.41    0.46
  -8  -6   5    1.34    0.48
  -8  -6   5    1.35    0.39
   7   6  -5    3.69    0.57
  -7  -6   5    4.89    0.65
  -7  -6   5    4.68    0.50
   6   6  -5    6.61    0.63
  -6  -6   5    7.88    0.62
  -6  -6   5    7.42    0.66
   5   6  -5   17.97    0.91
  -5  -6   5   18.78    0.89
  -5  -6   5   18.72    0.88
   4   6  -5    2.54    0.29
   4   6  -5    2.78    0.46
  -4  -6   5    2.45    0.41
  -4  -6   5    2.69    0.41
   3   6  -5   12.41    0.68
   3   6  -5   12.02    0.51
  -3  -6   5   12.22    0.67
  -3  -6   5   11.38    0.59
   2   6  -5    1.03    0.30
   2   6  -5    1.08    0.25
  -2  -6   5    0.56    0.26
  -2  -6   5    1.03    0.26
   1   6  -5   37.09    1.06
   1   6  -5   38.75    1.12
  -1  -6   5   38.70    1.23
  -1  -6   5   39.39    0.91
   0   6  -5    2.32    0.36
   0   6  -5    2.21    0.36
   0  -6   5    2.41    0.41
   0  -6   5    2.09    0.23
  -1   6  -5    3.35    0.46
  -1   6  -5    2.68    0.36
   1  -6   5    2.48    0.20
   1  -6   5    2.37    0.39
  -2   6  -5    2.51    0.16
  -2   6  -5    1.41    0.38
  -2   6  -5    1.86    0.34
   2  -6   5    1.92    0.41
  -3   6  -5    5.80    0.58
  -3   6  -5    6.87    0.27
  -3   6  -5    6.56    0.47
   3  -6   5    6.48    0.60
  -4   6  -5    1.77    0.46
   4  -6   5    1.35    0.41
   4  -6   5    2.15    0.35
  -5   6  -5    8.36    0.71
   5  -6   5    8.81    0.56
   5  -6   5    9.39    0.73
  -6   6  -5    0.03    0.35
   6  -6   5    0.12    0.32
   6  -6   5    0.01    0.20
  -7   6  -5    3.05    0.60
   7  -6   5    2.87    0.45
   7  -6   5    3.07    0.56
  -8   6  -5    0.36    0.41
   8  -6   5    0.54    0.42
   8  -6   5    0.90    0.31
  -9   6  -5    0.47    0.41
   9  -6   5   -0.08    0.38
 -10   6  -5    1.69    0.53
  10  -6   5    0.48    0.45
 -11   6  -5    0.86    0.50
  11  -6   5    1.19    0.53
  12   5  -5   -0.60    0.36
 -12  -5   5    0.77    0.51
  11   5  -5    0.90    0.52
 -11  -5   5    0.79    0.53
  10   5  -5    0.22    0.45
 -10  -5   5    0.28    0.39
   9   5  -5    1.00    0.42
  -9  -5   5    0.72    0.31
  -9  -5   5    0.53    0.41
   8   5  -5    0.11    0.40
  -8  -5   5    0.09    0.28
  -8  -5   5   -0.13    0.33
   7   5  -5    0.91    0.38
  -7  -5   5    1.09    0.30
  -7  -5   5    1.06    0.38
   6   5  -5   -0.06    0.28
  -6  -5   5   -0.20    0.17
  -6  -5   5    0.17    0.32
   5   5  -5    0.89    0.18
   5   5  -5    0.68    0.34
  -5  -5   5    1.02    0.30
  -5  -5   5    0.41    0.32
   4   5  -5    8.79    0.38
   4   5  -5    9.20    0.63
  -4  -5   5    8.60    0.58
  -4  -5   5    8.46    0.55
   3   5  -5   -0.17    0.13
   3   5  -5    0.05    0.24
  -3  -5   5    0.31    0.24
  -3  -5   5    0.20    0.18
   2   5  -5   -0.10    0.22
   2   5  -5    0.53    0.21
  -2  -5   5    0.01    0.18
  -2  -5   5    0.34    0.17
   1   5  -5    1.33    0.25
   1   5  -5    0.85    0.27
  -1  -5   5    0.64    0.25
  -1  -5   5    0.95    0.22
   0   5  -5   11.17    0.56
   0   5  -5   11.05    0.55
   0  -5   5   11.24    0.63
   0  -5   5   10.85    0.41
  -1   5  -5    2.90    0.41
  -1   5  -5    2.83    0.34
   1  -5   5    2.42    0.22
   1  -5   5    3.13    0.43
  -2   5  -5    0.34    0.26
  -2   5  -5   -0.01    0.20
   2  -5   5    0.23    0.25
   2  -5   5    0.27    0.14
  -3   5  -5    0.21    0.30
  -3   5  -5    0.09    0.20
  -3   5  -5    0.04    0.12
   3  -5   5    0.11    0.26
  -4   5  -5    0.03    0.32
  -4   5  -5    0.35    0.15
   4  -5   5   -0.08    0.28
   4  -5   5    0.38    0.20
  -5   5  -5    5.88    0.61
  -5   5  -5    6.22    0.39
   5  -5   5    6.12    0.60
   5  -5   5    6.84    0.44
  -6   5  -5    0.77    0.23
  -6   5  -5    0.61    0.40
   6  -5   5    0.13    0.31
   6  -5   5    0.47    0.18
  -7   5  -5    1.18    0.46
   7  -5   5    1.61    0.44
   7  -5   5    1.45    0.29
  -8   5  -5    3.06    0.57
   8  -5   5    2.86    0.41
   8  -5   5    3.12    0.56
  -9   5  -5    0.87    0.43
   9  -5   5    0.90    0.45
 -10   5  -5   -0.12    0.38
  10  -5   5   -0.03    0.37
 -11   5  -5    1.09    0.48
  11  -5   5    1.11    0.49
 -12   5  -5    2.36    0.62
  12  -5   5    1.13    0.52
  13   4  -5    0.12    0.51
  12   4  -5   -0.88    0.39
 -12  -4   5    0.75    0.47
  11   4  -5    0.44    0.46
 -11  -4   5    0.16    0.42
  10   4  -5   -0.68    0.32
 -10  -4   5   -0.65    0.35
   9   4  -5    1.56    0.41
   9   4  -5    2.10    0.52
  -9  -4   5    1.96    0.53
   8   4  -5    1.25    0.42
   8   4  -5    0.88    0.34
  -8  -4   5    1.11    0.45
   7   4  -5    0.19    0.35
  -7  -4   5    0.35    0.37
   6   4  -5    1.63    0.17
   6   4  -5    1.11    0.39
  -6  -4   5    1.64    0.31
  -6  -4   5    1.13    0.41
   5   4  -5    0.69    0.31
  -5  -4   5    1.70    0.39
  -5  -4   5    0.96    0.28
   4   4  -5    5.41    0.29
   4   4  -5    5.75    0.49
  -4  -4   5    5.44    0.50
  -4  -4   5    5.76    0.43
   3   4  -5    1.75    0.22
   3   4  -5    1.67    0.32
  -3  -4   5    1.63    0.28
  -3  -4   5    1.39    0.30
   2   4  -5   12.57    0.48
   2   4  -5   12.44    0.59
  -2  -4   5   12.47    0.54
  -2  -4   5   12.81    0.57
   1   4  -5    5.63    0.39
   1   4  -5    4.90    0.38
  -1  -4   5    5.11    0.39
  -1  -4   5    5.53    0.35
   0   4  -5   25.66    0.78
   0   4  -5   25.38    0.73
   0  -4   5   25.18    0.84
   0  -4   5   24.52    0.63
  -1   4  -5    4.99    0.35
  -1   4  -5    5.61    0.42
   1  -4   5    5.04    0.44
   1  -4   5    4.77    0.28
  -2   4  -5   13.60    0.66
  -2   4  -5   13.78    0.53
   2  -4   5   13.91    0.67
   2  -4   5   14.08    0.45
  -3   4  -5   20.04    0.86
  -3   4  -5   19.96    0.57
  -3   4  -5   20.73    0.65
   3  -4   5   20.57    0.83
  -4   4  -5    0.41    0.16
  -4   4  -5   -0.23    0.29
   4  -4   5    0.11    0.16
   4  -4   5   -0.11    0.26
  -5   4  -5    1.13    0.27
  -5   4  -5    1.43    0.43
   5  -4   5    1.47    0.22
   5  -4   5    1.48    0.39
  -6   4  -5    0.01    0.23
  -6   4  -5    0.24    0.37
   6  -4   5    0.05    0.26
   6  -4   5    0.41    0.16
  -7   4  -5   15.68    0.94
  -7   4  -5   17.32    0.76
   7  -4   5   16.79    0.93
   7  -4   5   17.46    0.74
  -8   4  -5    4.31    0.54
  -8   4  -5    4.73    0.67
   8  -4   5    4.32    0.61
   8  -4   5    4.97    0.45
  -9   4  -5    0.98    0.42
  -9   4  -5    0.62    0.34
   9  -4   5    0.62    0.41
 -10   4  -5   -0.08    0.36
  10  -4   5    0.34    0.38
 -11   4  -5    2.11    0.55
  11  -4   5    1.83    0.53
  12  -4   5    0.18    0.47
  13   3  -5    0.33    0.50
 -13  -3   5    1.53    0.57
 -12  -3   5    0.25    0.44
  11   3  -5    0.05    0.45
 -11  -3   5    0.37    0.49
  10   3  -5    3.14    0.61
 -10  -3   5    4.92    0.73
   9   3  -5    1.59    0.53
   9   3  -5    2.39    0.42
  -9  -3   5    2.13    0.52
   8   3  -5    6.65    0.64
   8   3  -5    6.09    0.51
  -8  -3   5    5.82    0.65
   7   3  -5    3.83    0.58
   7   3  -5    3.53    0.45
  -7  -3   5    3.63    0.57
   6   3  -5    0.13    0.28
   6   3  -5    0.40    0.14
   6   3  -5    0.10    0.22
  -6  -3   5    0.00    0.29
   5   3  -5    3.04    0.23
   5   3  -5    2.61    0.42
  -5  -3   5    2.48    0.43
  -5  -3   5    3.36    0.31
   4   3  -5    1.58    0.21
   4   3  -5    1.26    0.32
  -4  -3   5    1.04    0.30
  -4  -3   5    1.64    0.25
   3   3  -5    2.09    0.33
   3   3  -5    2.03    0.21
  -3  -3   5    2.59    0.26
  -3  -3   5    2.43    0.34
   2   3  -5    5.53    0.37
   2   3  -5    5.59    0.32
  -2  -3   5    5.68    0.35
  -2  -3   5    5.72    0.39
   1   3  -5   67.70    1.32
   1   3  -5   69.92    1.35
  -1  -3   5   69.80    1.33
  -1  -3   5   68.45    1.42
   0   3  -5   10.35    0.42
   0   3  -5   11.43    0.48
   0  -3   5   10.19    0.41
   0  -3   5   10.41    0.49
  -1   3  -5   -0.08    0.13
  -1   3  -5    0.33    0.20
   1  -3   5    0.13    0.18
   1  -3   5    0.18    0.13
  -2   3  -5   11.28    0.41
  -2   3  -5   10.91    0.56
   2  -3   5   10.68    0.42
   2  -3   5   11.40    0.56
  -3   3  -5    2.17    0.36
   3  -3   5    2.04    0.25
   3  -3   5    2.04    0.35
   3  -3   5    2.17    0.19
  -4   3  -5    0.71    0.18
  -4   3  -5    1.03    0.32
   4  -3   5    0.67    0.17
   4  -3   5    0.49    0.25
  -5   3  -5   48.58    1.19
  -5   3  -5   49.19    1.43
   5  -3   5   47.19    1.09
   5  -3   5   46.80    1.40
  -6   3  -5   11.44    0.62
  -6   3  -5   11.34    0.75
   6  -3   5   11.94    0.54
   6  -3   5   11.09    0.73
  -7   3  -5   15.03    0.76
  -7   3  -5   16.18    0.89
   7  -3   5   15.25    0.86
   7  -3   5   14.94    0.65
  -8   3  -5    7.15    0.67
  -8   3  -5    8.06    0.65
   8  -3   5    7.36    0.68
   8  -3   5    8.45    0.53
  -9   3  -5    8.36    0.72
  -9   3  -5    8.42    0.76
   9  -3   5    8.26    0.76
 -10   3  -5    0.68    0.42
 -10   3  -5    0.86    0.42
  10  -3   5    0.17    0.37
 -11   3  -5    0.31    0.41
  11  -3   5    0.49    0.45
  12  -3   5    0.22    0.41
  13   2  -5    1.41    0.53
 -13  -2   5    1.64    0.54
  12   2  -5    0.86    0.53
 -12  -2   5    0.75    0.54
  11   2  -5    6.35    0.84
 -11  -2   5    5.35    0.77
  10   2  -5    0.88    0.41
 -10  -2   5    0.90    0.43
   9   2  -5    1.95    0.54
  -9  -2   5    2.26    0.53
   8   2  -5    1.48    0.33
   8   2  -5    1.42    0.42
  -8  -2   5    0.62    0.37
   7   2  -5    3.25    0.38
   7   2  -5    3.51    0.53
  -7  -2   5    3.20    0.33
  -7  -2   5    3.35    0.53
   6   2  -5    0.53    0.32
   6   2  -5    0.17    0.21
  -6  -2   5    0.28    0.32
  -6  -2   5    0.42    0.20
   5   2  -5    9.14    0.61
   5   2  -5    9.26    0.41
  -5  -2   5    9.56    0.63
   4   2  -5   12.28    0.63
   4   2  -5   11.82    0.45
  -4  -2   5   11.60    0.60
  -4  -2   5   11.73    0.46
   3   2  -5    2.62    0.34
   3   2  -5    2.87    0.23
  -3  -2   5    3.10    0.24
  -3  -2   5    2.97    0.36
   2   2  -5   16.04    0.51
   2   2  -5   16.40    0.59
  -2  -2   5   16.77    0.60
  -2  -2   5   15.85    0.51
   1   2  -5    9.78    0.41
   1   2  -5    9.27    0.40
  -1  -2   5    9.84    0.43
  -1  -2   5    9.49    0.40
   0   2  -5   36.28    0.86
   0   2  -5   37.17    0.76
   0  -2   5   34.48    0.85
   0  -2   5   36.35    0.82
  -1   2  -5    0.18    0.15
  -1   2  -5    0.03    0.11
   1  -2   5   -0.01    0.12
   1  -2   5   -0.19    0.13
  -2   2  -5   19.52    0.69
  -2   2  -5   18.24    0.44
   2  -2   5   17.95    0.66
   2  -2   5   18.24    0.56
  -3   2  -5   55.79    1.32
   3  -2   5   55.88    0.99
   3  -2   5   55.52    1.34
   3  -2   5   56.77    1.17
  -4   2  -5    7.01    0.41
  -4   2  -5    7.73    0.54
   4  -2   5    7.23    0.52
   4  -2   5    7.44    0.32
  -5   2  -5    0.70    0.23
  -5   2  -5    0.23    0.30
   5  -2   5    0.65    0.12
   5  -2   5    0.48    0.28
  -6   2  -5    2.50    0.40
  -6   2  -5    2.43    0.46
   6  -2   5    3.27    0.29
   6  -2   5    2.60    0.45
  -7   2  -5   15.42    0.80
  -7   2  -5   15.25    0.83
   7  -2   5   14.08    0.81
   7  -2   5   16.37    0.63
  -8   2  -5   -0.46    0.24
  -8   2  -5   -0.10    0.34
   8  -2   5    0.08    0.32
   8  -2   5    0.04    0.18
  -9   2  -5    0.15    0.34
  -9   2  -5    0.01    0.33
   9  -2   5   -0.03    0.24
   9  -2   5    0.59    0.38
 -10   2  -5    0.56    0.39
 -10   2  -5    0.02    0.36
  10  -2   5    0.67    0.42
 -11   2  -5    0.20    0.41
  11  -2   5   -0.13    0.41
 -12   2  -5    2.06    0.56
  12  -2   5    1.60    0.57
  13  -2   5    0.33    0.48
  13   1  -5    0.83    0.55
 -13  -1   5    1.10    0.49
  12   1  -5    0.23    0.37
 -12  -1   5   -0.40    0.37
  11   1  -5    4.73    0.76
 -11  -1   5    5.04    0.77
  10   1  -5   -0.23    0.39
 -10  -1   5    0.01    0.36
   9   1  -5    2.71    0.54
  -9  -1   5    2.79    0.55
   8   1  -5    0.10    0.34
   8   1  -5    0.04    0.22
  -8  -1   5    0.05    0.22
  -8  -1   5    0.18    0.34
   7   1  -5    3.70    0.53
   7   1  -5    3.58    0.35
  -7  -1   5    3.34    0.38
  -7  -1   5    4.48    0.59
   6   1  -5    0.20    0.19
   6   1  -5    0.13    0.28
  -6  -1   5   -0.05    0.18
  -6  -1   5    0.57    0.32
   5   1  -5    0.20    0.23
   5   1  -5    0.08    0.16
  -5  -1   5    0.04    0.22
  -5  -1   5    0.04    0.16
   4   1  -5    1.28    0.30
  -4  -1   5    1.14    0.23
  -4  -1   5    1.24    0.28
   3   1  -5   23.99    0.76
  -3  -1   5   23.61    0.55
  -3  -1   5   23.13    0.66
  -3  -1   5   23.34    0.78
   2   1  -5   55.73    1.15
   2   1  -5   54.61    1.11
  -2  -1   5   55.52    1.00
   1   1  -5   28.55    0.72
   1   1  -5   29.12    0.68
  -1  -1   5   28.30    0.64
  -1  -1   5   29.05    0.75
   0   1  -5   51.83    0.91
   0   1  -5   53.31    1.08
   0  -1   5   51.56    1.05
   0  -1   5   49.70    1.00
  -1   1  -5    5.24    0.19
  -1   1  -5    5.39    0.32
   1  -1   5    5.46    0.32
   1  -1   5    5.21    0.31
   1  -1   5    5.46    0.18
  -2   1  -5   17.15    0.59
   2  -1   5   16.86    0.31
   2  -1   5   16.71    0.60
   2  -1   5   17.19    0.55
   2  -1   5   16.93    0.31
  -3   1  -5   11.85    0.55
   3  -1   5   12.19    0.29
   3  -1   5   11.65    0.50
   3  -1   5   11.56    0.55
  -4   1  -5    1.30    0.31
  -4   1  -5    1.28    0.26
   4  -1   5    1.12    0.28
   4  -1   5    1.43    0.15
  -5   1  -5    3.52    0.43
  -5   1  -5    3.73    0.37
   5  -1   5    2.59    0.40
   5  -1   5    4.01    0.23
  -6   1  -5    1.11    0.35
  -6   1  -5    0.88    0.30
   6  -1   5    1.08    0.34
   6  -1   5    1.29    0.22
  -7   1  -5    1.00    0.35
  -7   1  -5    1.28    0.39
   7  -1   5    1.27    0.40
   7  -1   5    1.94    0.25
  -8   1  -5    0.34    0.34
  -8   1  -5    0.25    0.30
   8  -1   5    0.56    0.35
   8  -1   5    0.04    0.16
  -9   1  -5    1.97    0.48
  -9   1  -5    1.93    0.45
   9  -1   5    2.42    0.37
   9  -1   5    1.58    0.47
 -10   1  -5    5.33    0.60
 -10   1  -5    5.44    0.73
  10  -1   5    4.10    0.67
 -11   1  -5    0.18    0.45
  11  -1   5   -0.17    0.37
 -12   1  -5    3.04    0.69
  12  -1   5    2.05    0.58
 -13   1  -5    0.20    0.44
  13  -1   5   -0.15    0.45
  13   0  -5   -1.05    0.40
 -13   0   5   -0.12    0.34
  12   0  -5   -0.37    0.38
 -12   0   5   -0.79    0.34
  11   0  -5    0.35    0.45
 -11   0   5   -0.42    0.38
  10   0  -5    6.11    0.80
 -10   0   5    6.02    0.69
   9   0  -5    0.89    0.39
  -9   0   5    0.43    0.36
  -9   0   5    0.75    0.30
   8   0  -5    0.46    0.35
  -8   0   5    0.09    0.22
  -8   0   5   -0.27    0.32
   7   0  -5   20.39    0.98
   7   0  -5   20.98    0.68
  -7   0   5   20.32    0.78
  -7   0   5   19.66    0.98
   6   0  -5    0.45    0.18
   6   0  -5    0.23    0.28
  -6   0   5    0.44    0.33
  -6   0   5    0.40    0.23
   5   0  -5    6.69    0.31
   5   0  -5    6.77    0.54
  -5   0   5    6.66    0.44
  -5   0   5    7.99    0.57
   4   0  -5   23.24    0.83
  -4   0   5   22.20    0.81
  -4   0   5   23.08    0.73
   3   0  -5    6.63    0.42
  -3   0   5    6.72    0.45
  -3   0   5    7.36    0.22
  -3   0   5    7.04    0.40
  -3   0   5    7.40    0.21
   2   0  -5    2.08    0.26
  -2   0   5    2.06    0.12
  -2   0   5    1.83    0.11
  -2   0   5    1.85    0.27
  -2   0   5    1.76    0.23
   1   0  -5   41.05    0.92
   1   0  -5   41.20    0.86
  -1   0   5   42.34    0.95
   0   0  -5   84.03    1.51
   0   0  -5   85.92    1.32
   0   0   5   83.96    1.51
   0   0   5   85.35    1.41
  -1   0  -5   16.14    0.31
  -1   0  -5   16.14    0.53
   1   0   5   16.35    0.52
   1   0   5   16.33    0.31
  -2   0  -5    4.01    0.29
   2   0   5    3.92    0.29
   2   0   5    3.94    0.30
  -3   0  -5   17.76    0.61
   3   0   5   18.77    0.64
   3   0   5   18.44    0.34
   3   0   5   18.68    0.67
  -4   0  -5    5.19    0.40
  -4   0  -5    5.02    0.39
   4   0   5    5.13    0.43
   4   0   5    4.92    0.22
  -5   0  -5    0.00    0.16
  -5   0  -5   -0.02    0.23
   5   0   5    0.33    0.13
   5   0   5   -0.14    0.23
  -6   0  -5    7.04    0.55
  -6   0  -5    6.92    0.53
   6   0   5    7.11    0.37
   6   0   5    6.87    0.57
  -7   0  -5    1.77    0.39
  -7   0  -5    1.97    0.41
   7   0   5    2.29    0.46
   7   0   5    2.16    0.29
  -8   0  -5   16.62    0.81
  -8   0  -5   16.65    0.92
   8   0   5   15.25    0.65
   8   0   5   14.61    0.87
  -9   0  -5    0.45    0.40
  -9   0  -5    0.21    0.32
   9   0   5    0.25    0.36
   9   0   5    0.12    0.22
  10   0   5    0.21    0.39
 -11   0  -5   -0.22    0.45
  11   0   5   -0.23    0.35
 -12   0  -5    0.83    0.54
  12   0   5    2.31    0.59
 -13   0  -5   -0.35    0.44
  13   0   5    0.08    0.44
  13  -1  -5   -0.38    0.37
 -13   1   5   -0.47    0.36
  12  -1  -5   -0.39    0.45
 -12   1   5    0.55    0.39
  11  -1  -5    1.27    0.56
 -11   1   5    1.34    0.47
  10  -1  -5   -0.63    0.27
 -10   1   5   -0.06    0.36
   9  -1  -5    2.02    0.50
  -9   1   5    1.70    0.46
  -9   1   5    1.61    0.38
   8  -1  -5    3.23    0.55
  -8   1   5    2.81    0.49
  -8   1   5    2.54    0.41
   7  -1  -5    0.18    0.30
   7  -1  -5    0.30    0.19
  -7   1   5    0.27    0.29
  -7   1   5    0.08    0.24
   6  -1  -5   12.88    0.45
   6  -1  -5   12.76    0.72
  -6   1   5   13.91    0.75
  -6   1   5   13.16    0.65
   5  -1  -5    9.45    0.58
   5  -1  -5    9.36    0.32
  -5   1   5    9.08    0.58
  -5   1   5    9.90    0.54
   4  -1  -5   31.03    0.98
  -4   1   5   30.32    0.89
  -4   1   5   28.71    0.93
   3  -1  -5    1.79    0.28
  -3   1   5    1.71    0.27
  -3   1   5    1.78    0.27
   2  -1  -5   10.47    0.46
  -2   1   5   10.15    0.47
  -2   1   5   10.46    0.48
   1  -1  -5    0.82    0.17
   1  -1  -5    0.96    0.11
  -1   1   5    0.89    0.10
  -1   1   5    0.71    0.19
  -1   1   5    0.63    0.17
   0  -1  -5   -0.02    0.12
   0  -1  -5   -0.06    0.09
   0   1   5   -0.04    0.13
   0   1   5   -0.13    0.09
  -1  -1  -5   73.89    1.37
  -1  -1  -5   75.18    1.13
   1   1   5   73.25    1.40
   1   1   5   74.58    1.35
  -2  -1  -5   13.16    0.27
  -2  -1  -5   12.48    0.46
   2   1   5   13.32    0.27
   2   1   5   12.80    0.50
   2   1   5   12.11    0.50
  -3  -1  -5   10.31    0.44
  -3  -1  -5   10.76    0.27
   3   1   5   10.06    0.50
   3   1   5   10.61    0.52
   3   1   5   10.78    0.27
  -4  -1  -5   -0.34    0.15
  -4  -1  -5    0.16    0.20
   4   1   5    0.33    0.10
   4   1   5    0.21    0.21
  -5  -1  -5    0.56    0.24
  -5  -1  -5    0.55    0.25
   5   1   5    0.74    0.18
   5   1   5    0.47    0.25
  -6  -1  -5    4.95    0.44
  -6  -1  -5    4.85    0.49
   6   1   5    5.04    0.32
   6   1   5    4.27    0.49
  -7  -1  -5    6.44    0.60
  -7  -1  -5    5.58    0.52
   7   1   5    5.43    0.59
   7   1   5    6.07    0.41
  -8  -1  -5    4.15    0.59
  -8  -1  -5    5.11    0.49
   8   1   5    4.70    0.40
   8   1   5    4.20    0.59
  -9  -1  -5    0.84    0.38
  -9  -1  -5    0.24    0.31
   9   1   5    0.27    0.37
   9   1   5    0.62    0.29
 -10  -1  -5    0.07    0.36
  10   1   5   -0.07    0.35
 -11  -1  -5    0.45    0.47
  11   1   5    0.11    0.36
 -12  -1  -5    0.55    0.48
  12   1   5    1.19    0.49
 -13  -1  -5    0.36    0.43
  13   1   5    0.07    0.38
  12  -2  -5    1.10    0.48
 -12   2   5    2.03    0.55
  11  -2  -5    1.78    0.50
 -11   2   5    2.04    0.54
  10  -2  -5    1.33    0.42
 -10   2   5    1.57    0.43
 -10   2   5    1.60    0.47
   9  -2  -5    1.10    0.46
  -9   2   5    1.35    0.38
  -9   2   5    0.94    0.37
   8  -2  -5    0.80    0.35
  -8   2   5   -0.03    0.26
  -8   2   5    0.07    0.30
   7  -2  -5    1.79    0.44
  -7   2   5    2.45    0.43
  -7   2   5    1.94    0.42
   6  -2  -5    4.03    0.27
   6  -2  -5    3.09    0.47
  -6   2   5    4.07    0.45
  -6   2   5    3.37    0.48
   5  -2  -5   10.74    0.33
   5  -2  -5   12.44    0.64
  -5   2   5   11.23    0.62
  -5   2   5   10.52    0.60
   4  -2  -5   26.71    0.93
  -4   2   5   24.29    0.85
   3  -2  -5    3.48    0.36
  -3   2   5    3.96    0.36
  -3   2   5    3.37    0.36
   2  -2  -5   -0.18    0.12
  -2   2   5   -0.13    0.14
  -2   2   5    0.26    0.17
   1  -2  -5   16.74    0.55
  -1   2   5   16.83    0.60
  -1   2   5   15.73    0.56
  -1   2   5   16.70    0.37
   0  -2  -5    6.97    0.32
   0   2   5    6.09    0.27
   0   2   5    6.73    0.36
   0   2   5    6.50    0.35
  -1  -2  -5    9.03    0.40
   1   2   5    8.80    0.38
   1   2   5    9.40    0.32
   1   2   5    9.00    0.42
  -2  -2  -5    9.23    0.40
   2   2   5    8.82    0.30
   2   2   5    8.82    0.45
   2   2   5    8.46    0.42
  -3  -2  -5    0.42    0.16
   3   2   5    0.45    0.11
   3   2   5    0.67    0.21
   3   2   5    0.27    0.20
  -4  -2  -5    3.01    0.38
  -4  -2  -5    3.49    0.30
   4   2   5    3.68    0.24
   4   2   5    3.63    0.39
  -5  -2  -5    0.11    0.19
  -5  -2  -5   -0.20    0.19
   5   2   5   -0.02    0.10
   5   2   5   -0.17    0.22
  -6  -2  -5   -0.10    0.23
  -6  -2  -5    0.05    0.27
   6   2   5   -0.46    0.16
   6   2   5    0.10    0.25
  -7  -2  -5   10.57    0.73
  -7  -2  -5   11.15    0.59
   7   2   5   10.70    0.74
   7   2   5    9.80    0.49
  -8  -2  -5   -0.04    0.25
  -8  -2  -5   -0.33    0.33
   8   2   5    0.07    0.31
   8   2   5    0.32    0.17
  -9  -2  -5    8.88    0.81
   9   2   5    9.09    0.75
   9   2   5    9.13    0.57
 -10  -2  -5    5.33    0.77
  10   2   5    5.04    0.69
 -11  -2  -5    1.23    0.46
  11   2   5    1.74    0.53
 -12  -2  -5    0.73    0.57
  12   2   5    1.04    0.46
 -13  -2  -5   -0.23    0.40
  13   2   5    0.36    0.40
  12  -3  -5    0.86    0.54
 -12   3   5    0.74    0.40
  11  -3  -5    0.21    0.36
 -11   3   5    0.01    0.37
  10  -3  -5    6.69    0.75
 -10   3   5    7.64    0.71
 -10   3   5    7.97    0.70
   9  -3  -5    4.37    0.66
  -9   3   5    2.88    0.53
  -9   3   5    3.43    0.53
   8  -3  -5    1.53    0.43
  -8   3   5    1.28    0.42
  -8   3   5    1.58    0.40
   7  -3  -5    3.55    0.56
  -7   3   5    3.66    0.49
  -7   3   5    3.71    0.51
   6  -3  -5    0.18    0.15
   6  -3  -5    0.36    0.27
  -6   3   5    0.26    0.25
  -6   3   5    0.29    0.30
   5  -3  -5   -0.01    0.18
   5  -3  -5    0.09    0.13
  -5   3   5    0.10    0.24
  -5   3   5    0.55    0.25
   4  -3  -5   19.01    0.44
   4  -3  -5   19.20    0.80
  -4   3   5   19.51    0.73
  -4   3   5   19.97    0.79
   3  -3  -5   33.14    1.03
   3  -3  -5   33.63    0.61
  -3   3   5   32.35    1.00
  -3   3   5   32.76    0.92
   2  -3  -5    0.87    0.23
   2  -3  -5    0.99    0.14
  -2   3   5    0.71    0.21
  -2   3   5    0.84    0.23
   1  -3  -5   21.58    0.53
   1  -3  -5   20.59    0.68
  -1   3   5   21.13    0.70
  -1   3   5   21.23    0.65
   0  -3  -5  160.51    2.56
   0   3   5  159.21    2.57
   0   3   5  159.17    2.62
   0   3   5  163.20    2.48
   1   3   5   41.80    0.89
   1   3   5   39.96    0.94
   1   3   5   42.11    0.97
   1   3   5   42.98    1.00
  -2  -3  -5   19.60    0.60
   2   3   5   20.02    0.68
   2   3   5   20.34    0.55
   2   3   5   20.01    0.67
  -3  -3  -5    0.71    0.17
   3   3   5    0.70    0.17
   3   3   5    0.64    0.26
   3   3   5    0.51    0.23
  -4  -3  -5    6.78    0.48
  -4  -3  -5    7.98    0.38
   4   3   5    6.88    0.50
   4   3   5    7.61    0.35
  -5  -3  -5   40.80    0.94
  -5  -3  -5   40.12    1.23
   5   3   5   41.15    1.24
   5   3   5   41.06    0.95
  -6  -3  -5    1.16    0.27
  -6  -3  -5    0.97    0.34
   6   3   5    0.65    0.30
   6   3   5    1.43    0.24
  -7  -3  -5    1.96    0.45
  -7  -3  -5    2.58    0.36
   7   3   5    2.86    0.34
   7   3   5    2.53    0.47
  -8  -3  -5   23.36    1.14
   8   3   5   21.25    1.05
   8   3   5   20.05    0.78
  -9  -3  -5    7.88    0.78
   9   3   5    7.01    0.71
   9   3   5    7.08    0.53
 -10  -3  -5    0.21    0.43
  10   3   5    0.90    0.40
 -11  -3  -5   -0.17    0.47
  11   3   5    0.03    0.39
 -12  -3  -5    0.00    0.46
  12   3   5   -0.14    0.38
 -13  -3  -5    0.51    0.55
  13   3   5    2.09    0.57
  12  -4  -5    5.02    0.80
  11  -4  -5   -0.05    0.43
 -11   4   5    0.83    0.42
  10  -4  -5    0.85    0.46
 -10   4   5    0.69    0.40
 -10   4   5   -0.05    0.30
   9  -4  -5    3.42    0.55
  -9   4   5    2.49    0.47
  -9   4   5    2.60    0.51
   8  -4  -5    2.40    0.52
  -8   4   5    2.31    0.48
  -8   4   5    2.26    0.43
   7  -4  -5    1.62    0.40
  -7   4   5    1.33    0.34
  -7   4   5    1.80    0.45
   6  -4  -5   16.49    0.90
  -6   4   5   17.54    0.87
  -6   4   5   17.96    0.79
   5  -4  -5   -0.08    0.15
   5  -4  -5    0.31    0.23
  -5   4   5   -0.04    0.27
  -5   4   5    0.00    0.24
   4  -4  -5    0.21    0.15
   4  -4  -5   -0.07    0.17
  -4   4   5   -0.15    0.19
  -4   4   5    0.14    0.25
   3  -4  -5    2.51    0.37
   3  -4  -5    2.82    0.22
  -3   4   5    2.75    0.31
  -3   4   5    2.39    0.39
   2  -4  -5    2.67    0.24
   2  -4  -5    2.23    0.35
  -2   4   5    2.23    0.36
  -2   4   5    2.56    0.28
   1  -4  -5    0.33    0.18
   1  -4  -5    0.06    0.15
  -1   4   5   -0.24    0.19
  -1   4   5   -0.10    0.15
   0   4   5   10.62    0.49
   0   4   5   10.69    0.43
   0   4   5   10.31    0.51
   0   4   5   10.46    0.46
   1   4   5   18.58    0.62
   1   4   5   18.88    0.64
   1   4   5   18.21    0.60
   1   4   5   18.04    0.62
   2   4   5   31.70    0.91
   2   4   5   31.68    0.82
   2   4   5   32.44    0.90
   2   4   5   30.48    0.80
  -3  -4  -5   11.26    0.46
   3   4   5   11.43    0.59
   3   4   5   11.92    0.57
   3   4   5   12.59    0.48
  -4  -4  -5   13.67    0.49
  -4  -4  -5   13.16    0.66
   4   4   5   13.39    0.67
   4   4   5   13.49    0.53
  -5  -4  -5    0.99    0.21
  -5  -4  -5    0.98    0.30
   5   4   5    1.29    0.24
   5   4   5    1.00    0.30
  -6  -4  -5    0.21    0.30
  -6  -4  -5    0.15    0.20
   6   4   5    0.10    0.26
   6   4   5    0.30    0.19
  -7  -4  -5    7.07    0.43
  -7  -4  -5    6.43    0.65
   7   4   5    6.28    0.46
   7   4   5    6.86    0.62
  -8  -4  -5    1.97    0.51
   8   4   5    2.81    0.39
   8   4   5    2.28    0.50
  -9  -4  -5    0.61    0.45
   9   4   5    1.25    0.35
   9   4   5    1.08    0.42
 -10  -4  -5    0.11    0.37
  10   4   5    0.51    0.40
 -11  -4  -5    0.43    0.42
  11   4   5    0.39    0.46
 -12  -4  -5   -0.53    0.37
  12   4   5   -0.33    0.35
 -13  -4  -5    1.12    0.68
  13   4   5    0.59    0.46
  11  -5  -5    1.90    0.50
 -11   5   5    1.92    0.56
  10  -5  -5    7.57    0.74
 -10   5   5    6.73    0.77
   9  -5  -5   -0.43    0.28
  -9   5   5    0.59    0.42
  -9   5   5    0.04    0.28
   8  -5  -5    1.67    0.46
  -8   5   5    1.65    0.37
  -8   5   5    1.29    0.47
   7  -5  -5    5.64    0.62
  -7   5   5    5.44    0.61
  -7   5   5    6.40    0.51
   6  -5  -5    0.01    0.24
  -6   5   5   -0.19    0.30
  -6   5   5    0.20    0.17
   5  -5  -5    0.62    0.33
   5  -5  -5    0.54    0.22
  -5   5   5    0.44    0.25
  -5   5   5    0.03    0.29
   4  -5  -5   17.43    0.86
   4  -5  -5   18.24    0.59
  -4   5   5   17.99    0.87
  -4   5   5   17.09    0.68
   3  -5  -5   13.18    0.71
   3  -5  -5   14.30    0.52
  -3   5   5   14.14    0.58
  -3   5   5   13.04    0.72
   2  -5  -5    0.38    0.18
   2  -5  -5    0.33    0.23
  -2   5   5    0.34    0.26
  -2   5   5    0.12    0.15
   1  -5  -5    8.26    0.53
   1  -5  -5    7.89    0.42
  -1   5   5    8.82    0.42
  -1   5   5    8.01    0.52
   0  -5  -5   49.77    1.18
   0   5   5   48.24    1.21
   0   5   5   49.13    1.10
   0   5   5   49.00    1.22
   1   5   5   37.35    1.00
   1   5   5   37.91    1.00
   1   5   5   37.50    1.00
   1   5   5   37.28    0.98
   2   5   5    1.06    0.27
   2   5   5    1.34    0.25
   2   5   5    1.18    0.26
   2   5   5    2.21    0.29
  -3  -5  -5    0.29    0.22
   3   5   5    0.56    0.23
   3   5   5    0.18    0.20
  -4  -5  -5    9.25    0.41
  -4  -5  -5    8.21    0.57
   4   5   5    9.64    0.49
   4   5   5    9.40    0.59
  -5  -5  -5    0.76    0.32
  -5  -5  -5    0.95    0.20
   5   5   5    0.88    0.24
   5   5   5    1.08    0.36
  -6  -5  -5    0.24    0.31
  -6  -5  -5    0.30    0.20
   6   5   5    0.65    0.28
   6   5   5    0.22    0.28
  -7  -5  -5    0.14    0.34
   7   5   5    0.16    0.17
   7   5   5    0.21    0.32
  -8  -5  -5   14.77    0.99
   8   5   5   13.76    0.70
   8   5   5   14.75    0.95
  -9  -5  -5    0.33    0.43
   9   5   5    0.88    0.31
   9   5   5    0.98    0.46
 -10  -5  -5    5.78    0.84
  10   5   5    4.55    0.74
 -11  -5  -5    2.24    0.68
  11   5   5    2.49    0.65
 -12  -5  -5    1.36    0.67
  12   5   5   -0.25    0.39
 -13  -5  -5   -0.16    0.50
  13   5   5   -0.29    0.43
  11  -6  -5    0.72    0.53
 -11   6   5   -0.43    0.35
  10  -6  -5    1.29    0.54
 -10   6   5    0.43    0.44
   9  -6  -5    0.55    0.42
  -9   6   5    0.27    0.37
   8  -6  -5    1.42    0.42
  -8   6   5    1.37    0.46
   7  -6  -5    0.54    0.37
  -7   6   5    0.53    0.24
  -7   6   5    0.50    0.39
   6  -6  -5   14.30    0.88
  -6   6   5   13.99    0.65
  -6   6   5   13.89    0.87
   5  -6  -5    1.06    0.42
   5  -6  -5    1.16    0.29
  -5   6   5    1.04    0.38
   4  -6  -5    1.30    0.28
   4  -6  -5    1.09    0.34
  -4   6   5    1.18    0.37
  -4   6   5    1.29    0.28
   3  -6  -5    2.62    0.33
   3  -6  -5    2.61    0.44
  -3   6   5    2.59    0.44
  -3   6   5    2.84    0.31
   2  -6  -5    0.24    0.23
   2  -6  -5    0.17    0.19
  -2   6   5    0.16    0.23
  -2   6   5    0.03    0.13
   1  -6  -5    1.00    0.31
   1  -6  -5    1.24    0.27
  -1   6   5    1.46    0.23
  -1   6   5    0.77    0.27
   0  -6  -5    0.20    0.20
   0   6   5    0.08    0.18
   0   6   5   -0.07    0.21
   0   6   5    0.08    0.19
   1   6   5    0.02    0.20
   1   6   5    0.00    0.18
   1   6   5   -0.07    0.20
   1   6   5    0.15    0.19
   2   6   5    0.13    0.18
   2   6   5    0.65    0.25
   2   6   5    0.22    0.18
   2   6   5    0.91    0.24
  -3  -6  -5    1.10    0.28
   3   6   5    0.76    0.20
   3   6   5    0.83    0.28
   3   6   5    1.02    0.27
  -4  -6  -5    7.14    0.38
  -4  -6  -5    7.06    0.55
   4   6   5    6.42    0.45
   4   6   5    6.33    0.55
  -5  -6  -5    1.45    0.39
  -5  -6  -5    1.61    0.23
   5   6   5    1.72    0.35
   5   6   5    0.71    0.34
  -6  -6  -5   24.82    1.10
   6   6   5   22.39    1.07
   6   6   5   24.78    0.88
  -7  -6  -5    0.87    0.39
   7   6   5    1.07    0.31
   7   6   5    0.50    0.34
  -8  -6  -5    9.56    0.84
   8   6   5    8.78    0.80
   8   6   5    8.42    0.60
  -9  -6  -5   11.09    0.94
   9   6   5   10.53    0.90
   9   6   5   11.38    0.70
 -10  -6  -5    0.44    0.43
  10   6   5    0.00    0.40
 -11  -6  -5    4.62    0.81
  11   6   5    4.59    0.75
 -12  -6  -5    2.99    0.71
  12   6   5    3.39    0.71
  13   6   5    1.63    0.55
 -11   7   5    1.55    0.59
  10  -7  -5    2.33    0.58
 -10   7   5    2.71    0.64
   9  -7  -5    0.25    0.28
  -9   7   5   -0.42    0.39
   8  -7  -5   -0.15    0.28
  -8   7   5   -0.06    0.35
   7  -7  -5    0.64    0.36
  -7   7   5    0.74    0.39
   6  -7  -5    0.28    0.31
  -6   7   5   -0.14    0.30
   5  -7  -5    2.93    0.53
  -5   7   5    2.87    0.53
   4  -7  -5    1.05    0.40
   4  -7  -5    0.63    0.28
  -4   7   5    0.37    0.30
   3  -7  -5    0.57    0.27
   3  -7  -5    0.97    0.37
  -3   7   5    1.02    0.22
  -3   7   5    0.70    0.34
   2  -7  -5    2.69    0.38
   2  -7  -5    3.22    0.48
  -2   7   5    2.86    0.47
  -2   7   5    3.79    0.32
   1  -7  -5    0.47    0.25
  -1   7   5    0.27    0.28
  -1   7   5    0.11    0.15
  -1   7   5    0.28    0.27
   0  -7  -5    2.24    0.39
   0   7   5    2.51    0.41
   0   7   5    1.93    0.36
   0   7   5    2.57    0.32
  -1  -7  -5    0.45    0.27
   1   7   5    0.72    0.27
   1   7   5    0.67    0.20
   1   7   5    0.31    0.21
  -2  -7  -5    1.34    0.29
   2   7   5    1.21    0.29
   2   7   5    1.66    0.37
   2   7   5    1.52    0.33
  -3  -7  -5   24.42    0.91
   3   7   5   23.55    0.96
   3   7   5   24.54    0.79
   3   7   5   24.42    0.89
  -4  -7  -5   21.72    0.92
  -4  -7  -5   21.53    0.68
   4   7   5   22.03    0.98
   4   7   5   19.29    0.83
  -5  -7  -5    4.66    0.58
  -5  -7  -5    4.47    0.31
   5   7   5    4.41    0.58
   5   7   5    4.61    0.47
  -6  -7  -5    7.23    0.68
   6   7   5    6.34    0.67
   6   7   5    6.33    0.54
  -7  -7  -5   12.70    0.88
   7   7   5   11.88    0.70
   7   7   5   12.30    0.86
  -8  -7  -5    0.12    0.36
   8   7   5   -0.02    0.28
   8   7   5    0.38    0.35
  -9  -7  -5    0.26    0.46
   9   7   5    0.02    0.37
   9   7   5    0.96    0.32
 -10  -7  -5    5.95    0.88
  10   7   5    5.14    0.77
 -11  -7  -5    0.29    0.57
  11   7   5    0.21    0.40
 -12  -7  -5   -0.18    0.55
  12   7   5    0.54    0.55
  10  -8  -5    0.96    0.48
 -10   8   5    1.61    0.60
   9  -8  -5   -0.37    0.32
  -9   8   5    1.09    0.49
   8  -8  -5    0.31    0.38
  -8   8   5   -0.21    0.39
   7  -8  -5   -0.07    0.21
  -7   8   5    0.33    0.35
   6  -8  -5   -0.18    0.34
  -6   8   5    0.17    0.35
   5  -8  -5   -0.07    0.24
  -5   8   5    0.10    0.34
   4  -8  -5    0.45    0.36
   4  -8  -5    0.53    0.29
  -4   8   5    0.71    0.39
   3  -8  -5    0.18    0.32
   3  -8  -5    0.49    0.28
  -3   8   5    0.55    0.36
   2  -8  -5   48.35    1.59
   2  -8  -5   45.88    1.33
  -2   8   5   50.62    1.10
  -2   8   5   47.49    1.51
   1  -8  -5   11.25    0.66
  -1   8   5   11.43    0.73
  -1   8   5   12.14    0.51
  -1   8   5   12.05    0.74
   0  -8  -5    0.16    0.27
   0   8   5    0.19    0.25
   0   8   5    0.94    0.21
   0   8   5    0.46    0.32
  -1  -8  -5    0.53    0.31
  -1  -8  -5    0.48    0.21
   1   8   5    1.13    0.31
   1   8   5    0.62    0.29
  -2  -8  -5   22.87    0.84
  -2  -8  -5   23.96    1.05
   2   8   5   23.03    0.84
   2   8   5   22.14    0.94
  -3  -8  -5    0.63    0.29
   3   8   5    0.56    0.36
   3   8   5    0.57    0.30
  -4  -8  -5   15.13    0.80
   4   8   5   16.02    0.88
   4   8   5   14.76    0.77
   4   8   5   15.87    0.61
  -5  -8  -5    0.57    0.33
   5   8   5    0.84    0.29
   5   8   5    0.60    0.31
  -6  -8  -5    7.07    0.68
   6   8   5    7.35    0.71
   6   8   5    6.80    0.58
  -7  -8  -5   -0.15    0.34
   7   8   5    0.66    0.34
   7   8   5    0.31    0.40
  -8  -8  -5   -0.01    0.38
   8   8   5    0.41    0.38
   8   8   5    0.31    0.32
  -9  -8  -5    2.99    0.67
   9   8   5    3.42    0.64
   9   8   5    3.97    0.55
 -10  -8  -5    0.91    0.50
  10   8   5    0.81    0.36
  10   8   5    1.11    0.48
 -11  -8  -5    1.45    0.64
  11   8   5    1.56    0.58
 -12  -8  -5   -0.17    0.57
  12   8   5   -0.16    0.44
   9  -9  -5    0.08    0.28
  -9   9   5   -0.49    0.30
   8  -9  -5    1.94    0.45
  -8   9   5    1.03    0.48
   7  -9  -5    0.82    0.42
  -7   9   5    0.69    0.48
   6  -9  -5    1.53    0.50
  -6   9   5    1.17    0.44
   5  -9  -5    8.74    0.80
  -5   9   5    8.93    0.79
   4  -9  -5   32.24    1.42
  -4   9   5   33.47    1.40
   3  -9  -5    3.85    0.51
   3  -9  -5    3.83    0.59
  -3   9   5    3.41    0.54
   2  -9  -5    1.05    0.34
   2  -9  -5    0.60    0.35
  -2   9   5    0.92    0.37
   1  -9  -5    0.39    0.33
  -1   9   5    0.29    0.29
  -1   9   5    0.34    0.34
   0  -9  -5   39.74    1.02
   0  -9  -5   39.47    1.35
   0   9   5   37.98    1.29
   0   9   5   40.32    1.39
  -1  -9  -5   -0.17    0.29
  -1  -9  -5    0.08    0.21
   1   9   5    0.16    0.27
   1   9   5    0.30    0.27
  -2  -9  -5    1.82    0.45
  -2  -9  -5    1.45    0.32
   2   9   5    1.81    0.30
   2   9   5    1.70    0.40
  -3  -9  -5    2.68    0.53
  -3  -9  -5    2.88    0.43
   3   9   5    3.51    0.35
   3   9   5    3.02    0.50
  -4  -9  -5    1.72    0.41
   4   9   5    1.41    0.39
   4   9   5    1.81    0.46
  -5  -9  -5    0.40    0.31
   5   9   5    0.16    0.32
   5   9   5    0.03    0.27
  -6  -9  -5    4.87    0.65
   6   9   5    5.20    0.70
   6   9   5    4.93    0.54
  -7  -9  -5    0.07    0.35
   7   9   5    0.33    0.33
   7   9   5    0.17    0.35
  -8  -9  -5    3.09    0.63
   8   9   5    2.99    0.55
   8   9   5    3.05    0.61
  -9  -9  -5    1.08    0.51
   9   9   5    1.43    0.52
   9   9   5    2.24    0.46
 -10  -9  -5    0.55    0.51
  10   9   5    1.08    0.54
 -11  -9  -5   -0.76    0.48
  11   9   5    0.21    0.42
   8 -10  -5    0.22    0.43
  -8  10   5    0.18    0.44
   7 -10  -5    1.40    0.55
  -7  10   5    0.41    0.43
   6 -10  -5   24.14    1.34
  -6  10   5   23.72    1.32
   5 -10  -5   -0.20    0.30
  -5  10   5    0.85    0.41
   4 -10  -5    1.20    0.40
  -4  10   5    1.22    0.46
   3 -10  -5    0.06    0.29
   3 -10  -5   -0.05    0.28
  -3  10   5    0.48    0.39
   2 -10  -5    5.67    0.58
   2 -10  -5    5.21    0.73
  -2  10   5    5.19    0.67
   1 -10  -5    0.36    0.33
  -1  10   5    0.94    0.34
  -1  10   5    0.85    0.33
   0 -10  -5    0.29    0.34
   0  10   5    0.46    0.32
   0  10   5    0.28    0.33
  -1 -10  -5    1.29    0.43
   1  10   5    1.86    0.38
   1  10   5    0.95    0.38
  -2 -10  -5   -0.22    0.30
  -2 -10  -5    0.05    0.24
   2  10   5    0.26    0.29
   2  10   5    0.19    0.22
  -3 -10  -5    0.86    0.33
  -3 -10  -5    0.85    0.40
   3  10   5    1.01    0.28
   3  10   5    1.24    0.40
  -4 -10  -5    0.26    0.36
  -4 -10  -5    0.51    0.33
   4  10   5   -0.24    0.24
  -5 -10  -5    1.68    0.46
   5  10   5    0.85    0.43
   5  10   5    1.57    0.41
  -6 -10  -5   -0.08    0.34
   6  10   5   -0.07    0.30
   6  10   5    0.10    0.33
  -7 -10  -5    1.08    0.44
   7  10   5    0.84    0.39
   7  10   5    1.95    0.52
  -8 -10  -5    0.26    0.42
   8  10   5    1.19    0.43
   8  10   5   -0.01    0.36
  -9 -10  -5    0.51    0.50
   9  10   5    0.43    0.48
   9  10   5    1.70    0.40
 -10 -10  -5   -0.14    0.51
  10  10   5   -0.09    0.45
 -11 -10  -5    0.44    0.62
  11  10   5    0.56    0.51
   7 -11  -5    1.01    0.39
  -7  11   5    1.28    0.53
   6 -11  -5    0.89    0.52
  -6  11   5    0.37    0.48
   5 -11  -5    4.11    0.67
  -5  11   5    3.39    0.67
   4 -11  -5    4.76    0.77
  -4  11   5    4.89    0.71
   3 -11  -5   -0.04    0.30
  -3  11   5    0.66    0.38
   2 -11  -5    0.63    0.36
   2 -11  -5    0.02    0.37
  -2  11   5   -0.15    0.34
   1 -11  -5    0.49    0.32
  -1  11   5    0.67    0.34
  -1  11   5   -0.04    0.32
   0 -11  -5   -0.15    0.31
   0  11   5    0.21    0.32
   0  11   5    0.90    0.37
  -1 -11  -5    4.05    0.65
   1  11   5    3.41    0.49
   1  11   5    2.81    0.55
  -2 -11  -5    2.08    0.53
   2  11   5    3.68    0.49
   2  11   5    3.57    0.55
  -3 -11  -5    2.09    0.56
   3  11   5    1.90    0.48
  -4 -11  -5    0.21    0.38
   4  11   5    1.19    0.36
  -5 -11  -5    0.11    0.36
  -5 -11  -5    0.20    0.32
   5  11   5   -0.33    0.27
  -6 -11  -5    0.49    0.41
  -6 -11  -5    0.36    0.39
   6  11   5    0.65    0.42
  -7 -11  -5    2.89    0.63
   7  11   5    2.73    0.58
   7  11   5    1.79    0.53
  -8 -11  -5    0.87    0.54
   8  11   5    2.20    0.51
   8  11   5    1.40    0.53
  -9 -11  -5    0.06    0.53
   9  11   5    1.55    0.41
   9  11   5    0.64    0.54
 -10 -11  -5    1.37    0.60
  10  11   5    1.95    0.67
   6 -12  -5    0.06    0.36
  -6  12   5    1.11    0.39
   5 -12  -5    0.45    0.31
  -5  12   5   -0.26    0.42
   4 -12  -5   -0.34    0.40
  -4  12   5   -0.12    0.39
   3 -12  -5    0.04    0.37
  -3  12   5    0.88    0.38
   2 -12  -5    0.12    0.35
   2 -12  -5    0.34    0.37
  -2  12   5    0.65    0.40
   1 -12  -5    0.34    0.42
   1 -12  -5    0.56    0.41
  -1  12   5    0.74    0.36
  -1  12   5    0.59    0.40
   0 -12  -5    1.03    0.43
   0  12   5    0.60    0.38
   0  12   5    1.83    0.45
  -1 -12  -5    0.02    0.34
   1  12   5    0.09    0.37
   1  12   5    0.28    0.31
  -2 -12  -5   -0.14    0.40
   2  12   5    0.04    0.29
  -3 -12  -5    1.66    0.53
   3  12   5    1.48    0.48
  -4 -12  -5    0.70    0.47
   4  12   5   -0.61    0.22
  -5 -12  -5    0.40    0.43
   5  12   5    1.00    0.39
  -6 -12  -5    2.90    0.63
   6  12   5    2.05    0.52
  -7 -12  -5    0.66    0.47
   7  12   5    2.53    0.56
  -8 -12  -5    1.24    0.56
  -8 -12  -5   -0.02    0.48
   8  12   5    0.89    0.36
  -9 -12  -5    2.09    0.66
  -9 -12  -5   -0.10    0.50
   9  12   5    0.54    0.38
   5 -13  -5    0.40    0.48
  -5  13   5    1.02    0.49
   4 -13  -5    3.38    0.64
  -4  13   5    4.23    0.76
   3 -13  -5    0.59    0.48
  -3  13   5   -0.12    0.29
   2 -13  -5   -0.17    0.28
  -2  13   5   -0.61    0.34
   1 -13  -5    0.66    0.50
   1 -13  -5    0.57    0.44
  -1  13   5    0.38    0.33
   0 -13  -5    0.54    0.41
   0  13   5    2.02    0.46
   0  13   5    0.89    0.41
  -1 -13  -5    0.79    0.45
   1  13   5    0.79    0.45
   1  13   5    1.01    0.36
  -2 -13  -5    1.44    0.51
   2  13   5   -0.10    0.29
  -3 -13  -5    4.02    0.73
   3  13   5    2.38    0.58
  -4 -13  -5    1.00    0.48
   4  13   5    0.62    0.36
  -5 -13  -5    0.30    0.42
   5  13   5    0.68    0.36
  -6 -13  -5    0.73    0.50
   6  13   5    2.34    0.50
  -7 -13  -5    1.25    0.48
   7  13   5    0.14    0.26
  -8 -13  -5    0.26    0.47
   8  13   5    0.57    0.42
   3 -14  -5    0.08    0.44
  -3  14   5   -0.18    0.31
   2 -14  -5   -0.26    0.29
  -2  14   5   -0.16    0.32
   1 -14  -5    0.83    0.55
  -1  14   5    0.60    0.38
   0 -14  -5    0.62    0.47
   0  14   5    1.45    0.48
   0  14   5    0.32    0.35
   1  14   5    2.33    0.62
  -2 -14  -5    0.29    0.48
   2  14   5    1.26    0.42
  -3 -14  -5    0.49    0.50
   3  14   5    0.90    0.46
  -4 -14  -5    1.67    0.59
   4  14   5    0.38    0.44
  -5 -14  -5    2.35    0.73
   5  14   5    3.06    0.59
  -6 -14  -5    3.47    0.77
   6  14   5    3.71    0.65
   7  14   5    0.73    0.42
  -1  15   5    0.80    0.40
   0 -15  -5   -0.29    0.30
   0 -15  -5    0.53    0.44
  -1 -15  -5   -0.10    0.39
   1  15   5   -0.09    0.41
  -2 -15  -5    2.34    0.69
   2  15   5    2.84    0.57
  -3 -15  -5   -0.28    0.43
   3  15   5    0.72    0.35
  -4 -15  -5    1.27    0.56
   4  15   5    0.65    0.39
   5  15   5    4.18    0.76
   2  15  -6   -0.46    0.36
   1  15  -6    7.52    0.97
   0  15  -6    0.27    0.44
   5  14  -6    6.58    0.94
  -5 -14   6    7.53    1.06
   4  14  -6    0.21    0.40
  -4 -14   6    0.09    0.45
   3  14  -6    0.39    0.50
  -3 -14   6   -0.41    0.35
   2  14  -6    1.44    0.50
  -2 -14   6    0.99    0.49
   1  14  -6    8.67    0.87
  -1 -14   6    8.39    1.10
   0  14  -6    0.10    0.43
   0 -14   6   -0.08    0.47
  -1  14  -6    0.16    0.43
  -1  14  -6    1.14    0.41
   1 -14   6   -0.28    0.47
  -2  14  -6    0.78    0.39
  -2  14  -6    0.44    0.49
   2 -14   6    0.54    0.47
  -3  14  -6    1.66    0.53
  -3  14  -6    1.97    0.56
   3 -14   6    0.62    0.56
   7  13  -6   10.14    0.96
  -7 -13   6   11.19    1.01
   6  13  -6   -0.04    0.41
  -6 -13   6    0.21    0.49
   5  13  -6   -0.05    0.36
  -5 -13   6    0.82    0.41
   4  13  -6    0.00    0.45
  -4 -13   6    1.15    0.40
   3  13  -6    1.77    0.53
  -3 -13   6    2.86    0.61
   2  13  -6    2.53    0.64
  -2 -13   6    1.75    0.55
   1  13  -6    1.34    0.47
  -1 -13   6    1.54    0.59
   0  13  -6    5.42    0.78
   0  13  -6    5.11    0.66
   0 -13   6    4.96    0.84
  -1  13  -6    0.34    0.37
  -1  13  -6    0.78    0.48
   1 -13   6    0.01    0.47
  -2  13  -6    4.96    0.76
  -2  13  -6    4.40    0.70
   2 -13   6    4.40    0.82
  -3  13  -6    0.58    0.37
  -3  13  -6   -0.26    0.37
   3 -13   6   -0.15    0.45
  -4  13  -6    1.20    0.53
   4 -13   6   -0.22    0.44
   4 -13   6    0.75    0.38
  -5  13  -6    0.83    0.42
   5 -13   6   -0.39    0.44
  -9 -12   6    7.13    0.95
   8  12  -6    1.08    0.54
  -8 -12   6    3.26    0.66
   7  12  -6    4.00    0.75
  -7 -12   6    5.12    0.83
   6  12  -6    2.69    0.63
  -6 -12   6    1.50    0.50
   5  12  -6    1.29    0.54
  -5 -12   6    0.56    0.41
   4  12  -6    6.65    0.73
  -4 -12   6    7.62    0.83
   3  12  -6    2.25    0.60
  -3 -12   6    2.05    0.57
   2  12  -6    0.13    0.34
  -2 -12   6   -0.13    0.32
   1  12  -6    0.62    0.35
   1  12  -6    0.93    0.45
  -1 -12   6    1.31    0.44
   0  12  -6   -0.81    0.26
   0  12  -6   -0.12    0.30
   0 -12   6   -0.03    0.40
  -1  12  -6    0.57    0.40
  -1  12  -6    0.48    0.34
   1 -12   6    0.68    0.52
  -2  12  -6    0.11    0.37
  -2  12  -6    0.34    0.35
   2 -12   6    0.46    0.46
  -3  12  -6    1.62    0.50
  -3  12  -6    2.14    0.55
   3 -12   6    1.54    0.60
  -4  12  -6   -0.20    0.41
   4 -12   6    0.75    0.52
   4 -12   6   -0.16    0.32
  -5  12  -6   -0.48    0.33
   5 -12   6   -0.23    0.41
   5 -12   6    0.87    0.36
  -6  12  -6    1.43    0.52
   6 -12   6    2.94    0.74
 -10 -11   6    0.43    0.40
 -10 -11   6    0.42    0.47
   9  11  -6    3.60    0.75
  -9 -11   6    3.71    0.69
  -9 -11   6    3.53    0.72
   8  11  -6    3.36    0.63
  -8 -11   6    2.48    0.64
   7  11  -6    1.30    0.53
  -7 -11   6    1.86    0.52
   6  11  -6    2.06    0.55
  -6 -11   6    1.93    0.60
   5  11  -6    0.46    0.42
  -5 -11   6    0.82    0.49
   4  11  -6    1.07    0.47
  -4 -11   6    1.04    0.49
   3  11  -6   -0.33    0.31
  -3 -11   6    0.20    0.39
   2  11  -6    0.81    0.44
  -2 -11   6    0.97    0.46
   1  11  -6    0.33    0.32
   1  11  -6    0.25    0.29
  -1 -11   6   -0.17    0.29
   0  11  -6   -0.34    0.33
   0  11  -6   -0.08    0.30
   0 -11   6    0.55    0.42
  -1  11  -6    3.93    0.59
  -1  11  -6    3.99    0.62
   1 -11   6    3.24    0.66
  -2  11  -6   -0.11    0.30
  -2  11  -6    0.59    0.38
   2 -11   6    0.64    0.47
  -3  11  -6    0.51    0.35
  -3  11  -6    0.61    0.41
   3 -11   6    0.56    0.47
  -4  11  -6    0.21    0.41
   4 -11   6    0.85    0.32
   4 -11   6   -0.17    0.41
  -5  11  -6    0.17    0.44
   5 -11   6    0.33    0.25
   5 -11   6   -0.44    0.38
  -6  11  -6   -0.26    0.35
   6 -11   6    0.75    0.48
  -7  11  -6    0.47    0.43
   7 -11   6    0.84    0.53
   8 -11   6    0.96    0.51
  10  10  -6    2.96    0.65
 -10 -10   6    2.55    0.63
 -10 -10   6    3.11    0.64
   9  10  -6   -0.07    0.41
  -9 -10   6    0.56    0.32
  -9 -10   6   -0.24    0.43
   8  10  -6    2.66    0.56
  -8 -10   6    3.07    0.60
  -8 -10   6    2.81    0.60
   7  10  -6   -0.12    0.33
  -7 -10   6    0.01    0.38
  -7 -10   6    0.44    0.41
   6  10  -6   -0.34    0.37
  -6 -10   6    0.05    0.33
  -6 -10   6   -0.22    0.31
   5  10  -6   -0.22    0.30
  -5 -10   6    0.19    0.30
  -5 -10   6    0.48    0.35
   4  10  -6    0.65    0.41
  -4 -10   6    0.37    0.31
   3  10  -6    0.50    0.39
  -3 -10   6    0.42    0.35
   2  10  -6    3.27    0.57
   2  10  -6    3.68    0.50
  -2 -10   6    3.65    0.65
   1  10  -6    0.04    0.34
   1  10  -6    0.25    0.29
  -1 -10   6    0.79    0.37
   0  10  -6    3.28    0.53
   0  10  -6    3.17    0.51
   0 -10   6    2.68    0.58
  -1  10  -6    0.77    0.38
  -1  10  -6    1.14    0.38
   1 -10   6    0.26    0.38
  -2  10  -6    1.45    0.48
  -2  10  -6    1.67    0.44
   2 -10   6    2.00    0.54
  -3  10  -6   -0.21    0.29
  -3  10  -6   -0.16    0.34
   3 -10   6   -0.10    0.38
  -4  10  -6    4.48    0.67
   4 -10   6    3.48    0.65
   4 -10   6    4.32    0.59
  -5  10  -6    0.56    0.40
   5 -10   6    0.49    0.46
   5 -10   6   -0.19    0.24
  -6  10  -6    1.41    0.52
   6 -10   6    0.64    0.51
   6 -10   6    1.49    0.43
  -7  10  -6    0.02    0.47
   7 -10   6   -0.11    0.42
  -8  10  -6    0.63    0.43
   8 -10   6    0.41    0.48
   9 -10   6   -0.46    0.43
  11   9  -6    1.01    0.44
 -11  -9   6    0.40    0.52
  10   9  -6   -0.30    0.38
 -10  -9   6    0.01    0.36
 -10  -9   6    0.03    0.43
   9   9  -6    0.41    0.43
  -9  -9   6    1.05    0.48
  -9  -9   6    0.20    0.41
   8   9  -6   15.52    1.07
  -8  -9   6   16.80    1.05
  -8  -9   6   17.05    1.06
   7   9  -6   -0.04    0.33
  -7  -9   6    0.30    0.32
  -7  -9   6    0.40    0.40
   6   9  -6    1.22    0.46
  -6  -9   6    1.62    0.45
  -6  -9   6    1.44    0.42
   5   9  -6    0.64    0.41
  -5  -9   6    1.54    0.44
  -5  -9   6    0.72    0.34
   4   9  -6    1.39    0.44
  -4  -9   6    1.49    0.42
  -4  -9   6    1.58    0.39
   3   9  -6    3.84    0.39
   3   9  -6    3.17    0.56
  -3  -9   6    2.96    0.52
  -3  -9   6    3.31    0.43
   2   9  -6   -0.29    0.21
   2   9  -6   -0.28    0.28
  -2  -9   6   -0.11    0.28
   1   9  -6    3.61    0.50
   1   9  -6    3.31    0.51
  -1  -9   6    4.04    0.61
   0   9  -6    7.16    0.62
   0   9  -6    7.22    0.63
   0  -9   6    6.58    0.67
  -1   9  -6    0.06    0.30
  -1   9  -6   -0.05    0.29
   1  -9   6   -0.28    0.29
  -2   9  -6   -0.21    0.25
  -2   9  -6    0.42    0.30
   2  -9   6    0.75    0.43
  -3   9  -6   -0.20    0.33
  -3   9  -6    0.19    0.30
   3  -9   6   -0.10    0.37
  -4   9  -6   -0.55    0.36
   4  -9   6    0.07    0.29
   4  -9   6    0.00    0.34
  -5   9  -6    1.84    0.52
   5  -9   6    1.80    0.56
   5  -9   6    1.71    0.42
  -6   9  -6    2.70    0.57
   6  -9   6    3.17    0.68
   6  -9   6    2.64    0.46
  -7   9  -6    0.50    0.40
   7  -9   6    0.41    0.42
  -8   9  -6    8.56    0.95
   8  -9   6    9.38    0.95
  -9   9  -6    0.30    0.43
   9  -9   6    0.98    0.55
  11   8  -6    0.68    0.46
 -11  -8   6    0.94    0.48
  10   8  -6    0.38    0.49
 -10  -8   6    0.21    0.43
   9   8  -6    0.54    0.38
  -9  -8   6    0.39    0.47
  -9  -8   6    0.61    0.36
   8   8  -6   -0.01    0.40
  -8  -8   6   -0.35    0.36
  -8  -8   6    0.11    0.32
   7   8  -6   -0.08    0.33
  -7  -8   6   -0.24    0.25
  -7  -8   6    0.08    0.38
   6   8  -6    0.56    0.41
  -6  -8   6    1.27    0.41
  -6  -8   6    1.17    0.43
   5   8  -6   30.48    1.28
  -5  -8   6   33.44    1.18
  -5  -8   6   31.60    1.31
   4   8  -6    0.91    0.38
  -4  -8   6    1.34    0.43
  -4  -8   6    1.39    0.36
   3   8  -6    3.46    0.41
   3   8  -6    3.24    0.53
  -3  -8   6    3.11    0.53
  -3  -8   6    3.96    0.46
   2   8  -6   10.33    0.72
   2   8  -6   10.29    0.61
  -2  -8   6   10.39    0.73
  -2  -8   6   11.11    0.55
   1   8  -6    2.33    0.42
   1   8  -6    2.06    0.43
  -1  -8   6    2.66    0.47
  -1  -8   6    2.40    0.29
   0   8  -6   25.33    1.02
   0   8  -6   25.27    1.01
   0  -8   6   24.01    1.12
  -1   8  -6    7.71    0.59
  -1   8  -6    7.57    0.65
   1  -8   6    7.68    0.70
  -2   8  -6   16.14    0.90
  -2   8  -6   14.89    0.77
   2  -8   6   15.84    0.95
  -3   8  -6   23.73    0.97
  -3   8  -6   23.23    1.13
   3  -8   6   23.41    1.14
  -4   8  -6    9.28    0.77
   4  -8   6    9.39    0.62
   4  -8   6    9.04    0.80
  -5   8  -6   -0.14    0.33
   5  -8   6    0.77    0.47
   5  -8   6    1.44    0.31
  -6   8  -6   14.18    1.01
   6  -8   6   14.86    1.02
   6  -8   6   15.93    0.84
  -7   8  -6    1.55    0.55
   7  -8   6    2.13    0.57
  -8   8  -6   14.95    1.10
   8  -8   6   13.90    1.05
  -9   8  -6    0.16    0.48
   9  -8   6    0.94    0.50
 -10   8  -6    9.37    0.99
  10  -8   6   10.50    0.99
  12   7  -6   -0.05    0.43
 -12  -7   6    0.31    0.51
  11   7  -6    9.25    0.95
 -11  -7   6    9.56    0.96
  10   7  -6    2.31    0.63
 -10  -7   6    2.61    0.63
   9   7  -6    0.15    0.33
  -9  -7   6    0.21    0.27
  -9  -7   6   -0.12    0.40
   8   7  -6    0.27    0.39
  -8  -7   6   -0.06    0.39
  -8  -7   6   -0.12    0.27
   7   7  -6   15.04    0.98
  -7  -7   6   14.82    0.88
  -7  -7   6   15.59    0.96
   6   7  -6    6.92    0.68
  -6  -7   6    7.12    0.66
  -6  -7   6    6.99    0.64
   5   7  -6   27.44    1.14
  -5  -7   6   29.88    1.11
  -5  -7   6   28.73    1.18
   4   7  -6   34.03    0.91
   4   7  -6   34.61    1.27
  -4  -7   6   31.90    1.24
  -4  -7   6   34.01    1.12
   3   7  -6    2.40    0.44
   3   7  -6    2.20    0.36
  -3  -7   6    2.44    0.39
  -3  -7   6    2.81    0.48
   2   7  -6   42.51    1.29
   2   7  -6   39.81    1.15
  -2  -7   6   41.08    1.38
  -2  -7   6   43.35    1.09
   1   7  -6    2.03    0.42
   1   7  -6    3.27    0.42
  -1  -7   6    2.39    0.30
  -1  -7   6    3.16    0.48
   0   7  -6   30.16    1.02
   0   7  -6   29.35    1.06
   0  -7   6   29.34    0.72
   0  -7   6   28.74    1.15
  -1   7  -6   45.91    1.29
  -1   7  -6   47.82    1.44
   1  -7   6   47.41    0.88
   1  -7   6   45.84    1.51
  -2   7  -6    4.18    0.58
  -2   7  -6    4.30    0.45
   2  -7   6    4.31    0.57
  -3   7  -6   25.80    1.15
  -3   7  -6   27.38    0.97
   3  -7   6   26.13    1.16
  -4   7  -6   49.55    1.66
   4  -7   6   49.34    1.39
   4  -7   6   48.74    1.63
  -5   7  -6    5.73    0.74
   5  -7   6    5.37    0.71
   5  -7   6    5.83    0.48
  -6   7  -6    8.02    0.80
   6  -7   6    8.92    0.61
   6  -7   6    7.56    0.77
  -7   7  -6    1.88    0.52
   7  -7   6    1.61    0.34
   7  -7   6    1.71    0.54
  -8   7  -6    3.75    0.69
   8  -7   6    4.06    0.69
  -9   7  -6    0.69    0.47
   9  -7   6    1.01    0.50
 -10   7  -6    7.07    0.92
  10  -7   6    7.04    0.83
 -11   7  -6    1.96    0.61
  11  -7   6    3.32    0.72
  12   6  -6    9.47    1.01
 -12  -6   6    8.94    1.00
  11   6  -6    6.72    0.93
 -11  -6   6    6.86    0.91
  10   6  -6    5.08    0.75
 -10  -6   6    5.57    0.81
   9   6  -6   11.74    0.94
  -9  -6   6   12.81    0.81
  -9  -6   6   13.25    0.96
   8   6  -6    6.72    0.71
  -8  -6   6    7.26    0.75
  -8  -6   6    6.75    0.60
   7   6  -6    4.54    0.65
  -7  -6   6    4.58    0.64
  -7  -6   6    5.09    0.52
   6   6  -6    0.66    0.40
  -6  -6   6    0.96    0.32
  -6  -6   6    0.67    0.37
   5   6  -6    0.71    0.36
  -5  -6   6    0.64    0.35
  -5  -6   6    0.71    0.29
   4   6  -6   68.56    1.38
   4   6  -6   70.78    1.79
  -4  -6   6   71.47    1.70
  -4  -6   6   69.04    1.77
   3   6  -6   34.51    1.17
   3   6  -6   34.31    0.94
  -3  -6   6   35.81    1.07
  -3  -6   6   35.30    1.18
   2   6  -6   15.25    0.74
   2   6  -6   15.73    0.65
  -2  -6   6   15.86    0.64
  -2  -6   6   15.80    0.77
   1   6  -6   29.87    0.98
   1   6  -6   28.48    0.94
  -1  -6   6   28.98    0.79
  -1  -6   6   28.75    1.06
   0   6  -6    9.28    0.55
   0   6  -6    8.76    0.58
   0  -6   6    8.05    0.59
   0  -6   6    8.73    0.40
  -1   6  -6    1.31    0.36
  -1   6  -6    1.04    0.29
   1  -6   6    1.36    0.35
   1  -6   6    1.34    0.21
  -2   6  -6   19.30    0.75
  -2   6  -6   18.33    0.88
   2  -6   6   19.21    0.52
   2  -6   6   18.89    0.91
  -3   6  -6    9.49    0.36
  -3   6  -6    8.20    0.72
  -3   6  -6    8.55    0.53
   3  -6   6    9.83    0.72
  -4   6  -6   28.53    1.21
   4  -6   6   29.40    0.97
   4  -6   6   28.53    1.20
  -5   6  -6    0.05    0.36
   5  -6   6    0.18    0.36
   5  -6   6   -0.01    0.20
  -6   6  -6   11.24    0.86
   6  -6   6   10.75    0.84
   6  -6   6   11.58    0.64
  -7   6  -6   -0.50    0.32
   7  -6   6    0.22    0.40
   7  -6   6   -0.11    0.19
  -8   6  -6    1.78    0.54
   8  -6   6    1.53    0.50
  -9   6  -6    0.73    0.45
   9  -6   6    0.95    0.44
 -10   6  -6    0.13    0.42
  10  -6   6    0.39    0.42
 -11   6  -6    0.06    0.46
  11  -6   6   -0.49    0.38
  12   5  -6    3.58    0.78
 -12  -5   6    3.48    0.76
  11   5  -6    0.97    0.54
 -11  -5   6    0.46    0.48
  10   5  -6    1.17    0.47
 -10  -5   6    1.51    0.54
   9   5  -6    3.69    0.70
  -9  -5   6    4.72    0.51
  -9  -5   6    3.81    0.68
   8   5  -6    3.65    0.61
  -8  -5   6    4.26    0.47
  -8  -5   6    3.48    0.62
   7   5  -6    0.58    0.37
  -7  -5   6    0.80    0.31
  -7  -5   6    0.60    0.37
   6   5  -6   -0.20    0.31
  -6  -5   6    0.16    0.31
  -6  -5   6    0.12    0.24
   5   5  -6   -0.26    0.29
  -5  -5   6    0.35    0.19
  -5  -5   6    0.13    0.32
   4   5  -6    4.57    0.48
   4   5  -6    4.52    0.31
  -4  -5   6    4.85    0.42
  -4  -5   6    3.62    0.47
   3   5  -6    7.26    0.55
   3   5  -6    8.02    0.42
  -3  -5   6    7.22    0.51
  -3  -5   6    7.83    0.52
   2   5  -6    0.39    0.21
   2   5  -6   -0.07    0.22
  -2  -5   6    0.06    0.20
  -2  -5   6    0.09    0.20
   1   5  -6    0.32    0.22
   1   5  -6    0.56    0.22
  -1  -5   6    0.44    0.20
  -1  -5   6    0.46    0.24
   0   5  -6    1.32    0.28
   0   5  -6    0.55    0.29
   0  -5   6    1.77    0.35
   0  -5   6    0.85    0.21
  -1   5  -6    3.73    0.46
  -1   5  -6    2.84    0.34
   1  -5   6    2.87    0.40
   1  -5   6    2.62    0.25
  -2   5  -6   23.93    0.75
  -2   5  -6   23.01    0.94
   2  -5   6   23.15    0.62
   2  -5   6   22.97    0.94
  -3   5  -6    0.32    0.13
  -3   5  -6    1.02    0.37
  -3   5  -6    0.47    0.23
   3  -5   6    0.90    0.33
  -4   5  -6    5.54    0.63
  -4   5  -6    6.05    0.36
   4  -5   6    6.21    0.42
   4  -5   6    5.63    0.59
  -5   5  -6    2.74    0.31
  -5   5  -6    2.32    0.51
   5  -5   6    1.89    0.46
   5  -5   6    2.36    0.31
  -6   5  -6    7.06    0.71
  -6   5  -6    7.33    0.48
   6  -5   6    7.55    0.48
   6  -5   6    6.57    0.67
  -7   5  -6    1.31    0.48
   7  -5   6    2.07    0.33
   7  -5   6    1.43    0.47
  -8   5  -6    0.04    0.37
   8  -5   6   -0.29    0.32
  -9   5  -6    1.70    0.53
   9  -5   6    1.34    0.46
 -10   5  -6   -0.19    0.41
  10  -5   6   -0.42    0.38
 -11   5  -6    0.16    0.42
  11  -5   6    0.09    0.40
 -12   5  -6    0.56    0.46
  12  -5   6    1.21    0.56
  12   4  -6    2.71    0.69
 -12  -4   6    3.05    0.65
  11   4  -6    1.49    0.52
 -11  -4   6    1.01    0.52
  10   4  -6   10.87    0.93
 -10  -4   6   10.34    0.92
   9   4  -6    0.55    0.41
  -9  -4   6    0.94    0.46
   8   4  -6   -0.36    0.32
  -8  -4   6    0.19    0.35
  -8  -4   6   -0.15    0.21
   7   4  -6    5.24    0.59
  -7  -4   6    4.10    0.60
  -7  -4   6    4.46    0.41
   6   4  -6    4.94    0.30
   6   4  -6    4.58    0.60
  -6  -4   6    4.71    0.43
  -6  -4   6    4.70    0.60
   5   4  -6   26.94    0.70
   5   4  -6   24.69    1.01
  -5  -4   6   24.61    0.99
  -5  -4   6   25.14    0.88
   4   4  -6    0.39    0.28
  -4  -4   6    0.54    0.17
  -4  -4   6    0.02    0.25
   3   4  -6    6.04    0.35
   3   4  -6    5.44    0.45
  -3  -4   6    6.62    0.43
  -3  -4   6    5.77    0.46
   2   4  -6   40.53    1.08
   2   4  -6   39.33    0.96
  -2  -4   6   39.28    1.09
   1   4  -6    2.71    0.34
   1   4  -6    2.36    0.33
  -1  -4   6    2.40    0.35
  -1  -4   6    2.56    0.31
   0   4  -6   68.61    1.38
   0   4  -6   67.55    1.49
   0  -4   6   70.21    1.59
   0  -4   6   68.82    1.33
  -1   4  -6   28.53    0.92
  -1   4  -6   28.92    0.78
   1  -4   6   29.13    0.74
   1  -4   6   28.86    0.96
  -2   4  -6    0.49    0.25
   2  -4   6    0.70    0.24
   2  -4   6   -0.03    0.15
  -3   4  -6    2.22    0.40
  -3   4  -6    2.15    0.28
   3  -4   6    1.95    0.27
   3  -4   6    2.27    0.40
  -4   4  -6    5.71    0.59
  -4   4  -6    5.38    0.35
   4  -4   6    5.43    0.34
   4  -4   6    5.03    0.50
  -5   4  -6   15.76    0.87
  -5   4  -6   16.62    0.66
   5  -4   6   16.30    0.86
   5  -4   6   16.23    0.60
  -6   4  -6    0.01    0.19
  -6   4  -6    0.46    0.37
   6  -4   6    0.62    0.15
   6  -4   6    0.64    0.36
  -7   4  -6   -0.35    0.19
  -7   4  -6    0.36    0.38
   7  -4   6   -0.14    0.31
   7  -4   6    0.17    0.12
  -8   4  -6    0.19    0.30
  -8   4  -6    0.39    0.39
   8  -4   6    0.38    0.37
  -9   4  -6   -0.07    0.34
   9  -4   6   -0.11    0.32
 -10   4  -6    1.79    0.49
  10  -4   6    2.26    0.58
 -11   4  -6    0.22    0.41
  11  -4   6   -0.26    0.35
  12  -4   6    0.16    0.50
  13   3  -6   -0.59    0.33
  12   3  -6    1.64    0.54
 -12  -3   6    1.63    0.59
  11   3  -6    3.21    0.66
 -11  -3   6    1.90    0.59
  10   3  -6    1.10    0.52
 -10  -3   6    0.62    0.41
   9   3  -6    3.16    0.61
  -9  -3   6    3.53    0.62
   8   3  -6    3.22    0.60
  -8  -3   6    2.93    0.58
  -8  -3   6    3.45    0.37
   7   3  -6    2.41    0.48
  -7  -3   6    2.32    0.52
  -7  -3   6    2.45    0.32
   6   3  -6   -0.27    0.29
  -6  -3   6    0.31    0.20
  -6  -3   6   -0.01    0.32
   5   3  -6    3.65    0.27
   5   3  -6    2.80    0.48
  -5  -3   6    2.59    0.46
  -5  -3   6    3.48    0.33
   4   3  -6    5.80    0.51
   4   3  -6    6.34    0.35
  -4  -3   6    5.10    0.49
  -4  -3   6    6.06    0.38
   3   3  -6    2.10    0.22
   3   3  -6    2.04    0.35
  -3  -3   6    2.17    0.28
  -3  -3   6    1.77    0.33
   2   3  -6    1.43    0.24
   2   3  -6    1.95    0.32
  -2  -3   6    2.09    0.28
  -2  -3   6    1.54    0.29
   1   3  -6   16.58    0.59
   1   3  -6   16.14    0.58
  -1  -3   6   15.76    0.61
  -1  -3   6   16.40    0.59
   0   3  -6    7.14    0.41
   0   3  -6    6.83    0.36
   0  -3   6    6.38    0.42
   0  -3   6    6.74    0.38
  -1   3  -6    7.87    0.49
  -1   3  -6    7.36    0.35
   1  -3   6    7.45    0.47
   1  -3   6    7.01    0.37
  -2   3  -6    1.45    0.32
  -2   3  -6    1.33    0.21
   2  -3   6    1.71    0.32
   2  -3   6    1.18    0.23
  -3   3  -6   45.16    1.25
   3  -3   6   43.74    1.02
   3  -3   6   44.49    1.25
  -4   3  -6    3.54    0.50
  -4   3  -6    3.81    0.33
   4  -3   6    4.20    0.27
   4  -3   6    3.86    0.48
  -5   3  -6   18.29    0.72
  -5   3  -6   17.02    0.88
   5  -3   6   18.80    0.59
   5  -3   6   18.09    0.86
  -6   3  -6    0.76    0.28
  -6   3  -6    0.53    0.37
   6  -3   6   -0.11    0.28
   6  -3   6    0.63    0.15
  -7   3  -6   10.24    0.77
  -7   3  -6   10.66    0.66
   7  -3   6   10.50    0.76
   7  -3   6   11.38    0.53
  -8   3  -6    2.33    0.46
  -8   3  -6    1.81    0.48
   8  -3   6    1.89    0.48
  -9   3  -6   10.92    0.80
  -9   3  -6   10.88    0.85
   9  -3   6   10.45    0.85
 -10   3  -6    2.05    0.52
 -10   3  -6    1.49    0.47
  10  -3   6    1.73    0.52
 -11   3  -6    0.27    0.45
  11  -3   6    0.70    0.43
  12  -3   6    1.24    0.58
  13   2  -6   -0.33    0.45
  12   2  -6   -0.37    0.39
 -12  -2   6    0.54    0.47
  11   2  -6    9.44    0.92
 -11  -2   6   11.82    0.98
  10   2  -6    0.97    0.49
 -10  -2   6    1.60    0.51
   9   2  -6    1.42    0.48
  -9  -2   6    1.23    0.49
   8   2  -6   -0.70    0.31
  -8  -2   6   -0.02    0.36
   7   2  -6    0.58    0.39
  -7  -2   6    0.70    0.25
  -7  -2   6    0.72    0.37
   6   2  -6    7.82    0.65
   6   2  -6    7.94    0.42
  -6  -2   6    7.41    0.63
  -6  -2   6    8.26    0.42
   5   2  -6    6.06    0.55
   5   2  -6    6.54    0.37
  -5  -2   6    6.82    0.37
  -5  -2   6    5.67    0.52
   4   2  -6   16.13    0.56
   4   2  -6   16.01    0.73
  -4  -2   6   15.05    0.72
  -4  -2   6   15.02    0.53
   3   2  -6   49.54    1.10
   3   2  -6   50.76    1.24
  -3  -2   6   49.66    1.06
  -3  -2   6   51.58    1.28
   2   2  -6   30.78    0.80
   2   2  -6   31.53    0.86
  -2  -2   6   30.48    0.77
  -2  -2   6   31.13    0.89
   1   2  -6   99.40    1.70
   1   2  -6   96.09    1.76
  -1  -2   6   96.83    1.77
  -1  -2   6   98.02    1.74
   0   2  -6    2.62    0.25
   0   2  -6    2.55    0.29
   0  -2   6    3.17    0.29
   0  -2   6    2.79    0.29
  -1   2  -6   79.81    1.28
  -1   2  -6   81.78    1.60
   1  -2   6   78.87    1.48
   1  -2   6   77.29    1.57
  -2   2  -6   50.24    0.86
  -2   2  -6   50.72    1.22
   2  -2   6   51.79    1.24
   2  -2   6   49.87    1.10
  -3   2  -6   24.21    0.85
   3  -2   6   24.63    0.87
   3  -2   6   24.74    0.75
   3  -2   6   24.86    0.53
  -4   2  -6    0.13    0.26
  -4   2  -6   -0.05    0.18
   4  -2   6    0.55    0.12
   4  -2   6    0.20    0.26
  -5   2  -6    3.33    0.37
  -5   2  -6    4.54    0.52
   5  -2   6    4.80    0.26
   5  -2   6    4.10    0.46
  -6   2  -6    4.27    0.56
  -6   2  -6    4.02    0.44
   6  -2   6    3.93    0.52
   6  -2   6    4.37    0.29
  -7   2  -6    0.32    0.37
  -7   2  -6    0.59    0.29
   7  -2   6    0.25    0.31
   7  -2   6    0.46    0.19
  -8   2  -6   -0.30    0.34
  -8   2  -6   -0.18    0.24
   8  -2   6   -0.05    0.33
  -9   2  -6    2.36    0.50
  -9   2  -6    2.88    0.55
   9  -2   6    2.48    0.52
 -10   2  -6    3.02    0.57
 -10   2  -6    2.66    0.57
  10  -2   6    2.89    0.57
 -11   2  -6   -0.11    0.37
 -11   2  -6    0.12    0.38
  11  -2   6   -0.58    0.34
 -12   2  -6    1.23    0.57
  12  -2   6    2.52    0.64
  13  -2   6    0.93    0.56
  13   1  -6    1.16    0.64
 -13  -1   6    1.17    0.52
  12   1  -6    2.43    0.69
 -12  -1   6    3.04    0.64
  11   1  -6    1.93    0.61
 -11  -1   6    2.06    0.56
  10   1  -6   -0.18    0.32
 -10  -1   6   -0.23    0.30
   9   1  -6    3.36    0.63
  -9  -1   6    2.89    0.55
   8   1  -6   15.56    0.93
  -8  -1   6   14.40    0.67
  -8  -1   6   15.44    0.94
   7   1  -6    9.87    0.49
   7   1  -6   10.56    0.78
  -7  -1   6    9.57    0.74
  -7  -1   6   10.38    0.56
   6   1  -6   18.67    0.89
  -6  -1   6   19.54    0.72
  -6  -1   6   17.83    0.90
   5   1  -6   48.70    1.36
  -5  -1   6   47.79    1.15
  -5  -1   6   46.95    1.36
  -5  -1   6   49.56    1.00
   4   1  -6    6.85    0.50
  -4  -1   6    5.98    0.49
  -4  -1   6    6.75    0.29
  -4  -1   6    6.61    0.41
   3   1  -6   19.00    0.63
   3   1  -6   19.12    0.71
  -3  -1   6   18.82    0.49
  -3  -1   6   17.87    0.71
   2   1  -6   92.51    1.70
   2   1  -6   93.78    1.70
  -2  -1   6   93.03    1.79
  -2  -1   6   91.46    1.52
   1   1  -6    1.86    0.23
   1   1  -6    1.67    0.23
  -1  -1   6    1.47    0.19
  -1  -1   6    1.31    0.23
   0   1  -6   47.98    0.88
   0   1  -6   45.98    1.04
   0  -1   6   45.20    0.97
   0  -1   6   45.69    1.03
  -1   1  -6   10.26    0.45
  -1   1  -6    9.58    0.27
   1  -1   6    9.42    0.42
   1  -1   6    9.78    0.44
  -2   1  -6    3.43    0.33
   2  -1   6    2.97    0.31
   2  -1   6    3.03    0.31
  -3   1  -6    8.70    0.51
   3  -1   6    8.74    0.46
   3  -1   6    8.84    0.53
  -4   1  -6    3.57    0.42
  -4   1  -6    3.48    0.33
   4  -1   6    2.97    0.40
   4  -1   6    3.02    0.17
  -5   1  -6    0.56    0.29
  -5   1  -6    0.88    0.25
   5  -1   6    0.77    0.30
   5  -1   6    1.15    0.14
  -6   1  -6   16.95    0.82
  -6   1  -6   16.77    0.78
   6  -1   6   16.31    0.52
   6  -1   6   16.68    0.86
  -7   1  -6    3.78    0.51
  -7   1  -6    2.80    0.49
   7  -1   6    2.85    0.49
   7  -1   6    3.46    0.30
  -8   1  -6    1.14    0.38
  -8   1  -6    1.40    0.42
   8  -1   6    0.82    0.39
   8  -1   6    1.12    0.26
  -9   1  -6   -0.02    0.35
  -9   1  -6    0.70    0.38
   9  -1   6    0.26    0.34
 -10   1  -6    2.08    0.49
 -10   1  -6    2.44    0.54
  10  -1   6    2.58    0.55
 -11   1  -6    1.05    0.45
  11  -1   6    1.44    0.53
 -12   1  -6   -1.01    0.32
  12  -1   6   -0.26    0.43
 -13   1  -6   -0.43    0.45
  13  -1   6    0.16    0.41
  13   0  -6    1.46    0.55
 -13   0   6    1.46    0.48
  12   0  -6    0.84    0.56
 -12   0   6    1.16    0.47
  11   0  -6    0.54    0.47
 -11   0   6    0.35    0.38
  10   0  -6    0.72    0.40
 -10   0   6    0.65    0.41
   9   0  -6    0.79    0.47
  -9   0   6    1.58    0.48
  -9   0   6    1.13    0.35
   8   0  -6   18.16    1.00
  -8   0   6   20.10    0.83
  -8   0   6   19.96    1.03
   7   0  -6   25.36    1.12
  -7   0   6   24.78    1.08
  -7   0   6   24.90    0.90
   6   0  -6    3.89    0.53
   6   0  -6    4.25    0.29
  -6   0   6    3.91    0.41
  -6   0   6    4.00    0.51
   5   0  -6    1.64    0.37
  -5   0   6    1.75    0.37
  -5   0   6    1.65    0.16
  -5   0   6    1.99    0.32
   4   0  -6   30.91    0.98
  -4   0   6   29.44    0.97
  -4   0   6   31.10    0.57
  -4   0   6   29.46    0.87
   3   0  -6   32.98    0.94
  -3   0   6   33.18    0.55
  -3   0   6   31.91    0.95
  -3   0   6   30.77    0.54
  -3   0   6   32.02    0.88
   2   0  -6    0.40    0.17
  -2   0   6    0.17    0.17
  -2   0   6    0.25    0.17
   1   0  -6    1.31    0.20
   1   0  -6    1.10    0.20
  -1   0   6    1.05    0.23
  -1   0   6    1.26    0.16
   0   0  -6  105.98    1.87
   0   0  -6  105.89    1.63
   0   0   6  104.17    1.73
   0   0   6  105.91    1.87
  -1   0  -6   59.08    0.90
  -1   0  -6   58.43    1.24
   1   0   6   60.43    0.91
   1   0   6   60.63    1.21
   1   0   6   58.81    1.23
  -2   0  -6    2.92    0.28
   2   0   6    2.65    0.31
   2   0   6    3.14    0.31
  -3   0  -6   45.84    1.11
   3   0   6   46.66    1.14
   3   0   6   45.81    1.16
  -4   0  -6   10.97    0.56
   4   0   6   11.67    0.29
   4   0   6    9.96    0.58
   4   0   6   11.24    0.59
  -5   0  -6    2.78    0.39
  -5   0  -6    2.29    0.37
   5   0   6    2.74    0.41
   5   0   6    2.71    0.19
  -6   0  -6    2.61    0.43
  -6   0  -6    2.74    0.43
   6   0   6    2.23    0.44
   6   0   6    2.26    0.24
  -7   0  -6    0.21    0.30
  -7   0  -6    0.28    0.29
   7   0   6    0.10    0.14
   7   0   6    0.17    0.32
  -8   0  -6    4.22    0.55
  -8   0  -6    2.90    0.54
   8   0   6    3.65    0.56
   8   0   6    3.50    0.33
  -9   0  -6    6.18    0.61
  -9   0  -6    5.61    0.65
   9   0   6    5.20    0.72
 -10   0  -6    2.45    0.57
  10   0   6    2.22    0.54
 -11   0  -6    4.83    0.75
  11   0   6    3.69    0.71
 -12   0  -6   -0.49    0.44
  12   0   6   -0.12    0.40
 -13   0  -6    2.37    0.65
  13   0   6    1.82    0.59
  12  -1  -6    1.81    0.57
 -12   1   6    2.37    0.58
  11  -1  -6   -0.13    0.34
 -11   1   6    0.34    0.36
  10  -1  -6    0.29    0.35
 -10   1   6   -0.20    0.35
   9  -1  -6    0.64    0.40
  -9   1   6    0.37    0.30
  -9   1   6    0.86    0.36
   8  -1  -6    2.21    0.50
  -8   1   6    2.07    0.38
  -8   1   6    2.12    0.46
   7  -1  -6    1.30    0.37
  -7   1   6    1.47    0.41
  -7   1   6    1.84    0.36
   6  -1  -6    7.74    0.60
   6  -1  -6    8.40    0.31
  -6   1   6    8.32    0.55
  -6   1   6    8.83    0.65
   5  -1  -6    2.56    0.42
  -5   1   6    2.58    0.36
  -5   1   6    1.67    0.37
   4  -1  -6   -0.06    0.21
  -4   1   6    0.04    0.19
  -4   1   6   -0.25    0.22
   3  -1  -6    8.46    0.50
  -3   1   6    8.58    0.49
  -3   1   6    8.74    0.53
   2  -1  -6    2.13    0.28
  -2   1   6    2.34    0.32
  -2   1   6    1.85    0.28
   1  -1  -6    0.08    0.13
  -1   1   6   -0.03    0.16
  -1   1   6    0.07    0.15
  -1   1   6   -0.08    0.08
   0  -1  -6    8.42    0.42
   0  -1  -6    8.83    0.34
   0   1   6    9.50    0.46
   0   1   6    8.87    0.34
  -1  -1  -6  114.34    2.00
  -1  -1  -6  118.87    1.70
   1   1   6  113.09    1.95
   1   1   6  114.45    2.01
  -2  -1  -6    6.62    0.18
  -2  -1  -6    6.55    0.18
  -2  -1  -6    6.45    0.37
   2   1   6    7.05    0.40
   2   1   6    6.19    0.41
  -3  -1  -6    8.35    0.43
   3   1   6    7.79    0.47
   3   1   6    8.30    0.48
  -4  -1  -6   54.45    1.22
   4   1   6   53.42    0.88
   4   1   6   53.85    1.33
   4   1   6   52.93    1.37
  -5  -1  -6    0.03    0.19
  -5  -1  -6    0.07    0.24
   5   1   6   -0.13    0.23
   5   1   6    0.16    0.14
  -6  -1  -6   21.61    0.92
  -6  -1  -6   22.30    0.82
   6   1   6   22.56    0.98
   6   1   6   22.38    0.62
  -7  -1  -6    1.05    0.36
  -7  -1  -6    1.08    0.36
   7   1   6    1.49    0.23
   7   1   6    0.93    0.39
  -8  -1  -6   12.65    0.83
  -8  -1  -6   12.15    0.71
   8   1   6   12.88    0.56
   8   1   6   11.75    0.84
  -9  -1  -6   32.62    1.38
  -9  -1  -6   31.26    1.11
   9   1   6   29.68    1.33
 -10  -1  -6    4.74    0.74
  10   1   6    4.31    0.68
 -11  -1  -6    0.08    0.39
  11   1   6    1.11    0.49
 -12  -1  -6    4.55    0.81
  12   1   6    3.87    0.70
 -13  -1  -6    1.29    0.66
  13   1   6    1.06    0.53
  12  -2  -6   -0.15    0.44
 -12   2   6    1.27    0.49
  11  -2  -6    1.61    0.53
 -11   2   6    1.51    0.47
  10  -2  -6    7.80    0.82
 -10   2   6    8.42    0.77
 -10   2   6    7.95    0.67
   9  -2  -6    3.75    0.60
  -9   2   6    3.54    0.53
  -9   2   6    2.74    0.51
   8  -2  -6    2.17    0.49
  -8   2   6    2.76    0.45
  -8   2   6    2.24    0.47
   7  -2  -6    1.24    0.38
  -7   2   6    1.05    0.35
  -7   2   6    0.79    0.32
   6  -2  -6   16.80    0.87
  -6   2   6   17.44    0.81
  -6   2   6   17.68    0.85
   5  -2  -6   12.87    0.70
  -5   2   6   13.02    0.67
  -5   2   6   14.20    0.71
   4  -2  -6    0.81    0.27
  -4   2   6    0.87    0.26
  -4   2   6    0.95    0.29
   3  -2  -6    9.46    0.53
  -3   2   6   10.31    0.53
  -3   2   6   10.22    0.54
   2  -2  -6    3.16    0.32
  -2   2   6    3.29    0.35
  -2   2   6    3.36    0.32
   1  -2  -6    4.64    0.32
  -1   2   6    4.62    0.36
  -1   2   6    4.99    0.21
  -1   2   6    4.60    0.36
   0  -2  -6  124.15    1.97
   0   2   6  124.08    2.15
   0   2   6  120.03    2.11
   0   2   6  119.14    1.92
  -1  -2  -6    2.81    0.20
  -1  -2  -6    3.11    0.27
   1   2   6    2.78    0.24
   1   2   6    3.17    0.31
  -2  -2  -6    5.26    0.35
   2   2   6    5.51    0.37
   2   2   6    5.75    0.39
   2   2   6    5.12    0.23
  -3  -2  -6   27.20    0.77
   3   2   6   25.92    0.85
   3   2   6   29.00    0.88
   3   2   6   28.34    0.57
  -4  -2  -6   47.62    1.28
  -4  -2  -6   46.48    1.09
   4   2   6   46.69    0.87
   4   2   6   47.60    1.26
   4   2   6   47.57    1.28
  -5  -2  -6    4.27    0.45
  -5  -2  -6    3.10    0.36
   5   2   6    3.64    0.49
   5   2   6    3.47    0.24
  -6  -2  -6    7.48    0.50
  -6  -2  -6    7.79    0.61
   6   2   6    8.15    0.64
   6   2   6    7.81    0.39
  -7  -2  -6    8.04    0.54
  -7  -2  -6    8.38    0.69
   7   2   6    8.42    0.46
   7   2   6    7.90    0.65
  -8  -2  -6    0.19    0.34
  -8  -2  -6    0.31    0.31
   8   2   6    0.42    0.22
   8   2   6    0.59    0.36
  -9  -2  -6    0.12    0.36
   9   2   6    0.27    0.40
 -10  -2  -6    4.97    0.73
  10   2   6    3.88    0.68
 -11  -2  -6    0.98    0.53
  11   2   6    0.72    0.46
 -12  -2  -6   -0.26    0.41
  12   2   6   -0.19    0.39
 -13  -2  -6    1.97    0.75
  13   2   6    3.68    0.76
  12  -3  -6   -0.84    0.37
 -12   3   6    0.11    0.32
  11  -3  -6    1.01    0.52
 -11   3   6    0.63    0.41
  10  -3  -6    4.06    0.68
 -10   3   6    4.94    0.65
 -10   3   6    4.71    0.66
   9  -3  -6    0.95    0.41
  -9   3   6    1.72    0.43
  -9   3   6    1.63    0.43
   8  -3  -6   -0.16    0.30
  -8   3   6   -0.02    0.29
  -8   3   6   -0.39    0.23
   7  -3  -6    4.13    0.59
  -7   3   6    4.25    0.53
  -7   3   6    4.72    0.52
   6  -3  -6    1.09    0.33
  -6   3   6    0.84    0.33
  -6   3   6    0.73    0.32
   5  -3  -6    0.73    0.30
  -5   3   6    1.35    0.34
  -5   3   6    0.91    0.31
   4  -3  -6    3.09    0.44
  -4   3   6    2.69    0.38
  -4   3   6    1.95    0.35
   3  -3  -6    8.52    0.53
  -3   3   6    8.99    0.51
  -3   3   6    8.11    0.53
   2  -3  -6   13.14    0.33
   2  -3  -6   12.90    0.61
  -2   3   6   12.55    0.57
  -2   3   6   12.36    0.61
   1  -3  -6   34.25    0.92
  -1   3   6   33.67    0.96
  -1   3   6   34.25    0.69
  -1   3   6   33.43    0.91
   0  -3  -6   34.17    0.86
   0   3   6   34.47    0.94
   0   3   6   32.96    0.76
   0   3   6   32.85    0.90
   1   3   6   25.66    0.78
   1   3   6   26.52    0.73
   1   3   6   25.79    0.66
   1   3   6   26.37    0.79
  -2  -3  -6    9.61    0.45
   2   3   6    8.80    0.36
   2   3   6    9.74    0.52
   2   3   6   10.01    0.49
  -3  -3  -6    2.53    0.28
   3   3   6    1.92    0.31
   3   3   6    2.50    0.22
   3   3   6    2.35    0.37
  -4  -3  -6    7.11    0.40
  -4  -3  -6    7.07    0.53
   4   3   6    7.84    0.53
   4   3   6    7.99    0.35
  -5  -3  -6    1.01    0.24
  -5  -3  -6    1.10    0.33
   5   3   6    1.26    0.34
   5   3   6    1.47    0.24
  -6  -3  -6    5.77    0.45
  -6  -3  -6    6.02    0.56
   6   3   6    5.85    0.58
   6   3   6    5.95    0.36
  -7  -3  -6    0.20    0.34
  -7  -3  -6   -0.14    0.25
   7   3   6   -0.27    0.26
   7   3   6    0.47    0.16
  -8  -3  -6    3.38    0.43
  -8  -3  -6    2.59    0.53
   8   3   6    2.75    0.52
   8   3   6    2.98    0.31
  -9  -3  -6    3.95    0.68
   9   3   6    3.72    0.64
 -10  -3  -6    6.31    0.86
  10   3   6    6.50    0.74
 -11  -3  -6    0.01    0.45
  11   3   6    0.92    0.45
 -12  -3  -6    1.68    0.61
  12   3   6    3.33    0.70
 -13  -3  -6    1.11    0.63
  13   3   6    0.79    0.51
  12  -4  -6    0.62    0.42
  11  -4  -6   -0.13    0.30
 -11   4   6    0.31    0.39
  10  -4  -6    1.64    0.44
 -10   4   6    1.09    0.47
 -10   4   6    0.76    0.37
   9  -4  -6   -0.62    0.29
  -9   4   6    0.29    0.33
  -9   4   6    0.12    0.27
   8  -4  -6    6.48    0.67
  -8   4   6    6.16    0.65
  -8   4   6    6.13    0.58
   7  -4  -6    7.40    0.69
  -7   4   6    8.25    0.69
  -7   4   6    6.78    0.57
   6  -4  -6    0.26    0.24
  -6   4   6    0.23    0.27
  -6   4   6    0.08    0.28
   5  -4  -6    1.30    0.35
  -5   4   6    0.63    0.28
  -5   4   6    1.03    0.35
   4  -4  -6    0.00    0.12
   4  -4  -6    0.05    0.22
  -4   4   6   -0.07    0.24
  -4   4   6   -0.11    0.17
   3  -4  -6   15.67    0.74
   3  -4  -6   16.15    0.42
  -3   4   6   15.41    0.65
  -3   4   6   15.24    0.74
   2  -4  -6   25.95    0.62
   2  -4  -6   25.20    0.89
  -2   4   6   25.97    0.81
   1  -4  -6    2.05    0.24
   1  -4  -6    1.67    0.30
  -1   4   6    1.93    0.33
  -1   4   6    2.02    0.28
   0  -4  -6    1.08    0.25
   0   4   6    0.54    0.25
   0   4   6    0.94    0.19
   0   4   6    1.05    0.24
   1   4   6   20.51    0.68
   1   4   6   19.58    0.71
   1   4   6   19.99    0.71
   1   4   6   20.35    0.66
   2   4   6   11.96    0.52
   2   4   6   12.27    0.60
   2   4   6   12.31    0.58
   2   4   6   12.46    0.49
  -3  -4  -6    3.15    0.30
   3   4   6    3.34    0.38
   3   4   6    3.51    0.28
   3   4   6    2.98    0.42
  -4  -4  -6    8.80    0.58
  -4  -4  -6    8.78    0.43
   4   4   6    9.27    0.43
   4   4   6    9.61    0.59
  -5  -4  -6    5.82    0.52
  -5  -4  -6    5.57    0.37
   5   4   6    5.64    0.51
   5   4   6    6.20    0.37
  -6  -4  -6    4.99    0.39
  -6  -4  -6    5.95    0.60
   6   4   6    5.76    0.39
   6   4   6    5.04    0.57
  -7  -4  -6    2.96    0.53
  -7  -4  -6    3.53    0.38
   7   4   6    3.54    0.34
   7   4   6    3.77    0.54
  -8  -4  -6    0.53    0.37
   8   4   6    1.43    0.30
   8   4   6    0.90    0.38
  -9  -4  -6   10.14    0.88
   9   4   6   10.05    0.84
 -10  -4  -6    1.70    0.54
  10   4   6    0.85    0.45
 -11  -4  -6   -0.07    0.40
  11   4   6    0.34    0.42
 -12  -4  -6    6.89    1.03
  12   4   6    5.80    0.89
 -13  -4  -6   -0.58    0.39
  13   4   6   -0.78    0.39
  11  -5  -6   -0.62    0.34
 -11   5   6    0.54    0.41
  10  -5  -6    0.09    0.44
 -10   5   6    0.88    0.41
   9  -5  -6    0.14    0.39
  -9   5   6    0.27    0.33
  -9   5   6    0.08    0.39
   8  -5  -6    0.47    0.32
  -8   5   6    1.24    0.37
  -8   5   6    1.30    0.43
   7  -5  -6    0.45    0.37
  -7   5   6    0.14    0.23
  -7   5   6    0.09    0.34
   6  -5  -6    5.21    0.59
  -6   5   6    5.66    0.61
  -6   5   6    4.69    0.48
   5  -5  -6    9.19    0.68
  -5   5   6    8.22    0.68
  -5   5   6    8.71    0.53
   4  -5  -6   -0.02    0.25
   4  -5  -6    0.00    0.16
  -4   5   6    0.16    0.18
  -4   5   6    0.36    0.32
   3  -5  -6    1.96    0.24
   3  -5  -6    2.21    0.38
  -3   5   6    1.48    0.29
  -3   5   6    1.61    0.37
   2  -5  -6   21.06    0.87
   2  -5  -6   21.00    0.63
  -2   5   6   19.67    0.85
  -2   5   6   20.57    0.72
   1  -5  -6   85.21    1.63
   1  -5  -6   85.86    1.87
  -1   5   6   87.51    1.87
  -1   5   6   81.64    1.66
   0   5   6    7.96    0.50
   0   5   6    7.53    0.42
   0   5   6    7.53    0.47
   0   5   6    7.56    0.44
   1   5   6    0.08    0.17
   1   5   6   -0.06    0.17
   1   5   6    0.04    0.16
   1   5   6    0.14    0.20
   2   5   6   32.68    0.92
   2   5   6   30.93    0.95
   2   5   6   31.00    0.88
   2   5   6   32.39    0.98
  -3  -5  -6    0.17    0.16
   3   5   6   -0.36    0.16
   3   5   6    0.43    0.19
   3   5   6    0.41    0.26
  -4  -5  -6    0.78    0.21
  -4  -5  -6    0.79    0.27
   4   5   6    1.33    0.35
   4   5   6    0.89    0.20
  -5  -5  -6    3.92    0.50
  -5  -5  -6    3.66    0.32
   5   5   6    4.85    0.52
   5   5   6    4.56    0.38
  -6  -5  -6    3.10    0.52
  -6  -5  -6    3.23    0.32
   6   5   6    3.71    0.55
   6   5   6    3.56    0.36
  -7  -5  -6   -0.02    0.28
   7   5   6    0.16    0.17
   7   5   6    0.05    0.31
  -8  -5  -6    2.23    0.54
   8   5   6    1.95    0.49
   8   5   6    2.52    0.39
  -9  -5  -6    0.26    0.41
   9   5   6    0.53    0.39
 -10  -5  -6    3.25    0.70
  10   5   6    2.96    0.60
 -11  -5  -6    1.64    0.62
  11   5   6    1.91    0.58
 -12  -5  -6    0.55    0.51
  12   5   6   -0.10    0.49
 -13  -5  -6    2.00    0.60
  13   5   6    2.28    0.69
  11  -6  -6    1.05    0.52
 -11   6   6    1.62    0.55
  10  -6  -6    1.32    0.47
 -10   6   6    0.29    0.44
   9  -6  -6    0.99    0.35
  -9   6   6    0.38    0.39
   8  -6  -6    3.63    0.66
  -8   6   6    3.87    0.66
   7  -6  -6   13.19    0.90
  -7   6   6   12.66    0.70
  -7   6   6   13.93    0.93
   6  -6  -6   -0.02    0.30
  -6   6   6    0.38    0.23
  -6   6   6    0.28    0.37
   5  -6  -6    1.47    0.44
  -5   6   6    2.53    0.36
  -5   6   6    1.81    0.44
   4  -6  -6    1.14    0.35
   4  -6  -6    1.21    0.25
  -4   6   6    1.36    0.26
  -4   6   6    0.73    0.32
   3  -6  -6   14.88    0.82
   3  -6  -6   14.15    0.56
  -3   6   6   14.13    0.62
  -3   6   6   13.86    0.78
   2  -6  -6    0.30    0.27
   2  -6  -6    0.21    0.19
  -2   6   6    0.22    0.22
  -2   6   6   -0.03    0.22
   1  -6  -6    8.69    0.49
   1  -6  -6    9.63    0.60
  -1   6   6    9.75    0.59
  -1   6   6    8.90    0.47
   0  -6  -6    0.71    0.25
   0   6   6    1.15    0.31
   0   6   6    0.48    0.25
   0   6   6    0.93    0.22
   1   6   6   19.55    0.73
   1   6   6   19.04    0.76
   1   6   6   17.80    0.69
   1   6   6   17.82    0.73
   2   6   6   15.97    0.66
   2   6   6   15.65    0.68
   2   6   6   15.75    0.72
   2   6   6   17.34    0.73
  -3  -6  -6    0.73    0.27
   3   6   6    0.52    0.20
   3   6   6    0.69    0.29
   3   6   6    0.39    0.22
  -4  -6  -6    4.92    0.50
  -4  -6  -6    3.66    0.33
   4   6   6    3.47    0.39
   4   6   6    4.25    0.53
  -5  -6  -6    3.92    0.33
  -5  -6  -6    3.09    0.50
   5   6   6    3.59    0.54
   5   6   6    3.98    0.39
  -6  -6  -6   18.97    1.00
   6   6   6   20.20    0.79
   6   6   6   20.04    0.99
  -7  -6  -6   17.68    1.03
   7   6   6   17.67    0.77
   7   6   6   16.43    0.97
  -8  -6  -6    6.16    0.80
   8   6   6    6.79    0.71
   8   6   6    7.12    0.53
  -9  -6  -6    1.77    0.55
   9   6   6    1.11    0.46
   9   6   6    1.55    0.37
 -10  -6  -6    1.21    0.58
  10   6   6    1.68    0.50
 -11  -6  -6    0.91    0.61
  11   6   6    2.31    0.65
 -12  -6  -6    0.37    0.54
  12   6   6    1.12    0.53
  13   6   6    2.95    0.75
  10  -7  -6    0.86    0.43
 -10   7   6    1.57    0.51
   9  -7  -6   -0.02    0.37
  -9   7   6    0.19    0.37
   8  -7  -6    1.03    0.43
  -8   7   6    0.97    0.42
   7  -7  -6    2.55    0.52
  -7   7   6    2.18    0.56
   6  -7  -6    0.12    0.32
  -6   7   6    0.75    0.39
   5  -7  -6    0.02    0.36
  -5   7   6    0.13    0.29
   4  -7  -6   16.62    0.93
  -4   7   6   17.01    0.96
  -4   7   6   19.72    0.73
   3  -7  -6   16.76    0.68
   3  -7  -6   15.32    0.90
  -3   7   6   16.89    0.65
  -3   7   6   15.61    0.88
   2  -7  -6    2.07    0.33
   2  -7  -6    2.16    0.43
  -2   7   6    1.75    0.40
  -2   7   6    1.89    0.30
   1  -7  -6    2.80    0.39
   1  -7  -6    2.70    0.46
  -1   7   6    3.43    0.34
  -1   7   6    2.75    0.43
   0  -7  -6   29.00    0.99
   0   7   6   27.54    1.01
   0   7   6   28.07    0.87
   0   7   6   27.90    1.03
  -1  -7  -6   10.91    0.64
   1   7   6   10.46    0.63
   1   7   6   11.71    0.59
   1   7   6   10.85    0.59
   2   7   6   31.66    1.02
   2   7   6   31.35    1.00
   2   7   6   31.08    1.03
   2   7   6   32.45    1.08
  -3  -7  -6    9.11    0.59
   3   7   6    9.68    0.52
   3   7   6    9.16    0.64
   3   7   6    9.28    0.58
  -4  -7  -6   14.66    0.78
  -4  -7  -6   14.59    0.60
   4   7   6   14.81    0.70
   4   7   6   14.17    0.82
  -5  -7  -6    6.69    0.62
  -5  -7  -6    7.16    0.41
   5   7   6    7.02    0.66
   5   7   6    6.86    0.52
  -6  -7  -6   41.00    1.46
   6   7   6   38.17    1.44
   6   7   6   39.92    1.23
  -7  -7  -6    0.50    0.37
   7   7   6   -0.38    0.25
   7   7   6   -0.18    0.26
  -8  -7  -6    4.39    0.70
   8   7   6    5.04    0.51
   8   7   6    4.39    0.69
  -9  -7  -6   14.96    1.09
   9   7   6   14.41    1.04
   9   7   6   14.60    0.80
 -10  -7  -6    0.71    0.52
  10   7   6    1.11    0.51
 -11  -7  -6    1.34    0.62
  11   7   6    0.97    0.54
 -12  -7  -6    2.71    0.76
  12   7   6    2.30    0.63
  10  -8  -6   -0.59    0.40
 -10   8   6    0.30    0.43
   9  -8  -6    2.55    0.62
  -9   8   6    3.33    0.71
   8  -8  -6    0.50    0.28
  -8   8   6    0.55    0.43
   7  -8  -6    0.28    0.37
  -7   8   6    0.06    0.34
   6  -8  -6    1.33    0.41
  -6   8   6    0.60    0.41
   5  -8  -6    5.55    0.75
  -5   8   6    4.15    0.65
   4  -8  -6    0.13    0.35
  -4   8   6    0.17    0.36
   3  -8  -6    5.43    0.69
   3  -8  -6    4.69    0.46
  -3   8   6    4.76    0.63
   2  -8  -6   17.08    0.77
   2  -8  -6   17.00    0.96
  -2   8   6   18.84    0.67
  -2   8   6   17.75    0.95
   1  -8  -6   18.05    0.83
   1  -8  -6   19.42    0.98
  -1   8   6   18.69    0.92
  -1   8   6   20.42    0.70
   0  -8  -6    0.69    0.30
   0   8   6    1.05    0.34
   0   8   6    0.53    0.27
   0   8   6    0.94    0.24
  -1  -8  -6   27.86    1.09
   1   8   6   27.58    1.02
   1   8   6   27.78    1.07
   1   8   6   29.38    0.93
  -2  -8  -6   22.04    0.86
   2   8   6   22.47    0.96
   2   8   6   22.48    0.93
   2   8   6   22.54    0.86
  -3  -8  -6    3.76    0.47
   3   8   6    3.98    0.37
   3   8   6    3.94    0.53
   3   8   6    3.61    0.50
  -4  -8  -6    2.58    0.45
   4   8   6    3.00    0.50
   4   8   6    3.23    0.45
  -5  -8  -6    3.04    0.53
   5   8   6    3.80    0.59
   5   8   6    3.79    0.51
  -6  -8  -6    6.42    0.68
   6   8   6    6.87    0.67
   6   8   6    6.81    0.56
  -7  -8  -6    9.96    0.85
   7   8   6   10.58    0.71
   7   8   6    9.95    0.80
  -8  -8  -6    0.29    0.43
   8   8   6    0.48    0.35
   8   8   6    0.98    0.35
  -9  -8  -6    1.91    0.59
   9   8   6    1.45    0.53
   9   8   6    1.63    0.38
 -10  -8  -6    0.43    0.48
  10   8   6    0.46    0.45
 -11  -8  -6   -0.36    0.43
  11   8   6    0.39    0.42
 -12  -8  -6   -0.76    0.42
  12   8   6    1.47    0.55
   9  -9  -6    5.47    0.80
  -9   9   6    4.76    0.79
   8  -9  -6    0.59    0.44
  -8   9   6    0.99    0.56
   7  -9  -6    2.38    0.58
  -7   9   6    2.77    0.63
   6  -9  -6   13.02    0.99
  -6   9   6   13.78    1.02
   5  -9  -6    5.37    0.72
  -5   9   6    5.94    0.81
   4  -9  -6    0.70    0.38
  -4   9   6    0.32    0.38
   3  -9  -6    0.22    0.29
   3  -9  -6    0.14    0.34
  -3   9   6    0.32    0.30
   2  -9  -6    4.40    0.49
   2  -9  -6    5.44    0.60
  -2   9   6    3.68    0.57
   1  -9  -6    3.15    0.55
   1  -9  -6    3.95    0.52
  -1   9   6    3.49    0.51
   0  -9  -6    0.32    0.27
   0   9   6    0.11    0.30
   0   9   6    0.19    0.29
  -1  -9  -6    2.37    0.36
  -1  -9  -6    2.98    0.50
   1   9   6    2.36    0.41
   1   9   6    2.56    0.47
  -2  -9  -6    5.73    0.59
  -2  -9  -6    6.32    0.50
   2   9   6    5.37    0.54
   2   9   6    5.24    0.49
  -3  -9  -6    1.92    0.40
   3   9   6    1.33    0.38
   3   9   6    1.86    0.30
   3   9   6    2.28    0.46
  -4  -9  -6    4.42    0.56
   4   9   6    4.69    0.64
   4   9   6    5.44    0.40
   4   9   6    4.35    0.49
  -5  -9  -6    1.58    0.45
   5   9   6    0.96    0.37
   5   9   6    1.15    0.42
  -6  -9  -6    0.35    0.36
   6   9   6    0.25    0.30
   6   9   6    0.23    0.36
  -7  -9  -6    0.25    0.41
   7   9   6    0.08    0.34
   7   9   6    0.78    0.35
  -8  -9  -6    0.62    0.47
   8   9   6    0.96    0.37
   8   9   6    0.05    0.33
  -9  -9  -6   -1.03    0.37
   9   9   6    0.22    0.40
   9   9   6    0.55    0.30
 -10  -9  -6    0.29    0.49
  10   9   6    1.09    0.50
 -11  -9  -6    0.20    0.49
  11   9   6   -0.24    0.37
   8 -10  -6   14.36    1.14
  -8  10   6   15.29    1.16
   7 -10  -6    1.91    0.48
  -7  10   6    1.95    0.62
   6 -10  -6    0.53    0.51
  -6  10   6   -0.25    0.32
   5 -10  -6    0.22    0.26
  -5  10   6    0.01    0.28
   4 -10  -6    1.37    0.48
  -4  10   6    2.05    0.50
   3 -10  -6    2.12    0.56
  -3  10   6    2.29    0.54
   2 -10  -6    3.54    0.53
   2 -10  -6    3.47    0.61
  -2  10   6    3.63    0.59
   1 -10  -6    4.48    0.67
   1 -10  -6    4.43    0.60
  -1  10   6    4.00    0.58
   0 -10  -6    0.86    0.38
   0  10   6    0.56    0.35
   0  10   6    1.03    0.39
  -1 -10  -6    4.72    0.63
   1  10   6    4.48    0.55
   1  10   6    4.41    0.60
  -2 -10  -6    1.43    0.44
  -2 -10  -6    1.28    0.36
   2  10   6    1.86    0.39
   2  10   6    1.43    0.42
  -3 -10  -6   -0.10    0.27
  -3 -10  -6    0.67    0.34
   3  10   6    0.56    0.32
   3  10   6    0.82    0.26
  -4 -10  -6    0.28    0.33
  -4 -10  -6    0.39    0.33
   4  10   6    0.71    0.32
  -5 -10  -6    1.14    0.41
   5  10   6    1.14    0.40
   5  10   6    0.32    0.36
  -6 -10  -6    3.98    0.65
   6  10   6    3.69    0.57
   6  10   6    4.53    0.71
  -7 -10  -6    2.34    0.59
   7  10   6    1.66    0.45
   7  10   6    2.13    0.58
  -8 -10  -6    0.20    0.44
   8  10   6    0.30    0.32
   8  10   6    0.49    0.38
  -9 -10  -6    3.75    0.76
   9  10   6    3.80    0.60
   9  10   6    3.47    0.68
 -10 -10  -6    2.02    0.66
  10  10   6    0.87    0.46
 -11 -10  -6    0.52    0.61
  11  10   6    0.56    0.48
   7 -11  -6   -0.02    0.42
  -7  11   6    0.57    0.41
   6 -11  -6    6.25    0.89
  -6  11   6    6.57    0.91
   5 -11  -6    1.12    0.45
  -5  11   6    0.58    0.45
   4 -11  -6    4.09    0.71
  -4  11   6    4.92    0.73
   3 -11  -6    0.93    0.48
  -3  11   6   -0.18    0.30
   2 -11  -6    1.60    0.42
   2 -11  -6    1.59    0.46
  -2  11   6    2.68    0.54
   1 -11  -6    1.30    0.40
   1 -11  -6    0.84    0.41
  -1  11   6    1.17    0.41
   0 -11  -6    3.00    0.56
   0  11   6    3.35    0.59
   0  11   6    3.04    0.53
  -1 -11  -6    0.87    0.41
   1  11   6    0.19    0.33
   1  11   6    1.08    0.35
  -2 -11  -6   -0.05    0.27
   2  11   6    0.16    0.31
   2  11   6    0.13    0.25
  -3 -11  -6   -0.34    0.28
   3  11   6   -0.13    0.28
  -4 -11  -6    0.83    0.41
  -4 -11  -6    0.31    0.36
   4  11   6    1.12    0.39
  -5 -11  -6    0.99    0.48
  -5 -11  -6    0.39    0.39
   5  11   6    0.78    0.41
  -6 -11  -6   -0.31    0.38
   6  11   6    0.49    0.42
   6  11   6    0.00    0.35
  -7 -11  -6   -0.10    0.43
   7  11   6    0.16    0.46
   7  11   6    0.42    0.39
  -8 -11  -6   -0.48    0.41
   8  11   6    0.48    0.49
   8  11   6    0.62    0.34
  -9 -11  -6    2.96    0.76
   9  11   6    3.52    0.72
 -10 -11  -6    0.48    0.58
  10  11   6   -0.26    0.39
   6 -12  -6    3.43    0.61
  -6  12   6    2.83    0.55
   5 -12  -6   -0.19    0.44
  -5  12   6   -0.01    0.40
   4 -12  -6   -0.41    0.33
  -4  12   6    0.79    0.47
   3 -12  -6    0.39    0.39
  -3  12   6   -0.31    0.23
   2 -12  -6    2.08    0.58
  -2  12   6    2.23    0.55
   1 -12  -6   -0.29    0.26
   1 -12  -6    0.29    0.35
  -1  12   6    0.67    0.37
   0 -12  -6    2.23    0.51
   0  12   6    1.90    0.48
   0  12   6    2.09    0.53
  -1 -12  -6    1.15    0.48
   1  12   6    1.84    0.43
   1  12   6    1.38    0.44
  -2 -12  -6   -0.01    0.35
   2  12   6   -0.19    0.32
  -3 -12  -6    6.51    0.75
   3  12   6    6.40    0.67
  -4 -12  -6   -0.54    0.32
   4  12   6    0.29    0.32
  -5 -12  -6    0.18    0.40
   5  12   6    0.10    0.34
  -6 -12  -6    0.22    0.45
   6  12   6    0.04    0.36
  -7 -12  -6    0.18    0.48
   7  12   6    0.26    0.33
  -8 -12  -6    0.05    0.50
  -8 -12  -6    1.31    0.56
   8  12   6    1.40    0.42
  -9 -12  -6    1.98    0.68
   9  12   6    1.72    0.60
  -5  13   6    2.17    0.55
   4 -13  -6    1.49    0.59
  -4  13   6    3.05    0.71
   3 -13  -6    0.01    0.36
  -3  13   6    0.24    0.34
   2 -13  -6    0.26    0.41
  -2  13   6   -0.19    0.34
   1 -13  -6    0.59    0.42
  -1  13   6    0.52    0.35
   0 -13  -6    0.17    0.36
[truncated: 443,104 more chars]
