# Supplementary material for: One-pot synthesis of (1RS,21SR)-diethyl 2-[23-amino-22-eth­oxy­carbonyl-8,11,14-trioxa-25-aza­tetra­cyclo­[19.3.1.02,7.015,20]penta­cosa-2,4,6,15(20),16,18,22-heptaen-25-yl]but-2-endioate
Source: Acta Crystallogr E Crystallogr Commun. 2018 Aug 21;74(Pt 9):1281–4. doi: 10.1107/S205698901801160X (PMC6127715; doi:10.1107/S205698901801160X)
Supplement: Supplementary file 2 [file e-74-01281-Isup2.hkl]

data_I                                                                          
_shelx_title ' 313K1 in P-1'                                                    
_shelx_refln_list_code          4                                               
_shelx_F_calc_maximum      176.70                                               
_exptl_crystal_F_000       600.00                                               
_reflns_d_resolution_high  0.6569                                               
                                                                                
loop_                                                                           
 _space_group_symop_operation_xyz                                               
 'x, y, z'                                                                      
 '-x, -y, -z'                                                                   
                                                                                
_cell_length_a     9.1172                                                       
_cell_length_b    10.3752                                                       
_cell_length_c    14.7482                                                       
_cell_angle_alpha  89.044                                                       
_cell_angle_beta   86.658                                                       
_cell_angle_gamma  82.896                                                       
                                                                                
_shelx_F_squared_multiplier     1.000                                           
                                                                                
loop_                                                                           
 _refln_index_h                                                                 
 _refln_index_k                                                                 
 _refln_index_l                                                                 
 _refln_F_squared_calc                                                          
 _refln_F_squared_meas                                                          
 _refln_F_squared_sigma                                                         
 _refln_observed_status                                                         
   1   0   0         43.73         52.77         1.18 o                         
   2   0   0        496.80        479.94         6.29 o                         
   3   0   0       6521.98       6509.87        47.74 o                         
   4   0   0       4545.90       4545.59       104.43 o                         
   5   0   0       3009.53       3088.07        55.32 o                         
   6   0   0        136.48        149.93         6.27 o                         
   7   0   0         19.94         20.27         4.34 o                         
   8   0   0        851.81        817.35        15.33 o                         
   9   0   0          8.57         16.06         4.83 o                         
  10   0   0          8.97          1.52         9.02 o                         
  11   0   0         15.81         24.87         9.40 o                         
  12   0   0        107.59        103.35        14.47 o                         
  13   0   0          5.21         -4.43        12.34 o                         
 -13   1   0          0.11        -11.91        25.13 o                         
 -12   1   0         36.07         26.20        10.90 o                         
 -11   1   0        182.10        186.65        15.54 o                         
 -10   1   0          1.27         -4.46         4.46 o                         
  -9   1   0         34.54         37.52         5.74 o                         
  -8   1   0        488.57        486.18        12.33 o                         
  -7   1   0        988.87        964.81        16.03 o                         
  -6   1   0       1887.74       1861.19        26.53 o                         
  -5   1   0       2039.75       2072.07        29.57 o                         
  -4   1   0        317.29        317.08         7.12 o                         
  -3   1   0        271.74        291.33         6.13 o                         
  -2   1   0      31224.06      30586.81       222.40 o                         
  -1   1   0        335.98        357.69         3.77 o                         
   0   1   0       6302.27       6352.44        56.90 o                         
   1   1   0       2514.09       2557.61        33.34 o                         
   2   1   0      10704.89      10571.24       111.63 o                         
   3   1   0       2333.87       2447.20        20.85 o                         
   4   1   0        451.90        458.91         7.84 o                         
   5   1   0         51.36         55.34         4.24 o                         
   6   1   0        243.90        251.86         7.42 o                         
   7   1   0        108.95        101.74         6.40 o                         
   8   1   0        915.05        889.21        15.73 o                         
   9   1   0        550.70        552.69        16.67 o                         
  10   1   0          7.76          6.65         6.17 o                         
  11   1   0          7.81          1.64         6.50 o                         
  12   1   0          0.20         -4.89         8.69 o                         
  13   1   0         50.70         65.22        13.41 o                         
 -13   2   0          2.28         -8.17        12.18 o                         
 -12   2   0         31.96         21.89        12.80 o                         
 -11   2   0        240.57        229.17        16.03 o                         
 -10   2   0        182.68        193.04         9.79 o                         
  -9   2   0         17.33         10.69         4.89 o                         
  -8   2   0         43.88         45.95         5.86 o                         
  -7   2   0       1359.12       1340.23        19.53 o                         
  -6   2   0          0.02          7.08         3.42 o                         
  -5   2   0        625.56        645.84        11.45 o                         
  -4   2   0        713.17        787.66        11.74 o                         
  -3   2   0        473.75        468.04         7.86 o                         
  -2   2   0          0.39          2.31         1.93 o                         
  -1   2   0       8739.37       8509.27        56.78 o                         
   0   2   0       2468.83       2561.50        17.60 o                         
   1   2   0        563.67        610.50         5.94 o                         
   2   2   0       2133.91       2231.93        26.33 o                         
   3   2   0       1521.44       1618.04        19.51 o                         
   4   2   0         40.94         40.90         2.18 o                         
   5   2   0         53.32         53.46         3.81 o                         
   6   2   0         93.40        103.27         5.18 o                         
   7   2   0          0.22          1.38         3.20 o                         
   8   2   0        793.33        750.70        13.84 o                         
   9   2   0         29.71         32.80         6.99 o                         
  10   2   0         24.31         23.79         7.26 o                         
  11   2   0         14.74         13.57         7.62 o                         
  12   2   0         14.52          5.12         7.29 o                         
  13   2   0         11.00        -18.35        18.35 o                         
 -12   3   0         43.96         31.46        15.42 o                         
 -11   3   0         34.56         56.32         8.59 o                         
 -10   3   0         95.48        109.87         8.84 o                         
  -9   3   0         25.82         25.92         5.75 o                         
  -8   3   0         79.82         86.16         7.01 o                         
  -7   3   0        239.57        230.46         8.62 o                         
  -6   3   0        316.57        317.10         9.11 o                         
  -5   3   0         94.95         99.84         5.64 o                         
  -4   3   0        186.77        207.43         6.47 o                         
  -3   3   0       8290.15       8695.92        64.01 o                         
  -2   3   0          4.06          2.45         1.94 o                         
  -1   3   0       2176.03       2224.91        46.34 o                         
   0   3   0       6410.63       6457.93        41.47 o                         
   1   3   0          8.54         10.31         2.20 o                         
   2   3   0        656.46        636.51         6.66 o                         
   3   3   0         60.34         71.90         5.10 o                         
   4   3   0         34.81         38.09         4.69 o                         
   5   3   0        611.14        593.69        13.59 o                         
   6   3   0         37.85         21.53         5.16 o                         
   7   3   0        119.77        111.12         6.97 o                         
   8   3   0        174.03        153.87        10.05 o                         
   9   3   0        107.52         94.97         9.17 o                         
  10   3   0         30.78         37.88         7.62 o                         
  11   3   0         47.74         48.90         8.60 o                         
  12   3   0         48.06         57.56         9.73 o                         
  13   3   0          2.63          1.39        14.03 o                         
 -12   4   0          2.20         -5.55        10.18 o                         
 -11   4   0          0.32         -5.38        12.03 o                         
 -10   4   0          6.98         -1.73         7.09 o                         
  -9   4   0         24.39         25.20         5.79 o                         
  -8   4   0        272.59        269.63        10.01 o                         
  -7   4   0         58.48         49.98         5.55 o                         
  -6   4   0         30.16         34.89         4.71 o                         
  -5   4   0         46.99         48.48         4.89 o                         
  -4   4   0        957.91        928.35        13.47 o                         
  -3   4   0       1641.22       1598.03        17.56 o                         
  -2   4   0        778.79        738.19         7.96 o                         
  -1   4   0        179.27        198.86         8.56 o                         
   0   4   0         94.71         79.55         2.63 o                         
   1   4   0       2529.58       2508.89        22.34 o                         
   2   4   0       1834.72       1967.17        18.74 o                         
   3   4   0        102.21         94.70         5.87 o                         
   4   4   0         10.17         19.22         5.57 o                         
   5   4   0       1464.93       1519.41        23.42 o                         
   6   4   0        190.58        209.29         9.84 o                         
   7   4   0        921.73        874.13        19.40 o                         
   8   4   0         69.37         64.94         7.96 o                         
   9   4   0         59.50         76.51         8.79 o                         
  10   4   0        160.32        168.06        11.68 o                         
  11   4   0          0.22         -5.88         6.57 o                         
  12   4   0         17.63         13.56         7.92 o                         
  13   4   0          1.86        -10.79        10.79 o                         
 -12   5   0         44.80         43.18        15.73 o                         
 -11   5   0         11.09         23.10        13.57 o                         
 -10   5   0         44.98         51.77        10.78 o                         
  -9   5   0         11.96         18.19         6.26 o                         
  -8   5   0        126.44        122.98         8.13 o                         
  -7   5   0        503.42        445.16        11.71 o                         
  -6   5   0         38.29         48.62         5.01 o                         
  -5   5   0          0.11          0.24         3.65 o                         
  -4   5   0       1006.99       1055.66        14.88 o                         
  -3   5   0       1263.01       1266.10        15.85 o                         
  -2   5   0        393.27        430.01        14.15 o                         
  -1   5   0          0.06          1.70         3.43 o                         
   0   5   0        238.03        269.26         4.65 o                         
   1   5   0        295.92        276.34         6.43 o                         
   2   5   0       1962.98       2212.28        21.79 o                         
   3   5   0         71.99         92.53         4.28 o                         
   4   5   0         50.05         42.76         5.57 o                         
   5   5   0        751.28        735.90        27.82 o                         
   6   5   0        155.71        149.22         9.25 o                         
   7   5   0         47.05         25.17         6.64 o                         
   8   5   0        384.64        372.68        14.12 o                         
   9   5   0        165.57        153.93        11.28 o                         
  10   5   0         89.76         81.49         9.98 o                         
  11   5   0         13.02         15.24         9.04 o                         
  12   5   0         94.76         95.71        11.80 o                         
  13   5   0         47.41         37.40        13.11 o                         
 -12   6   0        108.79        121.26        15.46 o                         
 -11   6   0         98.13        112.17        19.12 o                         
 -10   6   0          0.13         13.44         9.41 o                         
  -9   6   0         86.93         93.97        12.07 o                         
  -8   6   0         40.74         54.58         8.65 o                         
  -7   6   0         88.57         88.40         8.55 o                         
  -6   6   0        148.52        172.45        10.89 o                         
  -5   6   0        585.05        554.39        11.41 o                         
  -4   6   0       1184.61       1245.71        17.48 o                         
  -3   6   0        510.80        513.82        13.57 o                         
  -2   6   0         48.53         63.68         6.34 o                         
  -1   6   0         51.62         58.76         5.86 o                         
   0   6   0       3863.96       3996.55        34.09 o                         
   1   6   0       2029.74       2066.96        21.59 o                         
   2   6   0         23.94         27.24         3.68 o                         
   3   6   0        216.53        229.28         6.65 o                         
   4   6   0         52.89         47.78         6.22 o                         
   5   6   0        643.35        630.57        15.89 o                         
   6   6   0         45.86         43.41         6.88 o                         
   7   6   0          5.22          8.47         5.70 o                         
   8   6   0          1.17         -2.43         5.53 o                         
   9   6   0         48.31         37.89         8.02 o                         
  10   6   0        159.56        142.94        15.88 o                         
  11   6   0         75.38         75.98        12.40 o                         
  12   6   0          0.58          7.30         7.21 o                         
  13   6   0        125.57        123.60        13.24 o                         
 -11   7   0        267.51        299.79        30.99 o                         
 -10   7   0          2.30         -3.38         7.48 o                         
  -9   7   0         19.93         29.14         9.35 o                         
  -8   7   0         71.02         78.58         9.02 o                         
  -7   7   0        123.54        126.16        10.98 o                         
  -6   7   0        176.23        190.48        10.88 o                         
  -5   7   0          1.77          1.96         4.79 o                         
  -4   7   0        495.27        453.78        14.33 o                         
  -3   7   0       1513.58       1463.58        25.20 o                         
  -2   7   0       1006.20       1033.93        20.06 o                         
  -1   7   0        214.80        219.50         9.48 o                         
   0   7   0        307.42        326.15         6.86 o                         
   1   7   0        173.39        163.04         6.03 o                         
   2   7   0          0.05         -2.44         2.79 o                         
   3   7   0          7.71         15.51         5.03 o                         
   4   7   0        374.38        380.06         8.37 o                         
   5   7   0        698.76        652.38        16.88 o                         
   6   7   0         30.56         23.57         6.42 o                         
   7   7   0         60.77         69.41         8.28 o                         
   8   7   0          4.43         10.10         6.48 o                         
   9   7   0         98.14        107.35        15.27 o                         
  10   7   0        125.24        114.79        11.52 o                         
  11   7   0         63.21         47.05         9.44 o                         
  12   7   0         31.79         39.54         8.91 o                         
  13   7   0          2.22         15.91         8.56 o                         
 -10   8   0         49.89         84.12        13.40 o                         
  -9   8   0          0.72         11.18         7.13 o                         
  -8   8   0          7.73          5.36         8.48 o                         
  -7   8   0         68.77         65.50         8.70 o                         
  -6   8   0        171.72        192.98        11.28 o                         
  -5   8   0          2.76          0.34         6.61 o                         
  -4   8   0          1.43          3.74         4.73 o                         
  -3   8   0        292.39        265.89        11.90 o                         
  -2   8   0        168.35        163.92         9.83 o                         
  -1   8   0          0.96         -3.26         4.38 o                         
   0   8   0        153.91        149.63         8.54 o                         
   1   8   0        268.27        288.54         8.17 o                         
   2   8   0        236.17        220.34         7.88 o                         
   3   8   0        222.72        223.05         9.61 o                         
   4   8   0        595.41        532.83        16.81 o                         
   5   8   0       1055.48       1013.86        21.83 o                         
   6   8   0        279.39        280.78        12.75 o                         
   7   8   0        238.26        219.18        12.02 o                         
   8   8   0        602.75        565.80        18.69 o                         
   9   8   0        162.54        164.51        13.03 o                         
  10   8   0         14.84          8.92         7.41 o                         
  11   8   0         25.69         25.76         9.05 o                         
  12   8   0         41.40         46.53         9.74 o                         
 -10   9   0          0.08         -7.30         7.30 o                         
  -9   9   0          2.86          8.34         8.06 o                         
  -8   9   0          5.69         -2.69        11.87 o                         
  -7   9   0          0.54         -5.44         5.98 o                         
  -6   9   0        145.45        159.86        12.64 o                         
  -5   9   0          9.84         15.60         6.53 o                         
  -4   9   0          0.00         10.93         6.02 o                         
  -3   9   0        300.62        272.75        12.34 o                         
  -2   9   0        445.86        403.48        14.47 o                         
  -1   9   0        117.43         98.29         8.93 o                         
   0   9   0         76.13         57.53         7.38 o                         
   1   9   0        131.58        125.15         8.98 o                         
   2   9   0          1.04          2.68         8.52 o                         
   3   9   0        101.73        106.98         6.62 o                         
   4   9   0         13.36         11.58         5.98 o                         
   5   9   0        213.07        195.85        11.32 o                         
   6   9   0        130.31        127.00        12.56 o                         
   7   9   0        174.06        157.84        12.22 o                         
   8   9   0         12.44          6.71         7.00 o                         
   9   9   0         70.61         58.38         9.54 o                         
  10   9   0         58.94         77.75        12.64 o                         
  11   9   0         21.20         10.99         8.27 o                         
  12   9   0         16.92         31.40        10.92 o                         
  -9  10   0          2.31          5.56         9.11 o                         
  -8  10   0          0.58         -2.97         8.94 o                         
  -7  10   0        171.00        167.45        21.74 o                         
  -6  10   0         73.99         62.05        10.12 o                         
  -5  10   0          0.51         -5.14         5.44 o                         
  -4  10   0         13.58          8.04         9.74 o                         
  -3  10   0        376.91        344.75        12.57 o                         
  -2  10   0          4.96          7.88         6.14 o                         
  -1  10   0         40.05         40.49         7.26 o                         
   0  10   0          0.29          0.18         4.88 o                         
   1  10   0         30.42         21.74         8.40 o                         
   2  10   0         70.95         77.58         7.71 o                         
   3  10   0         32.63         38.32         9.26 o                         
   4  10   0         70.48         57.30         8.21 o                         
   5  10   0        238.43        251.55        12.75 o                         
   6  10   0         19.43         29.96         7.65 o                         
   7  10   0         16.45          9.61         6.75 o                         
   8  10   0          0.60          0.72         7.04 o                         
   9  10   0         76.24         83.28        11.09 o                         
  10  10   0         15.93          1.38         6.85 o                         
  11  10   0         65.26         78.71        15.68 o                         
  -8  11   0          1.15         10.47         9.33 o                         
  -7  11   0         40.18         36.39        10.44 o                         
  -6  11   0         71.39         71.19        10.48 o                         
  -5  11   0         34.38         46.64        16.81 o                         
  -4  11   0          1.00          3.91        15.75 o                         
  -3  11   0         34.52         33.00         7.55 o                         
  -2  11   0        166.48        169.57        14.38 o                         
  -1  11   0          0.33          1.94         5.74 o                         
   0  11   0          2.38         -2.77         5.07 o                         
   1  11   0          4.50          2.85         5.00 o                         
   2  11   0        644.56        647.45        18.31 o                         
   3  11   0          7.01         13.25         8.22 o                         
   4  11   0          0.56         -7.65        12.80 o                         
   5  11   0          7.95         18.57         8.61 o                         
   6  11   0         48.76         49.39         8.56 o                         
   7  11   0          3.42         -0.94         6.37 o                         
   8  11   0        147.68        145.87        13.28 o                         
   9  11   0          0.42         -0.41         7.75 o                         
  10  11   0          9.49         24.19        11.88 o                         
  11  11   0          9.08         44.41        13.57 o                         
  -7  12   0          0.75         12.08        10.36 o                         
  -6  12   0         12.56         15.55         8.94 o                         
  -5  12   0         13.02          8.99         6.98 o                         
  -4  12   0          2.76          1.51         7.27 o                         
  -3  12   0        154.21        156.51        12.86 o                         
  -2  12   0          0.80          3.84         8.61 o                         
  -1  12   0         79.16         73.15         9.30 o                         
   0  12   0         19.74         23.94         6.87 o                         
   1  12   0          0.06         -1.48         4.69 o                         
   2  12   0         39.71         41.11        10.05 o                         
   3  12   0         14.64         16.87        10.64 o                         
   4  12   0          0.46          4.97         7.59 o                         
   5  12   0          8.36         25.91        10.66 o                         
   6  12   0        167.19        175.13        25.29 o                         
   7  12   0        103.93         86.25        21.13 o                         
   8  12   0          3.48          6.17        29.30 o                         
   9  12   0          4.55          4.31        19.74 o                         
  10  12   0         12.72         23.97        11.79 o                         
  -6  13   0          6.54         11.01        28.68 o                         
  -5  13   0         13.79         30.84        11.72 o                         
  -4  13   0         10.17          5.58         5.39 o                         
  -3  13   0         12.87         25.44         8.83 o                         
  -2  13   0         87.82         85.82        10.47 o                         
  -1  13   0          9.87         11.76         6.77 o                         
   0  13   0         33.40         37.40         7.95 o                         
   1  13   0        138.71        145.49        16.67 o                         
   2  13   0          6.51         -7.35        13.42 o                         
   3  13   0          3.74          1.00         8.61 o                         
   4  13   0          9.89         -6.85         6.85 o                         
   5  13   0          0.23         17.34        10.84 o                         
   6  13   0         96.21        108.65        14.13 o                         
   7  13   0          4.44         15.17         8.28 o                         
   8  13   0         18.41         53.22        11.81 o                         
   9  13   0          1.37          0.93        11.41 o                         
  -4  14   0         15.79          9.80         6.93 o                         
  -3  14   0          0.01         16.87        12.09 o                         
  -2  14   0          0.07          1.67         6.81 o                         
  -1  14   0        177.52        186.03        14.25 o                         
   0  14   0         92.75        104.90        11.44 o                         
   1  14   0         66.08         61.00        13.50 o                         
   2  14   0         78.64         76.02        13.69 o                         
   3  14   0         51.02         34.07        11.24 o                         
   4  14   0         35.57         49.42        12.22 o                         
   5  14   0         11.57          0.00        11.10 o                         
   6  14   0         22.43         19.02         8.53 o                         
   7  14   0         86.74        100.44        19.12 o                         
  -2  15   0         10.10         19.17         7.48 o                         
  -1  15   0          7.66         12.29         9.85 o                         
   0  15   0          7.89         19.52        10.49 o                         
   1  15   0         14.72          4.41        30.69 o                         
   2  15   0         77.40         62.46        13.69 o                         
   3  15   0         77.41        113.46        15.32 o                         
   4  15   0         40.51         43.99        12.67 o                         
   5  15   0         11.17         -9.36         9.36 o                         
  -5 -15   1          1.34         -4.59         8.48 o                         
  -4 -15   1         49.79        124.90        19.12 o                         
  -3 -15   1         16.09         14.48        12.80 o                         
  -2 -15   1         52.20         40.29        11.75 o                         
  -1 -15   1         42.73         35.59        12.32 o                         
   0 -15   1          9.21          7.76         9.92 o                         
   1 -15   1         37.53         35.32        24.05 o                         
   2 -15   1         25.07         21.99         8.38 o                         
  -7 -14   1          1.41         14.96         7.85 o                         
  -6 -14   1        103.55        123.26        16.67 o                         
  -5 -14   1          6.94          2.69         8.39 o                         
  -4 -14   1          0.72          2.06        15.57 o                         
  -3 -14   1          0.29         -1.54         8.72 o                         
  -2 -14   1          7.85          1.37        15.57 o                         
  -1 -14   1         29.01         44.34        11.24 o                         
   0 -14   1         43.15         32.22        13.88 o                         
   1 -14   1         44.76         58.56        10.10 o                         
   2 -14   1          1.67          7.68         7.01 o                         
   3 -14   1          2.23         -2.68         8.85 o                         
   4 -14   1         13.58         19.03        12.74 o                         
  -8 -13   1         45.89         66.21        11.77 o                         
  -7 -13   1         56.33         78.49        13.69 o                         
  -6 -13   1        116.54        150.56        18.16 o                         
  -5 -13   1         10.15         -3.06         7.55 o                         
  -4 -13   1        148.06        164.96        17.33 o                         
  -3 -13   1          0.33         -6.59         6.59 o                         
  -2 -13   1         34.40         36.01        14.96 o                         
  -1 -13   1          4.03          3.39         8.65 o                         
   0 -13   1          6.76         12.26         6.53 o                         
   1 -13   1         63.63         80.19        10.19 o                         
   2 -13   1          6.80         -5.25         6.16 o                         
   3 -13   1         24.94         43.10         7.63 o                         
   4 -13   1          0.40         -3.57        15.27 o                         
   5 -13   1         28.34         56.53         9.40 o                         
   6 -13   1         63.59         71.83        20.05 o                         
 -10 -12   1          4.74         24.35         9.48 o                         
  -9 -12   1         15.05         33.08         9.70 o                         
  -8 -12   1         30.19         37.17        11.32 o                         
  -7 -12   1         39.09         57.88        12.03 o                         
  -6 -12   1        115.03        133.95        16.55 o                         
  -5 -12   1          1.48          3.79        12.49 o                         
  -4 -12   1        197.86        205.73        16.29 o                         
  -3 -12   1          4.52          4.87         7.16 o                         
  -2 -12   1          2.04          3.68         7.68 o                         
  -1 -12   1          0.29         -0.44         5.68 o                         
   0 -12   1          3.44         -7.05         7.05 o                         
   1 -12   1         35.55         27.25         7.64 o                         
   2 -12   1          0.22         -0.87         5.71 o                         
   3 -12   1         18.76         27.29         7.81 o                         
   4 -12   1        133.50        125.37        12.46 o                         
   5 -12   1         50.48         60.75        11.99 o                         
   6 -12   1          6.04          9.93        14.04 o                         
   7 -12   1        121.57        106.36        15.81 o                         
 -10 -11   1          7.36          5.75         6.33 o                         
  -9 -11   1        133.14        162.36        14.37 o                         
  -8 -11   1          1.91         -3.82         5.76 o                         
  -7 -11   1         45.61         49.15         8.69 o                         
  -6 -11   1        313.83        309.16        14.66 o                         
  -5 -11   1         16.83         17.77        13.88 o                         
  -4 -11   1        254.32        220.31        16.29 o                         
  -3 -11   1        117.73        107.19        13.16 o                         
  -2 -11   1        113.95         98.37         9.43 o                         
  -1 -11   1          1.97          2.12         5.34 o                         
   0 -11   1         59.40         60.37         8.29 o                         
   1 -11   1         72.25         58.24         8.68 o                         
   2 -11   1         18.79          9.40         6.67 o                         
   3 -11   1        190.55        167.37        12.08 o                         
   4 -11   1        248.15        249.59        13.94 o                         
   5 -11   1        190.74        189.67        14.63 o                         
   6 -11   1        127.76        138.01        19.23 o                         
   7 -11   1          9.02         15.66        18.97 o                         
   8 -11   1         19.67         35.10        10.41 o                         
 -11 -10   1          1.92          1.83         6.94 o                         
 -10 -10   1          3.51         -2.16        12.58 o                         
  -9 -10   1        154.02        166.61        13.07 o                         
  -8 -10   1         45.16         45.89         8.10 o                         
  -7 -10   1         17.02         18.28         7.01 o                         
  -6 -10   1         32.04         37.57        11.76 o                         
  -5 -10   1         84.10         72.44         8.81 o                         
  -4 -10   1          7.71          7.48         5.82 o                         
  -3 -10   1         66.00         68.59        11.22 o                         
  -2 -10   1        245.14        214.54        10.49 o                         
  -1 -10   1        530.24        435.80        14.77 o                         
   0 -10   1        254.18        243.20        15.16 o                         
   1 -10   1          6.20         -0.66         4.86 o                         
   2 -10   1         46.62         31.05         7.41 o                         
   3 -10   1          0.00         11.34         6.15 o                         
   4 -10   1         37.84         35.13         7.60 o                         
   5 -10   1          0.84         -2.12         5.24 o                         
   6 -10   1         18.67         22.64         7.52 o                         
   7 -10   1          0.22         -2.73         8.13 o                         
   8 -10   1         49.95         50.28        10.95 o                         
   9 -10   1          0.05         -0.98         8.43 o                         
 -12  -9   1         81.06         88.43        11.13 o                         
 -11  -9   1          1.54         -1.77         5.93 o                         
 -10  -9   1          6.32          0.00         6.68 o                         
  -9  -9   1        102.43        112.02        11.62 o                         
  -8  -9   1          3.41          1.53         6.16 o                         
  -7  -9   1         33.70         33.82         8.31 o                         
  -6  -9   1        242.07        201.88        11.59 o                         
  -5  -9   1        220.65        201.12        11.44 o                         
  -4  -9   1        375.45        351.94        13.19 o                         
  -3  -9   1         65.45         84.25         8.12 o                         
  -2  -9   1        170.62        170.81         7.54 o                         
  -1  -9   1        133.23        121.21         9.35 o                         
   0  -9   1         16.70         25.31         7.13 o                         
   1  -9   1         22.33          9.04         5.87 o                         
   2  -9   1         42.61         46.36         7.35 o                         
   3  -9   1        125.90        133.35        10.62 o                         
   4  -9   1         20.66         15.85         6.16 o                         
   5  -9   1        377.09        342.48        15.11 o                         
   6  -9   1          5.57          5.25         6.98 o                         
   7  -9   1         12.83         13.59         6.16 o                         
   8  -9   1         35.25         49.00        10.05 o                         
   9  -9   1         63.69         67.33        12.22 o                         
  10  -9   1          7.21         -0.44        13.57 o                         
 -12  -8   1        120.13        145.92        14.10 o                         
 -11  -8   1        156.58        130.75        13.26 o                         
 -10  -8   1          0.82          1.06         6.57 o                         
  -9  -8   1         28.98         41.76         8.71 o                         
  -8  -8   1          2.31         -0.69         5.98 o                         
  -7  -8   1        139.35        119.68        10.77 o                         
  -6  -8   1         46.30         57.82         8.05 o                         
  -5  -8   1        152.07        150.30        10.56 o                         
  -4  -8   1         13.25         15.67         5.61 o                         
  -3  -8   1        108.31        105.70         6.18 o                         
  -2  -8   1          3.76          1.28         3.67 o                         
  -1  -8   1        180.37        192.49         6.79 o                         
   0  -8   1        262.98        259.34        10.65 o                         
   1  -8   1        417.48        419.65        13.64 o                         
   2  -8   1        200.42        179.47        10.06 o                         
   3  -8   1        380.17        368.28        13.63 o                         
   4  -8   1          9.17         14.96         6.87 o                         
   5  -8   1         23.71         33.65         6.66 o                         
   6  -8   1         30.39         45.23         7.63 o                         
   7  -8   1         87.09         80.72         9.79 o                         
   8  -8   1         16.14         14.94         7.12 o                         
   9  -8   1         22.89         26.69         8.10 o                         
  10  -8   1        106.77        149.35        16.38 o                         
 -13  -7   1         15.98         39.47        14.49 o                         
 -12  -7   1         85.49         94.08        11.41 o                         
 -11  -7   1        401.27        405.95        18.08 o                         
 -10  -7   1         36.31         37.13         8.59 o                         
  -9  -7   1          1.44         -2.61         5.68 o                         
  -8  -7   1          0.02          0.66         5.57 o                         
  -7  -7   1          0.33          0.55         5.44 o                         
  -6  -7   1         29.71         30.36         6.81 o                         
  -5  -7   1        661.20        655.40        14.84 o                         
  -4  -7   1         69.58         73.52         4.55 o                         
  -3  -7   1        293.74        318.09         8.47 o                         
  -2  -7   1        279.64        274.34         7.81 o                         
  -1  -7   1         61.47         54.09         4.45 o                         
   0  -7   1          0.01          3.51         4.46 o                         
   1  -7   1        499.01        468.24        13.35 o                         
   2  -7   1         10.52         12.99         5.10 o                         
   3  -7   1        141.73        146.74         9.22 o                         
   4  -7   1          4.79          4.27        10.19 o                         
   5  -7   1         19.47         21.72         6.22 o                         
   6  -7   1          0.10          8.51         5.92 o                         
   7  -7   1        320.79        300.13        13.57 o                         
   8  -7   1          5.12         11.35         5.53 o                         
   9  -7   1         14.38         30.45        10.33 o                         
  10  -7   1        168.41        169.07        17.16 o                         
  11  -7   1        228.27        263.41        18.75 o                         
 -13  -6   1         61.61         59.52        16.81 o                         
 -12  -6   1        261.97        238.43        15.00 o                         
 -11  -6   1         24.34         22.36         8.38 o                         
 -10  -6   1          0.00         -1.92         6.62 o                         
  -9  -6   1         24.48         14.89         8.38 o                         
  -8  -6   1        314.67        275.60        13.00 o                         
  -7  -6   1          5.79          5.40         5.61 o                         
  -6  -6   1         42.57         38.47         6.98 o                         
  -5  -6   1         10.22          6.12         5.01 o                         
  -4  -6   1        564.32        567.58         9.18 o                         
  -3  -6   1         14.06         11.09         3.43 o                         
  -2  -6   1        624.87        605.44        10.59 o                         
  -1  -6   1         33.88         58.06         4.29 o                         
   0  -6   1        685.46        704.12        14.44 o                         
   1  -6   1        194.13        213.38         8.72 o                         
   2  -6   1         20.45         15.60         4.67 o                         
   3  -6   1        644.46        696.07        19.37 o                         
   4  -6   1        422.73        457.58         9.12 o                         
   5  -6   1        122.26        121.44         9.53 o                         
   6  -6   1        257.16        217.34        10.79 o                         
   7  -6   1         48.45         50.38         7.45 o                         
   8  -6   1         22.64         13.35         6.10 o                         
   9  -6   1        104.93        114.58        10.74 o                         
  10  -6   1          0.00         13.29         7.41 o                         
  11  -6   1         65.00         72.08        12.53 o                         
  12  -6   1          1.15          2.78        13.57 o                         
 -13  -5   1         95.17        112.58        15.42 o                         
 -12  -5   1        166.18        157.39        13.78 o                         
 -11  -5   1          2.78          9.33         7.58 o                         
 -10  -5   1        163.80        182.90        12.16 o                         
  -9  -5   1          3.54          2.05         5.68 o                         
  -8  -5   1        132.19        104.21         9.73 o                         
  -7  -5   1         12.64          9.40         5.59 o                         
  -6  -5   1         79.54         55.67         7.12 o                         
  -5  -5   1        154.12        164.81         8.89 o                         
  -4  -5   1        100.08         96.91         7.25 o                         
  -3  -5   1        881.40        977.02        12.82 o                         
  -2  -5   1        838.15        902.83        12.25 o                         
  -1  -5   1        711.05        771.11        10.90 o                         
   0  -5   1       2270.73       2467.44        18.84 o                         
   1  -5   1       3239.03       3354.89        36.48 o                         
   2  -5   1        169.31        178.86         8.10 o                         
   3  -5   1         46.00         54.06         3.46 o                         
   4  -5   1          0.97          5.05         2.76 o                         
   5  -5   1         13.71         11.37         4.81 o                         
   6  -5   1         27.63         32.60         4.75 o                         
   7  -5   1        109.99        108.33         7.05 o                         
   8  -5   1         23.24         24.62         5.83 o                         
   9  -5   1         82.30         99.08        13.03 o                         
  10  -5   1         16.87         23.45         9.41 o                         
  11  -5   1          1.49          6.03         9.56 o                         
  12  -5   1          0.29         -6.17        11.72 o                         
 -13  -4   1         66.81         69.40        21.90 o                         
 -12  -4   1         15.52         17.15         8.16 o                         
 -11  -4   1         88.45         91.89        10.47 o                         
 -10  -4   1         48.28         67.00         8.87 o                         
  -9  -4   1         55.26         58.12         8.32 o                         
  -8  -4   1         17.20         14.07         6.46 o                         
  -7  -4   1        406.93        413.46        13.83 o                         
  -6  -4   1         46.50         53.84         6.71 o                         
  -5  -4   1         13.66         21.52         4.98 o                         
  -4  -4   1        775.75        798.35        15.31 o                         
  -3  -4   1        291.91        308.09         4.90 o                         
  -2  -4   1        228.30        262.05         6.01 o                         
  -1  -4   1       4826.02       5045.71        39.16 o                         
   0  -4   1        976.66       1009.78        11.05 o                         
   1  -4   1       2920.84       2911.94        31.02 o                         
   2  -4   1        135.50        128.03         4.48 o                         
   3  -4   1       1056.57       1056.40        13.42 o                         
   4  -4   1        106.99        102.37         6.54 o                         
   5  -4   1         46.83         55.06         4.64 o                         
   6  -4   1          0.53         -2.32         3.45 o                         
   7  -4   1          1.45         -1.01         3.55 o                         
   8  -4   1        180.15        170.06         8.36 o                         
   9  -4   1          9.29          8.37         4.90 o                         
  10  -4   1          1.95         -5.25         5.25 o                         
  11  -4   1         57.61         80.03        12.43 o                         
 -13  -3   1          4.58         17.87         9.75 o                         
 -12  -3   1         28.16         43.02        11.33 o                         
 -11  -3   1         10.83         19.97         7.18 o                         
 -10  -3   1         72.85         79.40         9.70 o                         
  -9  -3   1          0.94         -2.63         5.53 o                         
  -8  -3   1          1.11          2.82         6.89 o                         
  -7  -3   1        236.24        216.79         6.32 o                         
  -6  -3   1         27.25         29.03         5.41 o                         
  -5  -3   1       1334.97       1418.89        21.64 o                         
  -4  -3   1       3048.15       3308.15        35.78 o                         
  -3  -3   1       1055.67       1145.82        16.56 o                         
  -2  -3   1        839.75        803.27         7.98 o                         
  -1  -3   1         40.72         44.85         3.01 o                         
   0  -3   1         68.70         72.46         2.29 o                         
   1  -3   1       1018.04       1009.73        16.99 o                         
   2  -3   1       2487.68       2363.78        21.54 o                         
   3  -3   1        115.32        131.40         4.74 o                         
   4  -3   1        184.65        197.26         6.38 o                         
   5  -3   1       1194.06       1205.42        16.65 o                         
   6  -3   1         67.75         72.39         5.59 o                         
   7  -3   1         36.38         36.81         5.02 o                         
   8  -3   1        164.09        137.11         8.26 o                         
   9  -3   1          2.05          1.48         6.88 o                         
  10  -3   1         21.54         17.89         5.85 o                         
  11  -3   1         31.16         36.25         7.63 o                         
  12  -3   1          5.31        -10.49        10.49 o                         
 -13  -2   1          1.05         -9.87         9.87 o                         
 -12  -2   1          9.07          7.31        10.95 o                         
 -11  -2   1         27.64         41.11         8.47 o                         
 -10  -2   1          2.54          1.07         5.93 o                         
  -9  -2   1          5.90         -2.91         5.39 o                         
  -8  -2   1         30.60         32.10         4.67 o                         
  -7  -2   1        111.12         99.05         5.88 o                         
  -6  -2   1        117.42        141.48         5.59 o                         
  -5  -2   1         53.34         58.82         4.02 o                         
  -4  -2   1        973.82       1036.33        14.05 o                         
  -3  -2   1          1.97          1.86         1.23 o                         
  -2  -2   1       1988.24       1956.80        21.31 o                         
  -1  -2   1        108.34        122.04         2.86 o                         
   0  -2   1        869.54        847.72         7.10 o                         
   1  -2   1       4648.57       4705.00        30.97 o                         
   2  -2   1         87.31         96.50         3.65 o                         
   3  -2   1       2058.57       2132.37        20.26 o                         
   4  -2   1       2063.61       2165.47        46.94 o                         
   5  -2   1         35.12         44.27         4.19 o                         
   6  -2   1         51.28         55.93         4.86 o                         
   7  -2   1         68.61         83.95         6.43 o                         
   8  -2   1         92.49         89.87         7.01 o                         
   9  -2   1         16.18         16.71         4.94 o                         
  10  -2   1          2.98          9.06         4.93 o                         
  11  -2   1         47.61         57.99         9.00 o                         
  12  -2   1        115.85        119.82        15.88 o                         
  13  -2   1          7.53         30.53        15.73 o                         
 -13  -1   1         36.19         36.70        12.03 o                         
 -12  -1   1          0.14          6.75        10.95 o                         
 -11  -1   1         28.58         34.75         8.25 o                         
 -10  -1   1         11.61          2.27         5.97 o                         
  -9  -1   1         19.48         26.49         6.45 o                         
  -8  -1   1         36.83         42.48         5.26 o                         
  -7  -1   1         32.50         41.22         4.81 o                         
  -6  -1   1        235.57        245.39         7.38 o                         
  -5  -1   1        175.07        179.70         5.95 o                         
  -4  -1   1        112.36        129.35         4.49 o                         
  -3  -1   1        767.07        848.44         9.98 o                         
  -2  -1   1       2141.33       2177.95        22.46 o                         
  -1  -1   1          8.04          4.36         0.77 o                         
   0  -1   1       2338.96       2375.43        13.31 o                         
   1  -1   1         74.90         73.33         1.87 o                         
   2  -1   1        511.90        530.44         7.11 o                         
   3  -1   1        745.51        783.45        11.92 o                         
   4  -1   1        290.55        309.53         6.99 o                         
   5  -1   1       1163.76       1250.77        16.29 o                         
   6  -1   1          1.01          9.28         3.96 o                         
   7  -1   1        584.03        581.35        12.52 o                         
   8  -1   1         44.06         45.66         5.67 o                         
   9  -1   1          2.74          0.53         4.34 o                         
  10  -1   1          0.25         -3.15         5.74 o                         
  11  -1   1          0.95         -5.34         5.34 o                         
  12  -1   1         62.99         81.62        13.28 o                         
  13  -1   1          0.69         -9.56         9.56 o                         
 -13   0   1          1.44         -7.84         7.84 o                         
 -12   0   1          6.35          9.87        19.43 o                         
 -11   0   1         48.68         45.50        10.64 o                         
 -10   0   1         90.55         96.02         9.36 o                         
  -9   0   1         31.03         36.76         5.61 o                         
  -8   0   1        978.93        927.23        16.39 o                         
  -7   0   1       1604.64       1566.65        20.70 o                         
  -6   0   1        157.71        184.30         6.91 o                         
  -5   0   1       1852.21       1888.87        31.93 o                         
  -4   0   1       1153.98       1137.43        13.59 o                         
  -3   0   1         56.56         46.25         3.05 o                         
  -2   0   1      11942.15      12087.17        96.46 o                         
  -1   0   1       4731.32       4885.06        46.78 o                         
   1   0   1       3045.23       2990.76        19.30 o                         
   2   0   1       2235.43       2216.74        25.02 o                         
   3   0   1       6449.36       6653.51        50.08 o                         
   4   0   1         56.26         53.39         3.78 o                         
   5   0   1        257.90        276.47         7.42 o                         
   6   0   1        231.20        223.82         9.24 o                         
   7   0   1       1167.93       1099.46        16.93 o                         
   8   0   1          0.22         -2.96         3.92 o                         
   9   0   1        269.77        255.96         9.95 o                         
  10   0   1         74.94         74.85         9.08 o                         
  11   0   1          0.70         -1.33         6.03 o                         
  12   0   1        124.61        145.69        16.03 o                         
  13   0   1         11.03         23.44        15.11 o                         
 -13   1   1         49.05         41.84        12.74 o                         
 -12   1   1        308.52        300.83        19.51 o                         
 -11   1   1         44.17         30.83         9.81 o                         
 -10   1   1          6.16         10.78         4.88 o                         
  -9   1   1        120.91        132.98         8.25 o                         
  -8   1   1       1415.77       1382.17        20.75 o                         
  -7   1   1       2592.93       2529.76        39.08 o                         
  -6   1   1       1131.30       1154.29        16.54 o                         
  -5   1   1       2079.51       2081.03        22.24 o                         
  -4   1   1        583.05        569.53         9.38 o                         
  -3   1   1       7771.56       7792.79       211.23 o                         
  -2   1   1       5224.01       5453.71        39.73 o                         
  -1   1   1        991.75        958.20         7.72 o                         
   0   1   1         28.25         29.40         0.91 o                         
   1   1   1       2935.52       2872.92        27.87 o                         
   2   1   1        543.73        461.24         5.10 o                         
   3   1   1        342.13        383.86         6.39 o                         
   4   1   1         63.25         55.10         3.62 o                         
   5   1   1        126.92        129.34         5.31 o                         
   6   1   1         11.96          9.33         3.59 o                         
   7   1   1        381.81        384.78         9.79 o                         
   8   1   1         25.59         23.23         4.98 o                         
   9   1   1         10.20         13.52         6.41 o                         
  10   1   1          0.57         11.77         5.65 o                         
  11   1   1         58.71         47.94        14.65 o                         
  12   1   1         27.91         21.05         7.91 o                         
  13   1   1          2.63         13.26        16.04 o                         
 -13   2   1         77.80         34.93        17.42 o                         
 -12   2   1          7.65         11.37        14.65 o                         
 -11   2   1        189.87        207.41        15.92 o                         
 -10   2   1        549.09        516.23        16.94 o                         
  -9   2   1         97.29        103.02         7.94 o                         
  -8   2   1        258.85        246.87         9.34 o                         
  -7   2   1        139.74        146.66         7.44 o                         
  -6   2   1        135.50        142.71         6.42 o                         
  -5   2   1       1850.89       1858.47        21.11 o                         
  -4   2   1          8.30          8.10         2.81 o                         
  -3   2   1       1523.17       1577.73        16.25 o                         
  -2   2   1         10.22          7.83         2.12 o                         
  -1   2   1       8141.33       8167.60        59.60 o                         
   0   2   1       2122.13       2148.84        15.15 o                         
   1   2   1          0.85          1.27         1.29 o                         
   2   2   1          1.43          1.21         1.23 o                         
   3   2   1          6.95         10.52         1.48 o                         
   4   2   1          0.00         -1.71         2.45 o                         
   5   2   1          1.69         -1.81         2.77 o                         
   6   2   1        201.54        182.61         6.31 o                         
   7   2   1        990.87        976.19        17.05 o                         
   8   2   1         81.42         85.68         6.34 o                         
   9   2   1        276.15        246.46        11.98 o                         
  10   2   1         13.25          7.62         6.26 o                         
  11   2   1          6.55          7.32         6.65 o                         
  12   2   1         63.20         59.81        13.15 o                         
  13   2   1          0.11         -1.85        14.49 o                         
 -13   3   1         53.90         63.84        20.35 o                         
 -12   3   1        365.12        361.18        20.60 o                         
 -11   3   1          8.25         11.10         7.63 o                         
 -10   3   1          0.14          9.91         5.86 o                         
  -9   3   1         85.72         84.70         7.41 o                         
  -8   3   1        399.19        379.39        11.34 o                         
  -7   3   1        241.71        254.96         9.15 o                         
  -6   3   1        118.69        109.18         6.25 o                         
  -5   3   1        180.75        199.71         6.86 o                         
  -4   3   1          1.51          4.02         3.00 o                         
  -3   3   1        346.24        375.20         7.42 o                         
  -2   3   1       1164.66       1159.33        12.87 o                         
  -1   3   1       1764.13       1787.49        24.06 o                         
   0   3   1       1284.76       1279.41        12.67 o                         
   1   3   1        342.54        324.33         5.71 o                         
   2   3   1        522.84        491.91         5.89 o                         
   3   3   1       1062.45       1139.68        16.28 o                         
   4   3   1        560.14        618.26        12.50 o                         
   5   3   1         18.68         20.02         4.66 o                         
   6   3   1        145.83        141.87         4.88 o                         
   7   3   1         25.92         33.79         3.91 o                         
   8   3   1        172.43        174.14         9.97 o                         
   9   3   1        275.97        240.46        11.98 o                         
  10   3   1         73.43         80.58         9.62 o                         
  11   3   1          0.24          6.79         6.71 o                         
  12   3   1        235.01        247.45        18.23 o                         
  13   3   1         21.64        -11.10        11.72 o                         
 -12   4   1          1.20         -9.56         9.56 o                         
 -11   4   1         32.62         35.07        10.05 o                         
 -10   4   1         48.43         52.75         8.29 o                         
  -9   4   1         21.97         30.34         5.68 o                         
  -8   4   1         44.64         29.71         5.96 o                         
  -7   4   1        502.58        477.63        11.98 o                         
  -6   4   1         25.11         15.90         4.37 o                         
  -5   4   1         95.50         92.25         5.44 o                         
  -4   4   1         15.73         14.36         3.34 o                         
  -3   4   1          0.05          1.78         2.47 o                         
  -2   4   1        810.60        876.63        16.65 o                         
  -1   4   1        190.42        207.62         4.19 o                         
   0   4   1       1897.37       1934.74        18.13 o                         
   1   4   1         34.95         30.92         2.81 o                         
   2   4   1        250.25        255.89         5.77 o                         
   3   4   1        365.42        361.78         5.18 o                         
   4   4   1        128.13        140.51         7.07 o                         
   5   4   1        257.20        261.65         9.74 o                         
   6   4   1          4.92         -1.86         4.12 o                         
   7   4   1         36.31         34.20         6.47 o                         
   8   4   1         13.38         12.64         5.67 o                         
   9   4   1        107.56        107.78        10.17 o                         
  10   4   1         82.54         72.58        10.20 o                         
  11   4   1         66.60         53.69         9.30 o                         
  12   4   1         48.90         34.51         8.43 o                         
  13   4   1         79.21         92.42        11.55 o                         
 -12   5   1          3.64        -10.79        10.79 o                         
 -11   5   1         23.05         37.44        11.87 o                         
 -10   5   1          4.93          7.30         7.99 o                         
  -9   5   1         12.61          9.90        10.49 o                         
  -8   5   1         31.21         31.69         5.48 o                         
  -7   5   1          4.76          9.42         5.06 o                         
  -6   5   1        217.34        221.04         9.04 o                         
  -5   5   1        146.17        134.71         6.43 o                         
  -4   5   1          7.04          2.87         2.80 o                         
  -3   5   1        286.77        265.18         6.98 o                         
  -2   5   1         32.67         35.31         3.22 o                         
  -1   5   1         72.05         78.14         2.83 o                         
   0   5   1          4.35          2.05         2.17 o                         
   1   5   1        268.30        315.58         6.92 o                         
   2   5   1       3389.34       3541.53        30.87 o                         
   3   5   1        361.96        393.27         7.65 o                         
   4   5   1         98.01        107.02         7.18 o                         
   5   5   1        394.46        439.02        12.62 o                         
   6   5   1        204.99        194.66        10.12 o                         
   7   5   1          2.89         -0.05         4.79 o                         
   8   5   1        633.59        534.82        16.64 o                         
   9   5   1          7.99          6.67         6.01 o                         
  10   5   1        200.38        188.00        12.30 o                         
  11   5   1         10.00          2.38         7.23 o                         
  12   5   1         89.74         89.48        12.29 o                         
  13   5   1          2.80         -6.55         6.96 o                         
 -12   6   1          0.36          6.48        14.19 o                         
 -11   6   1         10.37         -1.01         8.65 o                         
 -10   6   1        176.46        177.32        15.41 o                         
  -9   6   1          0.21          0.17         5.47 o                         
  -8   6   1          8.41         16.69         5.84 o                         
  -7   6   1         81.75         85.46         8.93 o                         
  -6   6   1        112.86        144.21         9.50 o                         
  -5   6   1        137.33        156.79        14.90 o                         
  -4   6   1          1.06          5.72         2.76 o                         
  -3   6   1         49.29         44.59         5.91 o                         
  -2   6   1        245.20        247.22         8.33 o                         
  -1   6   1          0.04          0.05         2.03 o                         
   0   6   1        158.31        169.56         5.51 o                         
   1   6   1        138.65        128.37         5.54 o                         
   2   6   1        118.32        119.47         5.30 o                         
   3   6   1         22.28         29.74         3.42 o                         
   4   6   1        474.38        464.95        12.21 o                         
   5   6   1         19.89         22.08         5.32 o                         
   6   6   1        203.44        221.64        10.91 o                         
   7   6   1          3.60          5.83         5.11 o                         
   8   6   1       1179.98       1066.22        23.80 o                         
   9   6   1        218.72        180.13        11.66 o                         
  10   6   1        208.71        197.81        12.70 o                         
  11   6   1          3.58          7.60         6.96 o                         
  12   6   1         46.67         54.14         9.29 o                         
  13   6   1         48.76         57.43        10.48 o                         
 -11   7   1         98.87        105.67        15.15 o                         
 -10   7   1         96.96        123.48        14.84 o                         
  -9   7   1          3.94          5.85         7.77 o                         
  -8   7   1        137.27        138.58        14.37 o                         
  -7   7   1        151.11        143.28        10.85 o                         
  -6   7   1         34.81         33.19         6.89 o                         
  -5   7   1        457.50        421.79        14.31 o                         
  -4   7   1          0.00          4.49         5.10 o                         
  -3   7   1          4.40          7.55         4.70 o                         
  -2   7   1         12.79         12.16         4.73 o                         
  -1   7   1          0.89          1.57         4.08 o                         
   0   7   1         42.90         41.85         3.91 o                         
   1   7   1        346.92        332.35         8.32 o                         
   2   7   1        690.99        661.77        11.95 o                         
   3   7   1        217.04        206.67         7.03 o                         
   4   7   1        615.92        638.43        11.19 o                         
   5   7   1        121.25        125.36         9.48 o                         
   6   7   1        465.25        446.08        14.92 o                         
   7   7   1       1076.81        976.76        22.45 o                         
   8   7   1        120.06        142.76        11.50 o                         
   9   7   1          0.10         11.88         6.51 o                         
  10   7   1         22.72         31.84         7.79 o                         
  11   7   1        179.21        193.03        13.99 o                         
  12   7   1         34.82         29.37         8.13 o                         
  13   7   1          0.10         -3.39        12.64 o                         
 -10   8   1         24.74         36.33        20.20 o                         
  -9   8   1         77.60         90.16        14.80 o                         
  -8   8   1         75.30         93.44        12.16 o                         
  -7   8   1         14.46          9.68         6.93 o                         
  -6   8   1         57.88         64.57         8.64 o                         
  -5   8   1         65.01         64.81         8.12 o                         
  -4   8   1          0.49         -4.62         4.62 o                         
  -3   8   1        386.30        338.80        12.98 o                         
  -2   8   1        871.91        779.79        18.56 o                         
  -1   8   1        232.76        220.40        10.38 o                         
   0   8   1          4.81          1.47         3.48 o                         
   1   8   1         42.07         44.20         4.74 o                         
   2   8   1         53.97         58.50         5.33 o                         
   3   8   1         58.46         68.20         5.69 o                         
   4   8   1         35.00         34.66         4.22 o                         
   5   8   1        717.14        646.07        17.45 o                         
   6   8   1         69.64         66.84         8.35 o                         
   7   8   1        363.80        330.60        14.21 o                         
   8   8   1         96.97         84.14         9.70 o                         
   9   8   1        353.53        336.05        15.39 o                         
  10   8   1         41.09         38.37         8.21 o                         
  11   8   1         11.40         -1.19         7.40 o                         
  12   8   1          0.35         -6.41         6.78 o                         
 -10   9   1          2.30          8.59         8.60 o                         
  -9   9   1         14.36         12.49         8.29 o                         
  -8   9   1          9.36         18.02         9.48 o                         
  -7   9   1          7.88         10.04         8.07 o                         
  -6   9   1        300.90        352.31        18.65 o                         
  -5   9   1         19.22         17.68        10.01 o                         
  -4   9   1          6.86         11.99         5.73 o                         
  -3   9   1        113.24        117.60        10.26 o                         
  -2   9   1         96.93         84.15         8.84 o                         
  -1   9   1         31.78         27.82         6.12 o                         
   0   9   1        128.82        133.38         9.65 o                         
   1   9   1          7.32          4.87         4.23 o                         
   2   9   1        503.49        463.34        11.19 o                         
   3   9   1         16.37         27.51         6.03 o                         
   4   9   1          6.07          3.74         5.34 o                         
   5   9   1        469.68        414.86        15.08 o                         
   6   9   1          5.87         -3.11         6.10 o                         
   7   9   1        169.26        173.23        11.86 o                         
   8   9   1         45.05         47.37         8.42 o                         
   9   9   1          1.21         -1.12         7.61 o                         
  10   9   1          0.27         -5.62         5.62 o                         
  11   9   1          5.65         11.41         8.54 o                         
  12   9   1          0.01          8.45        12.17 o                         
  -9  10   1         10.48         -1.35        29.91 o                         
  -8  10   1         36.54         43.41        10.22 o                         
  -7  10   1         41.00         43.48        10.84 o                         
  -6  10   1         49.02         37.33        10.39 o                         
  -5  10   1        143.98        137.78        11.90 o                         
  -4  10   1          9.62         14.71         5.89 o                         
  -3  10   1          6.58          7.70         5.87 o                         
  -2  10   1         42.56         47.08         8.34 o                         
  -1  10   1        131.10        105.18         9.90 o                         
   0  10   1         43.23         50.02         7.44 o                         
   1  10   1          4.44          7.57         5.49 o                         
   2  10   1         29.46         29.31         5.85 o                         
   3  10   1        276.80        283.32         9.57 o                         
   4  10   1         95.36         71.53         8.37 o                         
   5  10   1         54.52         64.35         8.77 o                         
   6  10   1          9.09         14.62         6.57 o                         
   7  10   1        187.73        187.94        12.31 o                         
   8  10   1          9.95          7.82         5.86 o                         
   9  10   1         41.80         43.13         7.37 o                         
  10  10   1         65.20         75.60        19.64 o                         
  11  10   1         20.77         15.80        15.06 o                         
  -8  11   1         15.40         29.70        15.11 o                         
  -7  11   1         12.03         18.56         9.13 o                         
  -6  11   1         25.15         31.20        28.83 o                         
  -5  11   1          5.00         11.21         6.59 o                         
  -4  11   1        202.27        189.47        13.00 o                         
  -3  11   1          1.89          1.48         6.63 o                         
  -2  11   1         26.16         26.32         7.03 o                         
  -1  11   1         54.25         52.78        12.56 o                         
   0  11   1         20.63         11.70         6.16 o                         
   1  11   1         18.27         23.52         6.73 o                         
   2  11   1          0.19          2.72         5.14 o                         
   3  11   1        122.04        125.19        13.74 o                         
   4  11   1        341.14        320.57        18.44 o                         
   5  11   1          1.47        -10.05        12.49 o                         
   6  11   1         15.88         15.33         6.93 o                         
   7  11   1         15.24         14.38         7.46 o                         
   8  11   1        127.47        141.82        12.82 o                         
   9  11   1         66.16         68.92        13.05 o                         
  10  11   1          1.66         12.47         9.85 o                         
  11  11   1         82.48        109.35        13.20 o                         
  -7  12   1          2.52         -2.14         8.94 o                         
  -6  12   1         19.50         27.14        24.05 o                         
  -5  12   1        117.76        106.91        14.66 o                         
  -4  12   1         31.75         38.18        16.56 o                         
  -3  12   1          0.73         -3.31         6.11 o                         
  -2  12   1          7.84         11.42         8.87 o                         
  -1  12   1         29.47         32.78         7.66 o                         
   0  12   1         29.73         38.63         7.22 o                         
   1  12   1        277.05        289.19        13.73 o                         
   2  12   1          5.96         20.27         8.97 o                         
   3  12   1         96.27        100.79        13.82 o                         
   4  12   1        415.62        402.76        31.46 o                         
   5  12   1         76.16         66.74        11.48 o                         
   6  12   1          4.95         12.70         9.41 o                         
   7  12   1          3.11         -2.11         9.35 o                         
   8  12   1         32.12         43.27        11.26 o                         
   9  12   1         77.88         87.58        20.51 o                         
  10  12   1          8.80          9.29        17.46 o                         
  -6  13   1          0.90          0.99         7.29 o                         
  -5  13   1          5.50         33.62         9.38 o                         
  -4  13   1          0.02          8.62         7.26 o                         
  -3  13   1         21.48         22.77        13.02 o                         
  -2  13   1         96.26         96.36        10.76 o                         
  -1  13   1         24.97         21.65         7.71 o                         
   0  13   1         78.67         76.67         9.70 o                         
   1  13   1          2.56         -0.08        12.95 o                         
   2  13   1         67.40         76.64        13.66 o                         
   3  13   1         38.33         63.99        22.05 o                         
   4  13   1         61.89         60.75        17.27 o                         
   5  13   1         65.55         73.83        12.08 o                         
   6  13   1         28.46         36.70        20.82 o                         
   7  13   1        204.52        211.75        19.41 o                         
   8  13   1         72.61         81.55        24.21 o                         
   9  13   1          0.49         12.64        13.88 o                         
  -4  14   1          0.00         27.49         7.13 o                         
  -3  14   1         10.24         -1.31         7.40 o                         
  -2  14   1          3.81          2.25         8.45 o                         
  -1  14   1         14.31         29.72        11.17 o                         
   0  14   1        161.27        192.66        20.55 o                         
   1  14   1         16.30         33.52         9.83 o                         
   2  14   1          9.85          5.52        10.95 o                         
   3  14   1         17.54         29.01         9.75 o                         
   4  14   1          6.62         -9.48        21.59 o                         
   5  14   1         48.33         43.31        10.84 o                         
   6  14   1          0.00          0.66         7.06 o                         
   7  14   1         41.26         64.67        13.06 o                         
  -2  15   1         55.07         79.37        18.27 o                         
  -1  15   1         28.54         20.52         7.95 o                         
   0  15   1         29.80         28.99        11.34 o                         
   1  15   1         18.10         -8.56         8.72 o                         
   2  15   1          0.10         12.41        15.57 o                         
   3  15   1         14.84         15.28        13.11 o                         
   4  15   1         14.33         18.02        10.64 o                         
   5  15   1          0.29         -8.02        10.79 o                         
  -5 -15   2        194.13        257.51        24.98 o                         
  -4 -15   2         75.04         73.96        15.68 o                         
  -3 -15   2          4.05         -4.84         8.90 o                         
  -2 -15   2        225.94        223.23        20.30 o                         
  -1 -15   2        657.79        686.80        45.33 o                         
   0 -15   2         52.61         70.93        21.43 o                         
   1 -15   2          1.06          8.66        10.75 o                         
   2 -15   2         91.88        122.03        13.57 o                         
  -7 -14   2        111.92        114.02        17.58 o                         
  -6 -14   2        113.13        141.95        17.47 o                         
  -5 -14   2          0.33         -4.63         8.79 o                         
  -4 -14   2         60.23         71.65        14.35 o                         
  -3 -14   2        202.29        224.66        26.06 o                         
  -2 -14   2         11.17         -1.21        23.28 o                         
  -1 -14   2        161.48        155.08        27.29 o                         
   0 -14   2         31.02         46.12        12.41 o                         
   1 -14   2         21.15         29.36         8.49 o                         
   2 -14   2         11.48         27.96        14.05 o                         
   3 -14   2          1.12         -5.23         6.98 o                         
   4 -14   2         14.41         50.81        21.21 o                         
  -8 -13   2        133.75        159.56        18.18 o                         
  -7 -13   2         10.66         22.52        16.19 o                         
  -6 -13   2          1.94          8.29         6.87 o                         
  -5 -13   2          0.33         -7.38         7.38 o                         
  -4 -13   2         10.46         -4.39        11.56 o                         
  -3 -13   2          3.55          3.00         9.48 o                         
  -2 -13   2         89.37         82.96        13.19 o                         
  -1 -13   2          2.73         11.86         8.78 o                         
   0 -13   2         16.00          0.23         5.54 o                         
   1 -13   2        180.04        200.26        13.54 o                         
   2 -13   2         12.55         23.30         8.02 o                         
   3 -13   2          6.01          2.15         6.02 o                         
   4 -13   2          3.50         11.05         8.23 o                         
   5 -13   2          0.16         18.83         9.08 o                         
   6 -13   2          6.90         31.80        17.53 o                         
  -9 -12   2          1.73          6.54         7.25 o                         
  -8 -12   2         30.25         31.33         9.17 o                         
  -7 -12   2         15.77         19.65        10.05 o                         
  -6 -12   2          0.77         18.82        10.64 o                         
  -5 -12   2         26.20         34.40        13.57 o                         
  -4 -12   2        213.45        215.48        15.81 o                         
  -3 -12   2          5.93          2.22         7.13 o                         
  -2 -12   2         18.23          8.15        10.33 o                         
  -1 -12   2         35.60         44.08         7.88 o                         
   0 -12   2        136.71        113.82        11.13 o                         
   1 -12   2         20.36         27.34         6.99 o                         
   2 -12   2          5.50         12.36         7.08 o                         
   3 -12   2         22.60         32.34         7.49 o                         
   4 -12   2          6.10         -1.15        13.14 o                         
   5 -12   2        113.04        124.76        20.68 o                         
   6 -12   2          2.50         -4.07         8.64 o                         
   7 -12   2         16.62          9.97         8.91 o                         
 -10 -11   2          8.79         24.45         8.38 o                         
  -9 -11   2         70.28         68.64        10.14 o                         
  -8 -11   2        132.73        148.16        13.14 o                         
  -7 -11   2         76.21         70.55        10.14 o                         
  -6 -11   2         17.48         32.03        10.14 o                         
  -5 -11   2          1.79         -7.52         7.52 o                         
  -4 -11   2         31.87         50.14        18.20 o                         
  -3 -11   2         28.46         27.19         9.61 o                         
  -2 -11   2          0.72          1.36         5.65 o                         
  -1 -11   2         33.46         36.33         7.16 o                         
   0 -11   2        201.91        169.74        11.35 o                         
   1 -11   2         52.12         57.73         8.34 o                         
   2 -11   2         46.18         32.51         7.64 o                         
   3 -11   2          1.59          9.61         6.63 o                         
   4 -11   2        112.46        108.54        11.14 o                         
   5 -11   2          7.49         10.42        10.67 o                         
   6 -11   2        160.38        179.74        14.36 o                         
   7 -11   2         40.89         43.07         9.14 o                         
   8 -11   2          0.27         16.36        18.81 o                         
 -11 -10   2         49.92         54.16        16.25 o                         
 -10 -10   2          3.29          4.50         8.62 o                         
  -9 -10   2        167.48        167.51        14.00 o                         
  -8 -10   2        247.45        231.83        16.70 o                         
  -7 -10   2          2.30          0.44         7.60 o                         
  -6 -10   2         21.70         24.18         7.24 o                         
  -5 -10   2        354.75        321.32        13.87 o                         
  -4 -10   2          0.03         -2.22         5.20 o                         
  -3 -10   2        157.83        148.75        14.47 o                         
  -2 -10   2        353.57        302.76        12.81 o                         
  -1 -10   2          1.53          4.03         5.57 o                         
   0 -10   2         76.99         54.22         7.80 o                         
   1 -10   2        221.46        198.91        11.32 o                         
   2 -10   2          3.82          8.69         5.86 o                         
   3 -10   2        175.54        161.90        11.70 o                         
   4 -10   2        115.93        114.93        10.78 o                         
   5 -10   2         36.78         40.00         9.28 o                         
   6 -10   2        134.44        135.21        12.32 o                         
   7 -10   2         93.66         96.11        11.00 o                         
   8 -10   2         47.93         60.47        11.84 o                         
   9 -10   2          0.78         14.93         8.66 o                         
 -12  -9   2         74.76         83.64        11.25 o                         
 -11  -9   2         11.96         12.59         9.53 o                         
 -10  -9   2         21.95         14.36        10.28 o                         
  -9  -9   2         78.40         77.69        10.62 o                         
  -8  -9   2         76.93         90.17        11.31 o                         
  -7  -9   2        406.06        396.09        15.95 o                         
  -6  -9   2        277.55        216.72        16.66 o                         
  -5  -9   2        416.91        380.00        14.48 o                         
  -4  -9   2        117.59        113.99         9.52 o                         
  -3  -9   2        234.37        203.83         8.01 o                         
  -2  -9   2         26.33         20.08         4.40 o                         
  -1  -9   2        234.60        223.15        10.74 o                         
   0  -9   2         12.19          3.30         5.08 o                         
   1  -9   2        361.13        311.09        13.86 o                         
   2  -9   2        411.23        379.69        14.11 o                         
   3  -9   2        176.49        169.12        10.36 o                         
   4  -9   2         21.00         16.95         6.61 o                         
   5  -9   2        345.92        340.80        16.21 o                         
   6  -9   2         13.88         11.14         5.42 o                         
   7  -9   2          7.66          8.54         6.19 o                         
   8  -9   2          0.47          9.55         5.82 o                         
   9  -9   2          1.29         -1.36         7.61 o                         
  10  -9   2         10.36          6.17        14.19 o                         
 -12  -8   2        269.86        293.20        16.62 o                         
 -11  -8   2          0.00         -6.27         6.27 o                         
 -10  -8   2          1.37          2.72         6.53 o                         
  -9  -8   2         24.20         23.55         9.33 o                         
  -8  -8   2          1.38          4.76         6.17 o                         
  -7  -8   2          0.00          1.88         5.27 o                         
  -6  -8   2         96.20         87.88         9.26 o                         
  -5  -8   2        484.93        494.21        15.62 o                         
  -4  -8   2        746.39        700.55        17.52 o                         
  -3  -8   2         34.42         42.56         5.25 o                         
  -2  -8   2         60.02         53.12         5.15 o                         
  -1  -8   2         11.97         12.96         4.86 o                         
   0  -8   2        203.56        205.70        10.06 o                         
   1  -8   2        450.32        428.64        13.81 o                         
   2  -8   2         67.02         60.06         7.29 o                         
   3  -8   2        103.41         95.19         8.82 o                         
   4  -8   2          2.22         -0.02         4.65 o                         
   5  -8   2          0.42          6.41         5.57 o                         
   6  -8   2         11.27         10.54         9.07 o                         
   7  -8   2         18.72         22.82         6.67 o                         
   8  -8   2         41.85         39.34        12.40 o                         
   9  -8   2         13.42         23.21         7.15 o                         
  10  -8   2        137.94        153.68        16.13 o                         
 -12  -7   2         56.50         41.23        10.23 o                         
 -11  -7   2         85.46         86.75        11.36 o                         
 -10  -7   2         22.04         22.79         7.54 o                         
  -9  -7   2          6.09          2.94         5.86 o                         
  -8  -7   2         48.42         43.23         8.17 o                         
  -7  -7   2         15.27         16.84         6.24 o                         
  -6  -7   2         20.52         27.11         6.81 o                         
  -5  -7   2         30.50         31.91         6.70 o                         
  -4  -7   2        699.31        697.62        12.78 o                         
  -3  -7   2          1.53         -3.16         3.16 o                         
  -2  -7   2         71.53         79.08         5.40 o                         
  -1  -7   2        742.30        740.27        11.94 o                         
   0  -7   2        606.89        615.63        14.72 o                         
   1  -7   2        391.96        373.64        12.02 o                         
   2  -7   2          7.65         11.10         4.83 o                         
   3  -7   2       1038.57        956.39        20.03 o                         
   4  -7   2       1359.16       1290.00        39.10 o                         
   5  -7   2         97.50         91.29         9.12 o                         
   6  -7   2         43.15         46.79        10.74 o                         
   7  -7   2          8.65          5.15         6.85 o                         
   8  -7   2          8.40          3.73         8.93 o                         
   9  -7   2          8.48         20.51        12.47 o                         
  10  -7   2          9.04          7.46         8.21 o                         
  11  -7   2         67.13         84.19        20.66 o                         
 -13  -6   2         71.65         80.04        13.62 o                         
 -12  -6   2          5.10         11.66         7.37 o                         
 -11  -6   2         27.10         40.05         8.25 o                         
 -10  -6   2          1.90          3.96         9.46 o                         
  -9  -6   2         23.10         11.27         6.94 o                         
  -8  -6   2        221.92        213.98        12.35 o                         
  -7  -6   2        263.38        239.00        11.56 o                         
  -6  -6   2          2.70          1.81         5.55 o                         
  -5  -6   2        147.91        144.01         9.01 o                         
  -4  -6   2         32.54         45.26         6.41 o                         
  -3  -6   2        181.36        183.04         6.28 o                         
  -2  -6   2        856.19        946.76        13.74 o                         
  -1  -6   2       1223.92       1318.51        16.07 o                         
   0  -6   2        168.18        190.86         5.61 o                         
   1  -6   2        134.78        126.37         7.59 o                         
   2  -6   2        889.39        908.27        17.71 o                         
   3  -6   2         61.83         54.03         6.43 o                         
   4  -6   2       1027.88        990.43        13.72 o                         
   5  -6   2        467.40        444.59        14.28 o                         
   6  -6   2         64.60         71.48         7.93 o                         
   7  -6   2        252.21        238.05        12.18 o                         
   8  -6   2         21.14         28.12         6.62 o                         
   9  -6   2          6.46          8.48         6.12 o                         
  10  -6   2         50.41         56.76         9.01 o                         
  11  -6   2         21.59         27.14        15.42 o                         
  12  -6   2         97.49        113.49        21.28 o                         
 -13  -5   2         67.79         65.43        12.97 o                         
 -12  -5   2         38.52         53.20        12.91 o                         
 -11  -5   2          0.07         -5.28         6.12 o                         
 -10  -5   2          8.98         18.52         8.94 o                         
  -9  -5   2         85.79         73.73         9.31 o                         
  -8  -5   2        396.59        396.14        14.63 o                         
  -7  -5   2        239.76        197.09        10.71 o                         
  -6  -5   2        119.68        128.32         9.02 o                         
  -5  -5   2         14.09         17.36         5.24 o                         
  -4  -5   2        558.25        584.81        13.82 o                         
  -3  -5   2        241.92        289.83         6.96 o                         
  -2  -5   2        770.05        751.88        11.33 o                         
  -1  -5   2        503.06        513.89         8.87 o                         
   0  -5   2        199.25        240.96         4.20 o                         
   1  -5   2         79.51         82.42         6.05 o                         
   2  -5   2       1890.53       1892.78        25.48 o                         
   3  -5   2          7.58         22.37         2.63 o                         
   4  -5   2        207.81        212.27         6.59 o                         
   5  -5   2         95.81         98.22         5.61 o                         
   6  -5   2         50.37         58.22         5.51 o                         
   7  -5   2        294.67        258.38         9.24 o                         
   8  -5   2          3.10         16.07         5.49 o                         
   9  -5   2          7.25         13.46         5.44 o                         
  10  -5   2         23.37         26.51         7.41 o                         
  11  -5   2         39.15         43.62        10.22 o                         
  12  -5   2        148.36        189.35        24.67 o                         
 -13  -4   2         49.06         49.43        12.28 o                         
 -12  -4   2          2.04          4.02        12.34 o                         
 -11  -4   2          0.49          9.71         7.30 o                         
 -10  -4   2         62.99         69.64         9.49 o                         
  -9  -4   2         52.55         61.24         8.73 o                         
  -8  -4   2          1.60         -4.52         4.94 o                         
  -7  -4   2         12.17         33.23         6.61 o                         
  -6  -4   2        548.53        548.20        14.68 o                         
  -5  -4   2        110.42        112.52        10.91 o                         
  -4  -4   2          8.92          5.58         4.27 o                         
  -3  -4   2        400.21        411.35         8.15 o                         
  -2  -4   2        482.12        519.89         8.50 o                         
  -1  -4   2       1285.31       1274.33        14.04 o                         
   0  -4   2          0.54         -0.89         1.41 o                         
   1  -4   2       3093.42       3226.92        33.79 o                         
   2  -4   2         25.35         32.28         2.01 o                         
   3  -4   2         18.39         30.13         3.37 o                         
   4  -4   2        109.57        127.03         5.74 o                         
   5  -4   2          3.61         11.10         3.48 o                         
   6  -4   2          3.32         -2.22         3.38 o                         
   7  -4   2          5.68          9.03         4.13 o                         
   8  -4   2         74.65         77.07         6.95 o                         
   9  -4   2          1.39          0.80         5.62 o                         
  10  -4   2         56.85         53.81         8.30 o                         
  11  -4   2          0.27         13.91        12.03 o                         
 -13  -3   2         90.71         67.07        15.73 o                         
 -12  -3   2        117.56        125.42        16.14 o                         
 -11  -3   2          3.14         -7.29         7.29 o                         
 -10  -3   2          6.54          8.12         6.55 o                         
  -9  -3   2        362.54        349.29        13.96 o                         
  -8  -3   2        218.56        224.81        11.15 o                         
  -7  -3   2          1.58         -2.91         2.91 o                         
  -6  -3   2        283.95        300.74         6.80 o                         
  -5  -3   2         90.43        109.70         3.83 o                         
  -4  -3   2       1925.67       2034.40        16.61 o                         
  -3  -3   2         41.09         40.89         2.11 o                         
  -2  -3   2          1.65          2.79         1.96 o                         
  -1  -3   2       1413.25       1439.93        14.23 o                         
   0  -3   2        243.37        207.78         3.77 o                         
   1  -3   2       1984.68       2101.27        15.66 o                         
   2  -3   2          8.65         16.18         2.94 o                         
   3  -3   2        464.22        507.09         9.67 o                         
   4  -3   2        315.09        281.24         7.29 o                         
   5  -3   2        195.10        206.89         7.27 o                         
   6  -3   2          1.91          9.04         3.54 o                         
   7  -3   2          5.70          5.58         6.10 o                         
   8  -3   2         36.07         32.99         5.52 o                         
   9  -3   2         64.04         66.30         7.52 o                         
  10  -3   2          0.02         -4.85         4.85 o                         
  11  -3   2         33.92         35.55         6.48 o                         
 -13  -2   2         26.82         33.77        16.96 o                         
 -12  -2   2        109.50        110.85        15.04 o                         
 -11  -2   2        420.90        426.84        21.48 o                         
 -10  -2   2         53.69         55.50         8.73 o                         
  -9  -2   2          1.26          5.17         5.85 o                         
  -8  -2   2         38.27         35.79         4.94 o                         
  -7  -2   2        148.53        147.64         6.59 o                         
  -6  -2   2          5.12          1.22         2.84 o                         
  -5  -2   2         45.17         43.19         4.45 o                         
  -4  -2   2       1138.26       1222.07        19.63 o                         
  -3  -2   2       1736.20       1930.98        17.90 o                         
  -2  -2   2          9.33          6.86         1.81 o                         
  -1  -2   2        513.11        480.05         6.68 o                         
   0  -2   2       5014.07       5111.25        61.90 o                         
   1  -2   2         65.38         74.46         2.60 o                         
   2  -2   2       1099.10       1045.99        11.55 o                         
   3  -2   2         52.03         69.99         3.65 o                         
   4  -2   2         26.48         45.36         3.64 o                         
   5  -2   2         58.89         74.60         5.05 o                         
   6  -2   2         11.84         17.26         3.70 o                         
   7  -2   2        152.42        156.98         7.58 o                         
   8  -2   2         91.65         92.47         7.09 o                         
   9  -2   2        843.08        832.80        17.20 o                         
  10  -2   2         43.00         38.37         6.28 o                         
  11  -2   2         49.57         65.07         9.37 o                         
  12  -2   2        225.96        219.27        27.14 o                         
 -13  -1   2          7.89         -0.38        10.22 o                         
 -12  -1   2          1.44          1.34        12.64 o                         
 -11  -1   2        178.76        200.45        16.10 o                         
 -10  -1   2         81.17         75.65         8.95 o                         
  -9  -1   2          3.26          7.92         5.73 o                         
  -8  -1   2        612.55        568.47        12.56 o                         
  -7  -1   2          0.12         -3.50         3.51 o                         
  -6  -1   2          0.47          2.73         2.86 o                         
  -5  -1   2        134.98        150.48         5.71 o                         
  -4  -1   2          6.56          8.88         2.45 o                         
  -3  -1   2       2186.10       2256.15        20.02 o                         
  -2  -1   2         45.65         26.37         2.49 o                         
  -1  -1   2          0.72          2.63         1.30 o                         
   0  -1   2        845.61        842.44        10.26 o                         
   1  -1   2       2313.12       2230.45        15.46 o                         
   2  -1   2       2911.22       2832.58        30.45 o                         
   3  -1   2        163.36        158.63         4.71 o                         
   4  -1   2        279.55        285.60         6.75 o                         
   5  -1   2         34.16         40.24         4.58 o                         
   6  -1   2        312.41        317.17         8.71 o                         
   7  -1   2       1363.37       1337.99        19.34 o                         
   8  -1   2        192.71        193.83         8.55 o                         
   9  -1   2        200.73        189.73         9.17 o                         
  10  -1   2        362.87        382.21        12.55 o                         
  11  -1   2         12.73         18.52         7.09 o                         
  12  -1   2         16.70         10.02         9.16 o                         
  13  -1   2         16.09         10.49        15.73 o                         
 -13   0   2          0.00         -1.41         9.17 o                         
 -12   0   2          1.01         -8.59         8.59 o                         
 -11   0   2         11.36          5.88         8.94 o                         
 -10   0   2         61.73         59.99         8.12 o                         
  -9   0   2          0.01         -0.16         4.34 o                         
  -8   0   2        109.57        101.03         7.24 o                         
  -7   0   2        923.07        925.04        15.46 o                         
  -6   0   2         62.55         52.33         4.63 o                         
  -5   0   2         43.11         43.74         4.13 o                         
  -4   0   2        545.25        549.65         8.97 o                         
  -3   0   2        960.40       1026.12        11.49 o                         
  -2   0   2       4066.79       4158.32        46.19 o                         
  -1   0   2        257.85        250.19         2.95 o                         
   0   0   2       3495.49       3547.14        24.95 o                         
   1   0   2        457.53        471.91        12.42 o                         
   2   0   2       5418.61       5347.67        43.28 o                         
   3   0   2        798.18        775.59         9.77 o                         
   4   0   2         84.05         92.21         4.38 o                         
   5   0   2        735.28        706.16        11.53 o                         
   6   0   2          1.11          0.64         3.12 o                         
   7   0   2        209.57        201.81         7.79 o                         
   8   0   2        366.46        356.42        10.65 o                         
   9   0   2         97.70        105.37         7.69 o                         
  10   0   2         93.60         98.74         9.85 o                         
  11   0   2         18.47         18.57         7.26 o                         
  12   0   2         22.11         23.32         9.92 o                         
  13   0   2          0.02         28.37        14.19 o                         
 -13   1   2         60.25         55.58        18.81 o                         
 -12   1   2          0.15         -7.19         7.19 o                         
 -11   1   2         20.02         15.39         8.81 o                         
 -10   1   2         17.48         23.22         6.80 o                         
  -9   1   2        735.22        702.02        15.26 o                         
  -8   1   2         39.03         39.51         5.41 o                         
  -7   1   2        102.65         86.41         6.48 o                         
  -6   1   2       1377.05       1344.09        18.06 o                         
  -5   1   2       3302.03       3379.00        31.18 o                         
  -4   1   2        481.41        499.14         8.72 o                         
  -3   1   2         40.24         45.87         3.20 o                         
  -2   1   2        820.27        807.18        27.52 o                         
  -1   1   2       2642.96       2659.10        20.29 o                         
   0   1   2        890.86        891.57        14.47 o                         
   1   1   2         34.20         28.93         2.28 o                         
   2   1   2       2256.36       2075.83        53.33 o                         
   3   1   2        592.94        586.01         8.14 o                         
   4   1   2        654.42        656.02         9.84 o                         
   5   1   2        787.01        808.61        18.07 o                         
   6   1   2        457.76        473.46         9.88 o                         
   7   1   2        179.59        175.47         7.35 o                         
   8   1   2       1147.54       1101.14        17.79 o                         
   9   1   2        897.88        898.75        16.85 o                         
  10   1   2         51.50         43.84         7.73 o                         
  11   1   2         19.37         12.32         6.84 o                         
  12   1   2         48.97         48.72         9.05 o                         
  13   1   2          8.71         -6.78        12.03 o                         
 -13   2   2          9.42          0.87         8.87 o                         
 -12   2   2         16.26          0.93        17.58 o                         
 -11   2   2         16.22         -7.78        13.42 o                         
 -10   2   2          0.00         -2.23         5.19 o                         
  -9   2   2        122.88        132.36         8.26 o                         
  -8   2   2         71.40         70.60         6.67 o                         
  -7   2   2        751.91        739.04        14.19 o                         
  -6   2   2         41.17         46.80         4.82 o                         
  -5   2   2         56.13         68.70         4.82 o                         
  -4   2   2        801.26        801.04        11.71 o                         
  -3   2   2        643.86        697.80         9.79 o                         
  -2   2   2       1047.56       1095.85        12.51 o                         
  -1   2   2       2032.47       2033.39        21.72 o                         
   0   2   2          5.58          7.82         1.95 o                         
   1   2   2       4660.10       4715.83        34.59 o                         
   2   2   2         36.70         25.79         2.28 o                         
   3   2   2        359.68        360.11         6.18 o                         
   4   2   2       1031.17       1096.51        13.03 o                         
   5   2   2         12.84          9.85         3.17 o                         
   6   2   2         44.80         41.36         4.25 o                         
   7   2   2       1493.39       1455.09        21.28 o                         
   8   2   2         53.02         52.19         5.41 o                         
   9   2   2        154.21        148.75        10.22 o                         
  10   2   2         15.52         15.80         6.35 o                         
  11   2   2         81.76         94.08         9.93 o                         
  12   2   2         92.29         91.85        10.88 o                         
  13   2   2         23.83         39.51        11.88 o                         
 -13   3   2         71.34         70.31        20.97 o                         
 -12   3   2          5.81         15.24        12.49 o                         
 -11   3   2         11.28         26.93         7.05 o                         
 -10   3   2        157.25        168.72        11.62 o                         
  -9   3   2        457.95        403.00        14.58 o                         
  -8   3   2       1039.48       1031.48        18.40 o                         
  -7   3   2          1.19         -0.70         3.64 o                         
  -6   3   2        144.01        136.33         6.73 o                         
  -5   3   2          0.00         -0.06         2.89 o                         
  -4   3   2        974.73       1034.95        14.08 o                         
  -3   3   2        138.12        167.41         5.26 o                         
  -2   3   2        933.78        956.29        11.60 o                         
  -1   3   2         21.15         26.87         2.41 o                         
   0   3   2       5472.59       5437.75        40.52 o                         
   1   3   2         14.79         16.55         2.40 o                         
   2   3   2         45.95         61.49         3.21 o                         
   3   3   2        366.48        316.35         5.95 o                         
   4   3   2        334.01        322.35         6.37 o                         
   5   3   2         87.07         79.99         4.51 o                         
   6   3   2          0.27          6.53         2.97 o                         
   7   3   2         16.64         22.32         3.78 o                         
   8   3   2          5.23          5.06         5.15 o                         
   9   3   2          0.32          6.26         6.06 o                         
  10   3   2        226.47        233.45        13.10 o                         
  11   3   2         33.99         33.87         7.97 o                         
  12   3   2         41.50         48.04        10.45 o                         
  13   3   2          1.52         11.26        10.53 o                         
 -12   4   2         16.03          8.64        12.34 o                         
 -11   4   2          0.40          0.69         8.16 o                         
 -10   4   2         75.49         82.02         9.44 o                         
  -9   4   2         12.76         16.44         6.01 o                         
  -8   4   2        407.50        394.35        11.72 o                         
  -7   4   2        124.40        112.14         7.09 o                         
  -6   4   2        102.91        100.23         6.36 o                         
  -5   4   2        344.97        360.90         9.29 o                         
  -4   4   2        375.21        367.74         8.51 o                         
  -3   4   2        219.94        212.96         7.36 o                         
  -2   4   2        304.86        307.13         6.69 o                         
  -1   4   2        117.64        130.38         4.37 o                         
   0   4   2        310.02        337.30         6.52 o                         
   1   4   2        484.60        484.53         7.94 o                         
   2   4   2          6.76         14.19         2.76 o                         
   3   4   2          3.40          8.47         3.32 o                         
   4   4   2        675.00        685.69         9.05 o                         
   5   4   2       1437.36       1482.33        27.74 o                         
   6   4   2        495.39        500.82        13.84 o                         
   7   4   2          7.36          8.82         4.83 o                         
   8   4   2          2.70         -5.14         5.14 o                         
   9   4   2         59.13         60.27         8.19 o                         
  10   4   2          5.33         -2.83         5.63 o                         
  11   4   2          0.22         -6.16         8.94 o                         
  12   4   2        169.75        179.20        13.81 o                         
  13   4   2        124.92        137.43        17.41 o                         
 -12   5   2         16.75         15.11        13.26 o                         
 -11   5   2         65.52         59.44        12.95 o                         
 -10   5   2          4.35         11.44         7.01 o                         
  -9   5   2          6.25         14.75         6.73 o                         
  -8   5   2         15.70          7.81         4.99 o                         
  -7   5   2        594.64        519.02        14.29 o                         
  -6   5   2        152.89        138.53         6.99 o                         
  -5   5   2         11.60         17.33         4.23 o                         
  -4   5   2         17.15         12.63         4.05 o                         
  -3   5   2        264.38        319.36         7.97 o                         
  -2   5   2         31.73         56.37         3.94 o                         
  -1   5   2         18.28         11.61         2.73 o                         
   0   5   2        664.71        617.06         9.67 o                         
   1   5   2         36.10         31.51         3.19 o                         
   2   5   2        441.63        421.10         9.97 o                         
   3   5   2        245.35        253.17         6.50 o                         
   4   5   2        133.08        130.06         4.63 o                         
   5   5   2          0.64          3.33         4.20 o                         
   6   5   2        690.82        686.01        17.92 o                         
   7   5   2        261.68        249.99        13.98 o                         
   8   5   2         50.32         52.94         7.97 o                         
   9   5   2         87.78         88.57         9.50 o                         
  10   5   2         43.86         39.05         7.96 o                         
  11   5   2          4.32          7.57         7.03 o                         
  12   5   2        204.70        201.01        14.05 o                         
  13   5   2         47.02         44.36        12.50 o                         
 -11   6   2          9.95          6.73        20.97 o                         
 -10   6   2          6.25          6.88         8.18 o                         
  -9   6   2          0.03          4.77         7.38 o                         
  -8   6   2        106.08        129.44        13.95 o                         
  -7   6   2         19.32         20.19         5.80 o                         
  -6   6   2         11.62         20.06         6.46 o                         
  -5   6   2          4.74         16.13         6.35 o                         
  -4   6   2        112.89        127.88         6.34 o                         
  -3   6   2        174.56        204.31         6.55 o                         
  -2   6   2          1.60         10.96         2.31 o                         
  -1   6   2        226.16        246.81         6.48 o                         
   0   6   2       1766.47       1760.47        24.48 o                         
   1   6   2        140.00        153.10         5.68 o                         
   2   6   2        845.05        829.32        12.66 o                         
   3   6   2          1.64          2.83         3.92 o                         
   4   6   2        170.36        173.12         8.89 o                         
   5   6   2         56.32         72.66         7.54 o                         
   6   6   2       1104.09       1041.98        21.34 o                         
   7   6   2          7.86          8.55         5.95 o                         
   8   6   2        167.30        176.40        11.20 o                         
   9   6   2         18.72         27.85         6.98 o                         
  10   6   2        229.08        222.90        12.84 o                         
  11   6   2         21.45         24.14         8.24 o                         
  12   6   2         65.65         71.12        11.02 o                         
  13   6   2          6.90          0.78        14.80 o                         
 -11   7   2          5.54         -3.62        11.26 o                         
 -10   7   2         14.41         31.18         8.71 o                         
  -9   7   2         40.23         43.22        14.49 o                         
  -8   7   2         19.91         34.04         8.73 o                         
  -7   7   2         69.11         51.42         9.91 o                         
  -6   7   2         10.27         11.69         6.15 o                         
  -5   7   2        166.65        137.31         9.45 o                         
  -4   7   2        150.81        157.68         9.71 o                         
  -3   7   2        318.31        316.71         7.84 o                         
  -2   7   2         25.52         40.14         4.07 o                         
  -1   7   2        105.71        106.00         7.83 o                         
   0   7   2        293.06        283.88         7.50 o                         
   1   7   2        394.08        381.88         8.94 o                         
   2   7   2        274.28        248.60         7.54 o                         
   3   7   2          3.40          8.39         3.87 o                         
   4   7   2        322.68        314.99         9.17 o                         
   5   7   2        742.55        688.57        17.08 o                         
   6   7   2        271.14        280.02        12.20 o                         
   7   7   2          2.23         -5.68         5.68 o                         
   8   7   2        265.47        250.17        12.41 o                         
   9   7   2          5.36         -4.95         6.11 o                         
  10   7   2        174.38        167.28        12.80 o                         
  11   7   2         12.78         21.11         8.50 o                         
  12   7   2          9.41         15.81         9.14 o                         
  13   7   2         13.63        -10.79        12.64 o                         
 -10   8   2        118.56        153.16        17.34 o                         
  -9   8   2         28.87         22.25         9.93 o                         
  -8   8   2         10.67          5.93         7.72 o                         
  -7   8   2        117.72         89.59        13.06 o                         
  -6   8   2         16.61         20.76         9.72 o                         
  -5   8   2          0.10         -4.13         5.26 o                         
  -4   8   2        131.70        123.76         9.80 o                         
  -3   8   2          2.62          2.26         5.09 o                         
  -2   8   2         15.56         16.38         5.84 o                         
  -1   8   2        226.99        232.41        10.61 o                         
   0   8   2        173.64        172.28         6.56 o                         
   1   8   2          8.18          8.55         3.63 o                         
   2   8   2        150.49        144.95         6.69 o                         
   3   8   2        252.15        241.94         8.13 o                         
   4   8   2        565.08        571.18        11.72 o                         
   5   8   2        879.50        821.03        19.53 o                         
   6   8   2          0.40         -0.71         6.81 o                         
   7   8   2        341.35        320.60        14.03 o                         
   8   8   2        185.37        163.75        14.39 o                         
   9   8   2          7.87         -3.34         9.03 o                         
  10   8   2        130.40        126.52        22.19 o                         
  11   8   2          0.61         -1.16         6.45 o                         
  12   8   2          0.00         -0.68         6.66 o                         
 -10   9   2          3.35         17.26        13.11 o                         
  -9   9   2        115.31        136.61        15.19 o                         
  -8   9   2         69.00         50.96        11.04 o                         
  -7   9   2        115.75        133.52        14.35 o                         
  -6   9   2          1.62         19.43         6.80 o                         
  -5   9   2         31.60         37.12         7.38 o                         
  -4   9   2         11.58         14.05         6.24 o                         
  -3   9   2         21.15         35.91         6.90 o                         
  -2   9   2        134.55        124.95        10.07 o                         
  -1   9   2        393.30        343.90        13.06 o                         
   0   9   2        169.85        193.35        10.16 o                         
   1   9   2        239.02        206.52         7.73 o                         
   2   9   2        498.97        482.40        11.57 o                         
   3   9   2         86.58         77.98         5.99 o                         
   4   9   2         67.13         59.73         7.88 o                         
   5   9   2        103.64        117.01         9.94 o                         
   6   9   2        116.34        119.56        11.87 o                         
   7   9   2         37.67         54.75         8.53 o                         
   8   9   2          6.38         -3.31         5.74 o                         
   9   9   2         16.80         13.95         6.96 o                         
  10   9   2         24.92         22.20         9.30 o                         
  11   9   2         48.00         66.57        10.64 o                         
  12   9   2         26.32         45.40        28.51 o                         
  -9  10   2          1.76         18.99        11.26 o                         
  -8  10   2        158.21        173.25        18.08 o                         
  -7  10   2          0.04          1.43         8.50 o                         
  -6  10   2         52.60         48.92        10.93 o                         
  -5  10   2          0.32          8.23         6.64 o                         
  -4  10   2         66.35         68.26         8.72 o                         
  -3  10   2         36.89         26.08         6.78 o                         
  -2  10   2         20.92         19.44         6.20 o                         
  -1  10   2          7.81         11.82         5.70 o                         
   0  10   2          1.20         -1.47         4.53 o                         
   1  10   2         35.24         38.45         6.72 o                         
   2  10   2          0.10         -4.72         4.85 o                         
   3  10   2         25.72         22.15         6.23 o                         
   4  10   2         43.57         44.48         7.74 o                         
   5  10   2         17.54         11.36         6.46 o                         
   6  10   2         68.69         71.24         9.23 o                         
   7  10   2          1.06          0.05         6.48 o                         
   8  10   2          1.11         -5.87         5.87 o                         
   9  10   2        113.85        107.63        11.80 o                         
  10  10   2          5.02         18.67        16.83 o                         
  11  10   2          0.08          7.50        16.45 o                         
  -8  11   2          0.02         20.06         7.56 o                         
  -7  11   2          1.14         28.81         9.62 o                         
  -6  11   2          1.81         23.59         7.81 o                         
  -5  11   2          0.37          4.89         7.64 o                         
  -4  11   2         77.16         80.71         9.84 o                         
  -3  11   2         17.35         20.20         7.81 o                         
  -2  11   2         72.71         85.22         9.32 o                         
  -1  11   2         45.08         43.54         7.60 o                         
   0  11   2         75.25         85.44         9.39 o                         
   1  11   2         13.43          6.72         5.79 o                         
   2  11   2        218.17        200.05        11.16 o                         
   3  11   2         10.24          3.34         7.11 o                         
   4  11   2         13.84         16.12         8.30 o                         
   5  11   2          8.48         13.12         6.52 o                         
   6  11   2          9.77          2.86         6.40 o                         
   7  11   2          7.41          8.74         9.50 o                         
   8  11   2          5.11         10.71         9.76 o                         
   9  11   2          0.28          2.69         6.81 o                         
  10  11   2         23.72         29.76        12.90 o                         
  11  11   2          3.66          6.06         8.54 o                         
  -7  12   2         18.56         43.89         9.78 o                         
  -6  12   2          2.56         11.67         8.43 o                         
  -5  12   2         36.23         55.01        10.33 o                         
  -4  12   2        120.84        125.51        11.95 o                         
  -3  12   2        118.44         97.36        10.97 o                         
  -2  12   2          0.03          8.35         6.53 o                         
  -1  12   2          8.92         12.52         6.05 o                         
   0  12   2          0.03          0.74         5.20 o                         
   1  12   2         22.00         31.03         7.04 o                         
   2  12   2        222.75        191.94        16.65 o                         
   3  12   2         32.42         15.82         9.22 o                         
   4  12   2        129.59        140.52        15.32 o                         
   5  12   2         80.60         91.69        26.21 o                         
   6  12   2        170.85        170.28        17.96 o                         
   7  12   2         25.49         19.32         7.99 o                         
   8  12   2          0.65          3.24         5.89 o                         
   9  12   2          0.89         20.79        12.02 o                         
  10  12   2          6.39         22.06        10.36 o                         
  -6  13   2         17.55          0.62        12.03 o                         
  -5  13   2         42.70         46.36        11.63 o                         
  -4  13   2         29.68         52.02        10.10 o                         
  -3  13   2        228.87        226.67        16.43 o                         
  -2  13   2          5.26          8.05         6.73 o                         
  -1  13   2         10.15         12.23         7.32 o                         
   0  13   2         29.78         28.68         7.57 o                         
   1  13   2         50.93         58.51         8.96 o                         
   2  13   2          4.10          5.56        11.87 o                         
   3  13   2          2.06          3.02        12.49 o                         
   4  13   2          5.13         18.17        10.64 o                         
   5  13   2         47.85         63.44        13.13 o                         
   6  13   2         31.96         35.06        11.81 o                         
   7  13   2          1.06         13.31         8.78 o                         
   8  13   2         43.16         39.37        10.68 o                         
   9  13   2          1.83         11.72        12.95 o                         
  -4  14   2          0.19          0.56        25.44 o                         
  -3  14   2         34.15         47.82        14.34 o                         
  -2  14   2         26.42         33.36         7.61 o                         
  -1  14   2         32.40         41.94        10.69 o                         
   0  14   2         45.21         58.81         9.65 o                         
   1  14   2          3.29         15.37        10.36 o                         
   2  14   2          0.20          5.27         8.97 o                         
   3  14   2          0.87          0.24         9.66 o                         
   4  14   2        102.81        107.32        24.05 o                         
   5  14   2          1.21         19.67        11.41 o                         
   6  14   2        126.75        132.57        17.66 o                         
   7  14   2         37.34         32.45        12.20 o                         
  -2  15   2          4.16          9.69        15.27 o                         
  -1  15   2         41.02         45.28        13.73 o                         
   0  15   2         26.75         33.52        11.15 o                         
   1  15   2        102.29        105.13        15.92 o                         
   2  15   2        109.06        180.93        23.44 o                         
   3  15   2         12.69         30.71        11.23 o                         
   4  15   2          5.54         31.39        37.32 o                         
   5  15   2          7.51         26.78         9.70 o                         
  -4 -15   3         83.00         73.15        14.06 o                         
  -3 -15   3          0.33          5.64        10.64 o                         
  -2 -15   3         25.40         26.57        12.95 o                         
  -1 -15   3        144.61        192.21        19.66 o                         
   0 -15   3         12.07         20.47        11.31 o                         
   1 -15   3        217.81        266.16        22.68 o                         
   2 -15   3         15.88         18.56        19.78 o                         
  -6 -14   3        265.56        291.92        19.70 o                         
  -5 -14   3         23.25         32.99        15.57 o                         
  -4 -14   3          4.55         10.95         8.94 o                         
  -3 -14   3        294.46        294.38        20.90 o                         
  -2 -14   3         15.80         22.71        10.22 o                         
  -1 -14   3         23.05         25.81        11.10 o                         
   0 -14   3        122.39        129.03        16.24 o                         
   1 -14   3          3.25          6.58         8.16 o                         
   2 -14   3         78.33         79.91        11.08 o                         
   3 -14   3          2.87         12.14         8.00 o                         
   4 -14   3          4.13         -0.33        15.62 o                         
  -8 -13   3          9.98         12.33        24.83 o                         
  -7 -13   3         28.05         32.30        22.51 o                         
  -6 -13   3         18.90         27.91        14.34 o                         
  -5 -13   3          7.81         20.19        10.00 o                         
  -4 -13   3          1.89          0.76         9.48 o                         
  -3 -13   3         72.41         67.54        12.10 o                         
  -2 -13   3         14.04          1.45         8.65 o                         
  -1 -13   3         35.53         38.30        10.79 o                         
   0 -13   3          8.87         10.82         7.06 o                         
   1 -13   3          0.77         -0.92         6.32 o                         
   2 -13   3          0.35          7.36        11.57 o                         
   3 -13   3          0.33         -4.79         6.69 o                         
   4 -13   3          0.56          0.51         7.21 o                         
   5 -13   3         33.95         28.69        12.72 o                         
   6 -13   3          3.81         16.19        20.51 o                         
  -9 -12   3          1.50          8.26        10.02 o                         
  -8 -12   3          3.11         12.08        10.00 o                         
  -7 -12   3        193.96        178.11        18.28 o                         
  -6 -12   3         49.25         63.11        12.84 o                         
  -5 -12   3          1.75         -5.82         5.82 o                         
  -4 -12   3        141.89        148.02        16.60 o                         
  -3 -12   3         38.23         29.96        10.44 o                         
  -2 -12   3          0.14          0.85         8.48 o                         
  -1 -12   3         38.94         40.44         7.70 o                         
   0 -12   3         96.73         96.63        10.20 o                         
   1 -12   3         76.45         85.99         9.87 o                         
   2 -12   3         27.33         25.70         7.83 o                         
   3 -12   3          0.00          9.08         6.57 o                         
   4 -12   3          9.07          0.97         6.02 o                         
   5 -12   3          0.06          9.92         7.14 o                         
   6 -12   3          0.03          2.50        15.20 o                         
   7 -12   3         81.33         90.72        11.38 o                         
 -10 -11   3         52.72         62.51        10.45 o                         
  -9 -11   3         10.63          7.99         8.05 o                         
  -8 -11   3         39.57         42.07         9.07 o                         
  -7 -11   3         55.59         83.55        10.16 o                         
  -6 -11   3        158.73        160.76        16.24 o                         
  -5 -11   3          9.82         -1.74        16.96 o                         
  -4 -11   3         36.07         25.91         9.03 o                         
  -3 -11   3          5.68          0.40         7.96 o                         
  -2 -11   3         71.20         69.09         8.29 o                         
  -1 -11   3         41.17         33.06         7.08 o                         
   0 -11   3          8.96         19.89         6.72 o                         
   1 -11   3          3.27         12.07         6.34 o                         
   2 -11   3        362.59        348.54        15.24 o                         
   3 -11   3        145.39        137.14        11.98 o                         
   4 -11   3        114.96        115.36        11.06 o                         
   5 -11   3          6.78          7.73         5.65 o                         
   6 -11   3         17.36         17.80         6.96 o                         
   7 -11   3          0.07          5.07         7.96 o                         
   8 -11   3          0.88         -1.39        14.49 o                         
 -11 -10   3          2.95          5.76         7.39 o                         
 -10 -10   3         39.90         64.02         9.43 o                         
  -9 -10   3         31.64         17.85        13.31 o                         
  -8 -10   3         52.73         58.87         9.07 o                         
  -7 -10   3         29.41         36.80         8.02 o                         
  -6 -10   3         73.03         84.31         9.62 o                         
  -5 -10   3         53.06         53.52         8.04 o                         
  -4 -10   3         20.38         16.86         6.29 o                         
  -3 -10   3         27.53         26.35         8.34 o                         
  -2 -10   3          4.26          4.07         5.15 o                         
  -1 -10   3        257.78        215.41        12.32 o                         
   0 -10   3         29.88         35.45         6.80 o                         
   1 -10   3        200.41        153.35        11.19 o                         
   2 -10   3         10.38         11.29         5.99 o                         
   3 -10   3         32.16         32.47         7.50 o                         
   4 -10   3         90.70         96.12        10.56 o                         
   5 -10   3         25.10         32.58         7.64 o                         
   6 -10   3         56.09         56.31         9.10 o                         
   7 -10   3         68.31         85.92        10.56 o                         
   8 -10   3          9.91         23.11         8.02 o                         
   9 -10   3         10.87          6.78        12.64 o                         
 -11  -9   3         31.57         30.50         8.58 o                         
 -10  -9   3        129.25        125.39        12.50 o                         
  -9  -9   3          9.36          3.31         5.70 o                         
  -8  -9   3          4.35          8.70         6.57 o                         
  -7  -9   3          1.34         -1.23         5.96 o                         
  -6  -9   3        166.00        165.38        11.75 o                         
  -5  -9   3         90.48         76.88         8.98 o                         
  -4  -9   3          5.16         -5.15         5.15 o                         
  -3  -9   3         50.87         44.42         8.06 o                         
  -2  -9   3          0.36          8.85         3.91 o                         
  -1  -9   3         19.65         18.17         5.81 o                         
   0  -9   3        180.46        166.55         9.73 o                         
   1  -9   3        102.90         90.80         9.07 o                         
   2  -9   3         78.20         80.11         8.72 o                         
   3  -9   3        447.30        455.39        15.92 o                         
   4  -9   3         10.89         17.95         9.07 o                         
   5  -9   3         15.84         12.22         5.88 o                         
   6  -9   3          0.21         -5.43         5.43 o                         
   7  -9   3        148.18        161.83        12.43 o                         
   8  -9   3         12.34         12.67         6.45 o                         
   9  -9   3         32.05         32.05         8.33 o                         
  10  -9   3          0.03         26.83        17.27 o                         
 -12  -8   3         63.43         81.86        14.81 o                         
 -11  -8   3         64.68         67.54        10.30 o                         
 -10  -8   3        185.85        196.71        14.22 o                         
  -9  -8   3         23.90         22.87         7.68 o                         
  -8  -8   3          0.56         -0.33         5.56 o                         
  -7  -8   3        250.91        233.66        12.75 o                         
  -6  -8   3        205.70        187.26        11.09 o                         
  -5  -8   3        822.98        776.44        19.25 o                         
  -4  -8   3         98.69         87.60         8.47 o                         
  -3  -8   3        180.77        172.78         7.40 o                         
  -2  -8   3        606.68        613.15        12.31 o                         
  -1  -8   3         58.39         48.62         4.74 o                         
   0  -8   3        224.55        219.33        10.32 o                         
   1  -8   3         14.25          2.18         5.03 o                         
   2  -8   3          6.99         11.15         5.45 o                         
   3  -8   3       1041.79        967.23        21.50 o                         
   4  -8   3         63.28         70.03         8.56 o                         
   5  -8   3         12.51         11.62         6.17 o                         
   6  -8   3          7.31          2.91         5.64 o                         
   7  -8   3          0.02         -2.14         5.60 o                         
   8  -8   3          7.21          7.13         6.05 o                         
   9  -8   3          1.24          0.68         5.65 o                         
  10  -8   3          0.66          6.48        13.57 o                         
 -12  -7   3          2.50          2.56         9.66 o                         
 -11  -7   3        120.93        138.62        13.15 o                         
 -10  -7   3         40.89         37.74         8.48 o                         
  -9  -7   3         44.21         41.28        10.48 o                         
  -8  -7   3        115.40        107.90        14.04 o                         
  -7  -7   3         22.38         12.57         6.22 o                         
  -6  -7   3        422.82        416.82        14.54 o                         
  -5  -7   3         39.86         44.61         6.70 o                         
  -4  -7   3       1048.66       1012.80        15.23 o                         
  -3  -7   3        126.39        125.78         6.64 o                         
  -2  -7   3        450.79        434.71         9.84 o                         
  -1  -7   3          7.96          6.79         3.12 o                         
   0  -7   3        449.30        418.53        12.39 o                         
   1  -7   3         23.58         23.03         6.30 o                         
   2  -7   3        700.67        663.20        16.33 o                         
   3  -7   3        105.49        103.86         9.90 o                         
   4  -7   3        183.22        159.85        10.03 o                         
   5  -7   3        185.27        176.63        10.34 o                         
   6  -7   3        118.16        123.61         9.61 o                         
   7  -7   3          5.50          2.80         5.58 o                         
   8  -7   3          0.29         -0.08         4.99 o                         
   9  -7   3         17.95         32.82         7.47 o                         
  10  -7   3          0.55         -8.59         9.10 o                         
  11  -7   3         89.71        125.52        23.75 o                         
 -13  -6   3          0.54         -6.17        11.10 o                         
 -12  -6   3          0.15         -5.97         9.53 o                         
 -11  -6   3        116.93        145.43        13.44 o                         
 -10  -6   3          0.00         -6.12         6.12 o                         
  -9  -6   3          0.21         -1.55         5.96 o                         
  -8  -6   3         24.41         10.99         6.32 o                         
  -7  -6   3         45.53         42.36         7.16 o                         
  -6  -6   3        771.66        745.72        18.52 o                         
  -5  -6   3          9.02         11.62         5.24 o                         
  -4  -6   3         54.21         57.93         4.57 o                         
  -3  -6   3       1208.96       1178.87        16.01 o                         
  -2  -6   3        321.38        337.13         8.29 o                         
  -1  -6   3        238.07        251.56         7.01 o                         
   0  -6   3        407.13        425.20         7.94 o                         
   1  -6   3         35.85         47.35         5.84 o                         
   2  -6   3          0.00          1.57         4.09 o                         
   3  -6   3        205.35        207.19         9.52 o                         
   4  -6   3        499.23        487.93        14.30 o                         
   5  -6   3         40.90         34.43         6.20 o                         
   6  -6   3        291.68        271.70        11.93 o                         
   7  -6   3          0.96         -3.47         5.91 o                         
   8  -6   3         76.81         73.87         8.84 o                         
   9  -6   3          1.68         -0.16         5.56 o                         
  10  -6   3         33.01         32.86         8.32 o                         
  11  -6   3         11.59         26.21        13.26 o                         
 -13  -5   3         25.84         37.21        26.68 o                         
 -12  -5   3          3.88         14.89        14.19 o                         
 -11  -5   3        114.26        104.47        11.52 o                         
 -10  -5   3        186.68        177.54        12.28 o                         
  -9  -5   3        172.77        160.54        11.98 o                         
  -8  -5   3       1243.33       1097.72        24.53 o                         
  -7  -5   3         17.29         17.55         6.08 o                         
  -6  -5   3          4.87         11.84         5.60 o                         
  -5  -5   3         54.74         62.03         6.93 o                         
  -4  -5   3        142.10        164.94         5.55 o                         
  -3  -5   3       1353.49       1423.53        16.90 o                         
  -2  -5   3          9.43          5.05         2.86 o                         
  -1  -5   3         42.02         61.41         4.29 o                         
   0  -5   3        168.51        175.90         5.20 o                         
   1  -5   3        120.88        135.28         7.11 o                         
   2  -5   3        250.43        267.05         9.26 o                         
   3  -5   3         18.92         24.96         3.10 o                         
   4  -5   3        268.27        283.19         7.66 o                         
   5  -5   3         49.09         58.41         5.23 o                         
   6  -5   3         80.30         73.41         6.21 o                         
   7  -5   3         41.92         50.53         5.52 o                         
   8  -5   3         27.78         34.94         6.48 o                         
   9  -5   3          1.50          3.30         7.51 o                         
  10  -5   3         25.37         29.10         7.51 o                         
  11  -5   3         12.80         11.41        14.19 o                         
  12  -5   3        150.33        201.38        26.52 o                         
 -13  -4   3        112.36        100.48        14.81 o                         
 -12  -4   3          0.17         -0.55         9.47 o                         
 -11  -4   3         16.82         17.59         9.91 o                         
 -10  -4   3        233.80        230.17        12.92 o                         
  -9  -4   3        202.53        189.52        11.63 o                         
  -8  -4   3          0.17          3.28         5.71 o                         
  -7  -4   3        156.87        157.56         9.98 o                         
  -6  -4   3       1143.24       1157.66        21.52 o                         
  -5  -4   3        741.59        741.66        12.73 o                         
  -4  -4   3        370.11        395.97         7.49 o                         
  -3  -4   3          0.36         -2.19         2.19 o                         
  -2  -4   3         41.67         60.12         3.96 o                         
  -1  -4   3       6725.35       7010.56        61.03 o                         
   0  -4   3        263.46        286.74         5.98 o                         
   1  -4   3         67.19         70.84         2.65 o                         
   2  -4   3         15.82         28.28         4.87 o                         
   3  -4   3         17.47         20.48         3.11 o                         
   4  -4   3         33.88         56.73        10.37 o                         
   5  -4   3        316.37        341.31         9.11 o                         
   6  -4   3          0.00          5.72         3.21 o                         
   7  -4   3         40.07         39.79         5.12 o                         
   8  -4   3        138.81        105.41         7.83 o                         
   9  -4   3         69.29         70.66         7.34 o                         
  10  -4   3          0.71          1.34         5.38 o                         
  11  -4   3         75.75         79.61        12.76 o                         
 -13  -3   3          1.59         -8.72        22.20 o                         
 -12  -3   3          4.01         -3.98        14.34 o                         
 -11  -3   3         10.71          3.21         8.21 o                         
 -10  -3   3          0.07          4.79         6.09 o                         
  -9  -3   3         80.78         84.01         9.21 o                         
  -8  -3   3        299.64        286.39        12.11 o                         
  -7  -3   3         34.80         33.62         6.61 o                         
  -6  -3   3        597.76        607.19        11.87 o                         
  -5  -3   3         15.20         19.96         4.70 o                         
  -4  -3   3        693.10        816.56        11.93 o                         
  -3  -3   3        167.98        199.27         7.70 o                         
  -2  -3   3          7.58          3.45         2.13 o                         
  -1  -3   3        319.43        341.91         6.42 o                         
   0  -3   3        348.81        357.52         6.35 o                         
   1  -3   3        172.23        178.00         4.62 o                         
   2  -3   3        288.41        260.27         5.60 o                         
   3  -3   3       1306.62       1391.15        15.97 o                         
   4  -3   3        322.22        332.01         7.93 o                         
   5  -3   3          7.88          1.99         3.30 o                         
   6  -3   3        128.44        129.17         7.11 o                         
   7  -3   3        298.58        281.96         9.43 o                         
   8  -3   3         67.21         80.72         6.92 o                         
   9  -3   3          0.64         -3.30         5.67 o                         
  10  -3   3         44.85         49.46         6.78 o                         
  11  -3   3        127.56        137.33        12.08 o                         
 -13  -2   3          7.91          9.82        24.67 o                         
 -12  -2   3          0.81         -7.38         7.38 o                         
 -11  -2   3          2.80          9.63         8.43 o                         
 -10  -2   3         31.01         31.96         7.22 o                         
  -9  -2   3         11.94          7.02         5.94 o                         
  -8  -2   3         66.21         58.98         7.44 o                         
  -7  -2   3         14.36         11.05         3.79 o                         
  -6  -2   3        513.77        575.31        10.88 o                         
  -5  -2   3         30.92         39.74         3.88 o                         
  -4  -2   3         37.53         54.39         3.75 o                         
  -3  -2   3         77.40         80.03         3.52 o                         
  -2  -2   3       3231.23       3158.00        26.06 o                         
  -1  -2   3         52.65         61.31         3.24 o                         
   0  -2   3         48.83         57.03         3.22 o                         
   1  -2   3       3421.69       3409.99        41.27 o                         
   2  -2   3        703.06        703.60         9.17 o                         
   3  -2   3         20.66         26.39         2.82 o                         
   4  -2   3       2826.54       2992.94        28.06 o                         
   5  -2   3         13.47         22.83         4.99 o                         
   6  -2   3          4.16         -3.51         4.10 o                         
   7  -2   3         67.09         82.26         6.61 o                         
   8  -2   3          2.42          2.02         3.78 o                         
   9  -2   3         45.85         50.59         6.54 o                         
  10  -2   3         84.26         94.46         7.95 o                         
  11  -2   3         90.72        118.50        14.06 o                         
  12  -2   3         15.86         17.52        13.11 o                         
 -13  -1   3         46.26         26.80        11.75 o                         
 -12  -1   3          0.00         -3.56         9.05 o                         
 -11  -1   3         11.53          9.94         8.83 o                         
 -10  -1   3          6.52         12.31         8.50 o                         
  -9  -1   3          5.61         -0.46         5.56 o                         
  -8  -1   3        124.05        133.75         7.34 o                         
  -7  -1   3          1.39          7.22         3.86 o                         
  -6  -1   3         15.67         23.40         3.95 o                         
  -5  -1   3       1009.24       1074.19        14.28 o                         
  -4  -1   3        497.33        567.36         9.11 o                         
  -3  -1   3        163.07        156.48         4.56 o                         
  -2  -1   3        388.34        389.23         7.83 o                         
  -1  -1   3       5567.39       5532.00        40.74 o                         
   0  -1   3          7.71         12.65         1.84 o                         
   1  -1   3       1294.09       1215.10        10.70 o                         
   2  -1   3        752.91        709.44         8.63 o                         
   3  -1   3       1180.02       1258.02        13.81 o                         
   4  -1   3        651.55        699.36        10.60 o                         
   5  -1   3        536.26        536.47        10.13 o                         
   6  -1   3          0.26         -3.38         3.38 o                         
   7  -1   3        238.41        231.73         8.37 o                         
   8  -1   3          0.57         11.67         4.32 o                         
   9  -1   3         69.12         72.55         7.35 o                         
  10  -1   3         15.20         23.69         5.68 o                         
  11  -1   3          8.65          6.71         7.15 o                         
  12  -1   3         94.73        105.98        14.61 o                         
  13  -1   3          3.02        -10.49        12.03 o                         
 -13   0   3         47.53         24.83        11.78 o                         
 -12   0   3          0.03         -8.83         8.83 o                         
 -11   0   3        121.13        122.93        14.93 o                         
 -10   0   3         33.07         27.19        10.00 o                         
  -9   0   3        108.48         99.97         7.59 o                         
  -8   0   3          3.85          7.24         4.34 o                         
  -7   0   3        197.14        191.22         7.69 o                         
  -6   0   3       1582.09       1572.79        19.50 o                         
  -5   0   3          3.93          4.52         2.92 o                         
  -4   0   3       3786.60       3912.73        33.01 o                         
  -3   0   3        501.96        493.53         7.56 o                         
  -2   0   3        100.98        110.14         2.68 o                         
  -1   0   3          0.15          1.03         1.15 o                         
   0   0   3       2754.39       2779.68        20.77 o                         
   1   0   3       4954.11       5219.87        44.21 o                         
   2   0   3       1846.34       1858.83        20.98 o                         
   3   0   3        661.29        628.64         8.56 o                         
   4   0   3        783.13        794.99        12.98 o                         
   5   0   3        489.77        514.79         9.80 o                         
   6   0   3        186.09        178.03         7.61 o                         
   7   0   3         39.39         37.94         4.98 o                         
   8   0   3         57.95         62.18         6.26 o                         
   9   0   3        118.07        117.66         8.13 o                         
  10   0   3          6.86          3.12         6.11 o                         
  11   0   3          6.26          6.91         6.45 o                         
  12   0   3          4.15         -8.38         8.38 o                         
  13   0   3         17.45        -14.19        14.19 o                         
 -13   1   3         52.00         62.57        17.58 o                         
 -12   1   3          2.20          0.44         8.81 o                         
 -11   1   3          0.27         -1.74         7.90 o                         
 -10   1   3        138.83        132.77        10.38 o                         
  -9   1   3         11.72         13.52         5.98 o                         
  -8   1   3       1192.69       1125.20        18.52 o                         
  -7   1   3       1570.40       1572.82        21.00 o                         
  -6   1   3         77.47         90.16         5.49 o                         
  -5   1   3         90.83         77.60         4.88 o                         
  -4   1   3       3012.24       3027.94        36.37 o                         
  -3   1   3        212.62        238.71         5.18 o                         
  -2   1   3       5342.00       5406.56        47.66 o                         
  -1   1   3        884.40        862.29        11.63 o                         
   0   1   3       6338.17       6421.74        59.88 o                         
   1   1   3      17516.91      17296.26       111.81 o                         
   2   1   3          1.24          1.57         1.59 o                         
   3   1   3          4.05          0.82         1.91 o                         
   4   1   3        189.07        228.45         5.95 o                         
   5   1   3        386.72        375.93         8.44 o                         
   6   1   3         11.31         20.58         4.72 o                         
   7   1   3         17.11         29.77         4.76 o                         
   8   1   3        351.06        336.63        10.24 o                         
   9   1   3        187.37        175.19         8.60 o                         
  10   1   3        124.10        116.93        10.50 o                         
  11   1   3         85.13         77.66         9.70 o                         
  12   1   3          0.50         -8.96         9.25 o                         
  13   1   3          5.22         17.21        10.66 o                         
 -13   2   3         21.52         25.36        10.34 o                         
 -12   2   3         19.66         20.35        15.11 o                         
 -11   2   3         26.83         28.17         9.22 o                         
 -10   2   3        187.99        173.63        11.45 o                         
  -9   2   3        140.17        137.36        10.30 o                         
  -8   2   3          2.42         -4.36         4.36 o                         
  -7   2   3        779.72        754.71        14.26 o                         
  -6   2   3       1060.76       1041.73        15.77 o                         
  -5   2   3        405.18        402.18         8.89 o                         
  -4   2   3       2508.90       2514.63        42.11 o                         
  -3   2   3         27.30         34.35         2.96 o                         
  -2   2   3        191.12        189.72         4.39 o                         
  -1   2   3       1682.10       1698.60        13.58 o                         
   0   2   3       3032.92       3102.89        24.66 o                         
   1   2   3       3727.39       3659.93        53.12 o                         
   2   2   3        683.05        624.19         8.22 o                         
   3   2   3        292.88        293.22         5.93 o                         
   4   2   3        391.58        438.39         8.04 o                         
   5   2   3        270.42        276.22         7.27 o                         
   6   2   3          3.89          1.67         3.30 o                         
   7   2   3          0.76          2.49         3.55 o                         
   8   2   3         66.80         62.57         5.58 o                         
   9   2   3       1247.38       1155.75        24.01 o                         
  10   2   3          1.63         -1.27         5.11 o                         
  11   2   3          7.95          7.14         6.38 o                         
  12   2   3          0.02         -0.55         9.41 o                         
  13   2   3          6.55          8.65        17.42 o                         
 -12   3   3         73.79         67.16        12.42 o                         
 -11   3   3        103.32        114.73        11.38 o                         
 -10   3   3        168.57        156.50        11.62 o                         
  -9   3   3         31.80         33.62         6.99 o                         
  -8   3   3        209.51        206.35        10.67 o                         
  -7   3   3        310.41        303.46         9.63 o                         
  -6   3   3        749.36        740.58        18.61 o                         
  -5   3   3        366.99        343.86         8.64 o                         
  -4   3   3        274.01        261.88         7.15 o                         
  -3   3   3         59.85         51.43         3.72 o                         
  -2   3   3        244.55        229.40         5.60 o                         
  -1   3   3       3456.67       3447.39        28.46 o                         
   0   3   3       2748.32       2750.58        23.38 o                         
   1   3   3          0.32          3.52         2.00 o                         
   2   3   3        169.02        195.82         4.99 o                         
   3   3   3        589.45        566.56         8.66 o                         
   4   3   3        558.21        561.28         9.13 o                         
   5   3   3        663.97        690.20        10.95 o                         
   6   3   3         69.29         71.34         5.15 o                         
   7   3   3        143.83        139.64         8.74 o                         
   8   3   3        120.61        119.22         9.07 o                         
   9   3   3         19.08         18.61         6.79 o                         
  10   3   3          7.29          2.94         6.36 o                         
  11   3   3         35.00         28.44         8.27 o                         
  12   3   3          4.53          8.32         8.65 o                         
  13   3   3          6.88         14.51        11.11 o                         
 -12   4   3          0.44         -2.16        12.95 o                         
 -11   4   3         74.15         72.64        11.81 o                         
 -10   4   3        202.70        196.06        16.52 o                         
  -9   4   3          0.03         -4.09         9.76 o                         
  -8   4   3        112.02        114.84         9.50 o                         
  -7   4   3        126.02        133.45         7.54 o                         
  -6   4   3          3.67         -0.28         3.73 o                         
  -5   4   3        255.10        296.34         8.40 o                         
  -4   4   3        283.64        267.29         7.49 o                         
  -3   4   3        720.24        705.28        16.00 o                         
  -2   4   3        155.34        190.70         5.70 o                         
  -1   4   3          3.17         -2.67         2.67 o                         
   0   4   3       1002.54        968.60        12.11 o                         
   1   4   3        129.61        132.11         7.56 o                         
   2   4   3       3439.75       3434.26        29.59 o                         
   3   4   3        466.55        475.88         8.36 o                         
   4   4   3        259.30        244.34         7.57 o                         
   5   4   3        129.13        101.60         4.91 o                         
   6   4   3        375.25        389.00         8.33 o                         
   7   4   3        678.51        694.11        17.09 o                         
   8   4   3        212.92        216.80        11.24 o                         
   9   4   3         15.83         17.25         6.27 o                         
  10   4   3         18.82         19.85         6.72 o                         
  11   4   3         11.82          9.59         6.80 o                         
  12   4   3          6.43         -1.00         9.93 o                         
  13   4   3         36.90         44.24        12.64 o                         
 -12   5   3          2.46         -9.56         9.56 o                         
 -11   5   3          6.62         18.50        13.57 o                         
 -10   5   3         20.24         22.47         8.50 o                         
  -9   5   3         18.10         28.06         8.72 o                         
  -8   5   3          1.30         -0.53         4.62 o                         
  -7   5   3         15.34         16.35         4.24 o                         
  -6   5   3          0.74          6.04         4.86 o                         
  -5   5   3         18.73         18.48         4.15 o                         
  -4   5   3          0.02          0.52         2.98 o                         
  -3   5   3        256.22        259.54         7.28 o                         
  -2   5   3         10.42          2.10         2.47 o                         
  -1   5   3        616.03        584.35         9.74 o                         
   0   5   3       1760.14       1735.12        18.77 o                         
   1   5   3        565.56        562.33         9.69 o                         
   2   5   3         77.58         98.32         4.77 o                         
   3   5   3          7.88         18.24         2.99 o                         
   4   5   3         50.73         49.76         3.87 o                         
   5   5   3         50.37         53.46         3.96 o                         
   6   5   3        307.83        310.17        11.62 o                         
   7   5   3         22.18         13.48         5.69 o                         
   8   5   3          0.28         -4.64         4.74 o                         
   9   5   3         20.38         13.40         6.11 o                         
  10   5   3        101.52         92.67        10.43 o                         
  11   5   3         42.22         42.56         8.79 o                         
  12   5   3          3.17          6.53        12.80 o                         
  13   5   3         61.25         88.38        14.72 o                         
 -11   6   3          6.68          6.34         9.71 o                         
 -10   6   3         28.27         26.03        10.10 o                         
  -9   6   3          2.09          5.95         7.81 o                         
  -8   6   3        141.47        129.71        13.69 o                         
  -7   6   3         23.95         24.26         8.50 o                         
  -6   6   3         26.20         47.95         6.05 o                         
  -5   6   3        171.03        174.54         9.08 o                         
  -4   6   3        232.51        231.60         7.71 o                         
  -3   6   3         50.50         48.48         4.61 o                         
  -2   6   3        162.92        170.77         6.21 o                         
  -1   6   3         77.03         85.53         5.58 o                         
   0   6   3         92.14         80.77         5.07 o                         
   1   6   3        387.16        415.67         9.02 o                         
   2   6   3         44.41         46.09         5.56 o                         
   3   6   3          1.28          7.57         3.04 o                         
   4   6   3       1247.07       1254.70        16.43 o                         
   5   6   3        105.68         97.81         4.82 o                         
   6   6   3         49.71         46.79         7.24 o                         
   7   6   3         84.28         94.42         9.14 o                         
   8   6   3         64.48         64.47         8.45 o                         
   9   6   3         80.03         93.22         9.84 o                         
  10   6   3          0.95         12.57         6.00 o                         
  11   6   3          0.02         -5.37         7.08 o                         
  12   6   3         46.67         42.39        13.35 o                         
  13   6   3         77.75         50.24        14.71 o                         
 -11   7   3        133.57        148.07        17.33 o                         
 -10   7   3         12.25         31.94         9.66 o                         
  -9   7   3          0.43         13.35         9.10 o                         
  -8   7   3         48.39         45.71        11.10 o                         
  -7   7   3          1.07         11.95         7.16 o                         
  -6   7   3         39.71         37.27         6.88 o                         
  -5   7   3         48.25         47.75         7.08 o                         
  -4   7   3         77.26         82.29         8.06 o                         
  -3   7   3          0.34          4.93         2.98 o                         
  -2   7   3        118.60        122.88         5.75 o                         
  -1   7   3        220.00        221.23         6.99 o                         
   0   7   3         93.18        101.60         5.36 o                         
   1   7   3       1563.09       1449.67        23.40 o                         
   2   7   3       1021.91        962.00        14.93 o                         
   3   7   3         77.15         73.51         5.08 o                         
   4   7   3          1.22         -0.50         3.22 o                         
   5   7   3        457.29        437.31        13.99 o                         
   6   7   3          0.10          0.57         5.00 o                         
   7   7   3        169.29        164.05        10.70 o                         
   8   7   3        106.92        102.24        10.06 o                         
   9   7   3          0.59         -5.31         5.31 o                         
  10   7   3          1.76         -5.62         5.66 o                         
  11   7   3        256.70        272.88        15.29 o                         
  12   7   3         34.51         34.39        12.43 o                         
  13   7   3         57.51         73.71        19.43 o                         
 -10   8   3         52.44         62.37        17.27 o                         
  -9   8   3        115.58        113.26        15.26 o                         
  -8   8   3         30.12         35.77         9.38 o                         
  -7   8   3         25.86         14.34         7.24 o                         
  -6   8   3        248.87        226.06        15.92 o                         
  -5   8   3         53.86         46.68         7.22 o                         
  -4   8   3          8.12          3.74         5.30 o                         
  -3   8   3        455.70        430.56        14.54 o                         
  -2   8   3       1377.46       1259.84        28.63 o                         
  -1   8   3        380.99        328.35        12.10 o                         
   0   8   3        251.06        228.56         7.69 o                         
   1   8   3         74.63         68.26         5.42 o                         
   2   8   3          0.00          4.33         3.59 o                         
   3   8   3        275.65        255.60         8.39 o                         
   4   8   3         41.43         45.96         4.94 o                         
   5   8   3        670.95        661.18        17.60 o                         
   6   8   3        158.33        146.35        10.77 o                         
   7   8   3          4.14          5.10         5.56 o                         
   8   8   3          0.00          1.28         5.93 o                         
   9   8   3        154.62        146.37        16.62 o                         
  10   8   3          4.47         12.19         6.59 o                         
  11   8   3         59.56         72.68        14.27 o                         
  12   8   3         53.70         20.86        11.10 o                         
 -10   9   3          0.81         10.03        10.36 o                         
  -9   9   3         57.78         65.72        12.58 o                         
  -8   9   3         77.18         90.13        16.19 o                         
  -7   9   3          3.99         12.94         8.81 o                         
  -6   9   3         20.91         40.48        12.49 o                         
  -5   9   3          8.99         17.34         6.34 o                         
  -4   9   3         58.86         77.67         8.80 o                         
  -3   9   3         53.12         56.24         7.97 o                         
  -2   9   3        470.88        435.45        14.81 o                         
  -1   9   3         50.25         40.69         7.85 o                         
   0   9   3       1558.62       1486.22        26.51 o                         
   1   9   3        146.12        137.20         7.19 o                         
   2   9   3        109.40        103.90         7.01 o                         
   3   9   3        321.69        305.09        10.91 o                         
   4   9   3         52.79         57.83         7.57 o                         
   5   9   3         54.21         50.77         7.77 o                         
   6   9   3        330.23        327.85        15.33 o                         
   7   9   3         82.39         96.30        10.10 o                         
   8   9   3         44.41         28.01         7.45 o                         
   9   9   3         16.84         27.32         7.98 o                         
  10   9   3          0.67          3.21         6.28 o                         
  11   9   3          4.21          4.87         9.90 o                         
  12   9   3          0.00          6.05        10.44 o                         
  -9  10   3          1.20         18.74        14.49 o                         
  -8  10   3         62.20         85.43        14.05 o                         
  -7  10   3         32.42         39.85         9.53 o                         
  -6  10   3        247.65        261.52        17.69 o                         
  -5  10   3         12.75         17.38         9.48 o                         
  -4  10   3          1.25         15.64         5.99 o                         
  -3  10   3         44.25         54.04         8.16 o                         
  -2  10   3        192.32        186.51        11.18 o                         
  -1  10   3          0.00         -0.94         5.28 o                         
   0  10   3         18.81         27.46         6.40 o                         
   1  10   3         72.20         58.03         7.88 o                         
   2  10   3         13.60         16.58         5.70 o                         
   3  10   3        178.15        179.16         8.30 o                         
   4  10   3         10.50         10.34         5.66 o                         
   5  10   3         37.93         35.60         7.47 o                         
   6  10   3         17.79         32.63         9.78 o                         
   7  10   3          1.19         -1.84         6.28 o                         
   8  10   3         52.61         48.83         9.47 o                         
   9  10   3          3.11         -3.94        10.60 o                         
  10  10   3         26.58         36.78        11.50 o                         
  11  10   3         16.43         29.47         9.56 o                         
  -8  11   3          7.91          2.43         7.55 o                         
  -7  11   3         78.01         90.42        15.15 o                         
  -6  11   3          0.25         -7.85         7.85 o                         
  -5  11   3         70.95         74.04        11.23 o                         
  -4  11   3         67.06         71.07         9.62 o                         
  -3  11   3          9.11          1.54         6.32 o                         
  -2  11   3          2.08          2.78         5.10 o                         
  -1  11   3          0.66          3.88         5.38 o                         
   0  11   3         46.15         55.63         8.25 o                         
   1  11   3         92.22         98.95         9.96 o                         
   2  11   3         28.37         27.79         6.63 o                         
   3  11   3         35.97         28.18         9.33 o                         
   4  11   3         64.83         78.84        11.94 o                         
   5  11   3          0.09         -2.44         8.37 o                         
   6  11   3          0.11         -1.55        10.68 o                         
   7  11   3         46.78         42.20         8.77 o                         
   8  11   3         69.46         66.06        10.20 o                         
   9  11   3         15.49         30.33         7.36 o                         
  10  11   3          0.19         11.37         7.90 o                         
  -7  12   3         22.60         20.59         7.63 o                         
  -6  12   3         14.36         29.79         8.83 o                         
  -5  12   3         50.14         60.34        12.54 o                         
  -4  12   3         42.20         58.34        11.01 o                         
  -3  12   3         25.42         24.23        10.64 o                         
  -2  12   3         13.24          8.62         7.34 o                         
  -1  12   3          0.26         -5.96        10.44 o                         
   0  12   3          4.57          8.45         5.91 o                         
   1  12   3          5.22          5.47         6.49 o                         
   2  12   3         59.33         64.03        11.76 o                         
   3  12   3         89.13         78.12        12.38 o                         
   4  12   3        333.61        375.19        20.63 o                         
   5  12   3         38.80         35.57        13.42 o                         
   6  12   3          1.21         -5.97         5.97 o                         
   7  12   3         82.48        104.66        13.82 o                         
   8  12   3         67.41         76.20        33.00 o                         
   9  12   3          4.44         13.88         8.72 o                         
  10  12   3         49.67         40.66        10.49 o                         
  -5  13   3         47.62         39.78         9.85 o                         
  -4  13   3        144.98        163.45        24.05 o                         
  -3  13   3          2.96          0.95         6.90 o                         
  -2  13   3        116.44        138.30        12.52 o                         
  -1  13   3          3.22          3.87         6.55 o                         
   0  13   3         12.65         23.90         7.23 o                         
   1  13   3         60.92         58.05        12.92 o                         
   2  13   3          5.75          3.54         7.93 o                         
   3  13   3         42.45         42.74        20.51 o                         
   4  13   3         36.52         44.77        11.00 o                         
   5  13   3         29.34         37.93        10.57 o                         
   6  13   3          1.32         -7.11         7.25 o                         
   7  13   3         74.08         78.67        12.37 o                         
   8  13   3         56.07         75.70        12.71 o                         
   9  13   3          1.99         39.17        15.42 o                         
  -4  14   3          0.77        -11.72        12.95 o                         
  -3  14   3         10.68         33.45        11.87 o                         
  -2  14   3          3.98         11.66         7.05 o                         
  -1  14   3        135.66        163.32        13.74 o                         
   0  14   3         23.96         32.76         8.50 o                         
   1  14   3          3.30         10.58         8.37 o                         
   2  14   3         40.82         42.59        11.45 o                         
   3  14   3         60.62         69.37        16.19 o                         
   4  14   3          2.59         -1.38        17.42 o                         
   5  14   3          2.63         -4.44        27.29 o                         
   6  14   3          3.53         10.73        14.19 o                         
   7  14   3         19.65         30.57        10.49 o                         
  -2  15   3          9.09         16.65        10.18 o                         
  -1  15   3         14.17         28.93         9.75 o                         
   0  15   3          1.63          3.08         9.10 o                         
   1  15   3          3.43         11.99        20.82 o                         
   2  15   3         21.51          9.25         9.71 o                         
   3  15   3          0.01         16.87        18.20 o                         
   4  15   3          3.11         28.37        18.50 o                         
   5  15   3          1.83         12.00        13.26 o                         
  -4 -15   4          4.73        -10.49        10.49 o                         
  -3 -15   4         33.11         12.24        11.77 o                         
  -2 -15   4         11.21         12.61        10.26 o                         
  -1 -15   4         35.62         50.64        13.52 o                         
   0 -15   4        310.50        338.00        22.74 o                         
   1 -15   4          1.35         -4.80         8.81 o                         
  -6 -14   4          0.01          6.94        10.58 o                         
  -5 -14   4         15.53         42.11        11.23 o                         
  -4 -14   4          4.49          9.23        10.44 o                         
  -3 -14   4         29.12         23.94        10.88 o                         
  -2 -14   4        181.34        183.80        19.66 o                         
  -1 -14   4         26.52         24.77        11.26 o                         
   0 -14   4         13.11        -11.26        11.26 o                         
   1 -14   4          0.78         13.59         8.57 o                         
   2 -14   4         34.12         26.99         8.90 o                         
   3 -14   4          2.46          5.54         7.44 o                         
   4 -14   4          5.49         11.40         8.24 o                         
  -8 -13   4        108.47        163.42        17.82 o                         
  -7 -13   4         10.23          8.80        17.73 o                         
  -6 -13   4          4.06          4.75         8.38 o                         
  -5 -13   4          2.92         -6.44         6.44 o                         
  -4 -13   4         21.17         28.61         9.91 o                         
  -3 -13   4          5.46         10.94         8.50 o                         
  -2 -13   4         79.54         70.65        14.49 o                         
  -1 -13   4        106.59        135.63        16.50 o                         
   0 -13   4          3.88          4.28         6.71 o                         
   1 -13   4          0.33          2.89         6.52 o                         
   2 -13   4         21.35         27.34         8.16 o                         
   3 -13   4         14.26          3.16        11.03 o                         
   4 -13   4          0.22         15.23         7.39 o                         
   5 -13   4          7.04          9.15         6.89 o                         
   6 -13   4          0.75          3.15         9.48 o                         
  -9 -12   4         30.80         62.89        20.20 o                         
  -8 -12   4         28.51         34.23         9.75 o                         
  -7 -12   4          4.87          1.85        12.03 o                         
  -6 -12   4         16.28         45.82        10.58 o                         
  -5 -12   4         37.15         37.52        11.41 o                         
  -4 -12   4          0.29          0.39        10.95 o                         
  -3 -12   4         23.37         25.39         8.56 o                         
  -2 -12   4         50.15         60.28        11.99 o                         
  -1 -12   4         69.37         82.23         9.43 o                         
   0 -12   4         10.83         16.50         8.76 o                         
   1 -12   4         69.70         75.28         9.41 o                         
   2 -12   4         58.63         31.08         7.91 o                         
   3 -12   4         28.81         26.31         8.07 o                         
   4 -12   4          1.63          3.28         6.51 o                         
   5 -12   4         16.11         13.03         7.40 o                         
   6 -12   4          5.35          3.12         7.19 o                         
   7 -12   4          2.83          2.36         6.16 o                         
 -10 -11   4         14.71         18.35         8.72 o                         
  -9 -11   4         58.54         64.08        10.45 o                         
  -8 -11   4         13.37         18.92         9.26 o                         
  -7 -11   4          9.42         -4.06         8.50 o                         
  -6 -11   4         45.79         43.13        11.00 o                         
  -5 -11   4          7.84         -7.41        11.41 o                         
  -4 -11   4          0.00         -6.30         9.56 o                         
  -3 -11   4         84.19         96.76        12.59 o                         
  -2 -11   4         26.05         19.65         6.05 o                         
  -1 -11   4        221.54        192.66        11.12 o                         
   0 -11   4        251.21        215.89        13.38 o                         
   1 -11   4         17.01         -1.20         8.50 o                         
   2 -11   4         65.11         68.52         9.08 o                         
   3 -11   4         69.91         83.34         9.79 o                         
   4 -11   4        221.37        216.52        13.26 o                         
   5 -11   4          2.68         -0.73         5.58 o                         
   6 -11   4         39.12         47.35         8.71 o                         
   7 -11   4          3.03         -1.95         6.80 o                         
   8 -11   4          6.00          8.50         9.33 o                         
 -11 -10   4          0.98         -7.65         7.65 o                         
 -10 -10   4         31.29         22.30        11.94 o                         
  -9 -10   4          4.45         14.72         7.23 o                         
  -8 -10   4        162.23        179.16        14.16 o                         
  -7 -10   4          4.66          1.65         7.83 o                         
  -6 -10   4         15.07         15.30         6.41 o                         
  -5 -10   4        207.20        200.73        11.70 o                         
  -4 -10   4         46.14         27.59        13.88 o                         
  -3 -10   4        427.42        354.65        23.59 o                         
  -2 -10   4          0.75         -4.15         4.35 o                         
  -1 -10   4         14.31         12.00         5.81 o                         
   0 -10   4         25.31         27.98         6.62 o                         
   1 -10   4        981.68        877.31        27.53 o                         
   2 -10   4        109.75        105.85         9.89 o                         
   3 -10   4          5.27         12.64         6.40 o                         
   4 -10   4          0.01          9.67         6.79 o                         
   5 -10   4         34.77         36.40         8.07 o                         
   6 -10   4         43.60         47.95         8.98 o                         
   7 -10   4         23.89         36.42        10.98 o                         
   8 -10   4         10.65         19.43        10.68 o                         
   9 -10   4          1.64         -7.37         8.29 o                         
 -11  -9   4         19.78         35.10        14.74 o                         
 -10  -9   4         54.07         74.47        10.91 o                         
  -9  -9   4          5.56          7.53         8.97 o                         
  -8  -9   4         96.61        120.99        11.51 o                         
  -7  -9   4         17.14         18.46         6.39 o                         
  -6  -9   4         78.78         67.17         8.63 o                         
  -5  -9   4         29.09         32.90         6.76 o                         
  -4  -9   4        244.70        238.89        11.43 o                         
  -3  -9   4          1.06         -1.80         4.81 o                         
  -2  -9   4         10.99         11.63         5.21 o                         
  -1  -9   4       1150.78       1020.70        21.69 o                         
   0  -9   4         25.16         14.07         5.87 o                         
   1  -9   4        395.72        348.41        13.50 o                         
   2  -9   4         34.84         26.15         7.43 o                         
   3  -9   4         21.17         23.29         6.88 o                         
   4  -9   4        115.76        115.69        10.38 o                         
   5  -9   4        293.26        306.69        14.14 o                         
   6  -9   4          0.16          6.66         6.59 o                         
   7  -9   4         20.31         26.29         7.11 o                         
   8  -9   4         56.42         54.46         9.62 o                         
   9  -9   4          0.28          0.90        15.88 o                         
  10  -9   4         74.79         41.63        18.50 o                         
 -12  -8   4          1.58         13.35        11.10 o                         
 -11  -8   4         37.63         34.60         8.98 o                         
 -10  -8   4          2.40         10.66         7.15 o                         
  -9  -8   4         73.75         79.07        10.07 o                         
  -8  -8   4        133.07        144.32        11.85 o                         
  -7  -8   4          4.68         14.09         6.37 o                         
  -6  -8   4         76.53         91.57         9.59 o                         
  -5  -8   4        408.15        366.90        14.95 o                         
  -4  -8   4         60.31         60.98         7.60 o                         
  -3  -8   4        148.57        137.90         7.24 o                         
  -2  -8   4         37.19         33.23         4.82 o                         
  -1  -8   4          5.25          5.39         3.64 o                         
   0  -8   4          1.49         -1.60         4.79 o                         
   1  -8   4         42.90         40.02         6.76 o                         
   2  -8   4         62.67         58.27         7.69 o                         
   3  -8   4          7.09         12.71         5.68 o                         
   4  -8   4         91.61         93.21         9.34 o                         
   5  -8   4         38.34         44.30         7.24 o                         
   6  -8   4          0.89         -2.99         4.38 o                         
   7  -8   4          0.02         -0.69         5.15 o                         
   8  -8   4        138.31        153.44        15.74 o                         
   9  -8   4          8.57         13.79        11.41 o                         
  10  -8   4        142.77        162.63        17.85 o                         
 -12  -7   4          0.33          9.67        13.72 o                         
 -11  -7   4        177.03        174.85        18.53 o                         
 -10  -7   4          0.75          2.98         5.99 o                         
  -9  -7   4          8.36         10.02         5.98 o                         
  -8  -7   4         86.20         95.73        10.19 o                         
  -7  -7   4        177.80        157.74        11.73 o                         
  -6  -7   4        354.16        343.11        13.47 o                         
  -5  -7   4        275.85        278.10        12.10 o                         
  -4  -7   4        356.74        347.26         9.28 o                         
  -3  -7   4         47.23         46.13         5.23 o                         
  -2  -7   4        787.06        761.29        13.31 o                         
  -1  -7   4         49.76         45.11         4.58 o                         
   0  -7   4        112.20        106.79         4.98 o                         
   1  -7   4         36.22         36.92         6.02 o                         
   2  -7   4         75.55         81.35         7.94 o                         
   3  -7   4        381.56        360.02        12.98 o                         
   4  -7   4        939.92        889.63        24.72 o                         
   5  -7   4          0.20          0.17         4.73 o                         
   6  -7   4          1.08          8.89         5.88 o                         
   7  -7   4        115.88        127.11        10.95 o                         
   8  -7   4          3.93          4.61         5.31 o                         
   9  -7   4          0.03         -3.55         7.85 o                         
  10  -7   4         45.57         60.90        11.99 o                         
  11  -7   4         77.99         71.55        20.05 o                         
 -12  -6   4         14.21          5.32        16.34 o                         
 -11  -6   4        165.89        185.05        18.64 o                         
 -10  -6   4         12.96         12.48         6.98 o                         
  -9  -6   4         21.59         29.96         7.75 o                         
  -8  -6   4          2.77          4.85         6.01 o                         
  -7  -6   4        686.49        622.47        17.84 o                         
  -6  -6   4         38.02         51.31         7.06 o                         
  -5  -6   4         92.17        101.66         8.74 o                         
  -4  -6   4        190.93        205.74         7.20 o                         
  -3  -6   4        483.44        462.49        10.12 o                         
  -2  -6   4         90.97         98.72         7.04 o                         
  -1  -6   4          0.10          2.09         3.05 o                         
   0  -6   4        146.32        142.28         5.49 o                         
   1  -6   4        116.74        117.75         7.63 o                         
   2  -6   4         14.29         12.62         4.76 o                         
   3  -6   4         99.80        100.89         8.32 o                         
   4  -6   4        227.20        219.88        10.15 o                         
   5  -6   4         20.44         17.18         5.64 o                         
   6  -6   4          0.02         -5.38         5.64 o                         
   7  -6   4         27.01         25.57         6.36 o                         
   8  -6   4          1.16          1.90         4.90 o                         
   9  -6   4          4.37          8.95         5.86 o                         
  10  -6   4          9.81         13.21         9.31 o                         
  11  -6   4         30.94         27.71        12.49 o                         
 -13  -5   4          3.00          5.55        13.26 o                         
 -12  -5   4         79.04         74.09        13.50 o                         
 -11  -5   4         33.39         34.47        19.27 o                         
 -10  -5   4          0.01         -3.80        14.65 o                         
  -9  -5   4        142.59        147.01        12.02 o                         
  -8  -5   4         22.37          6.99         7.29 o                         
  -7  -5   4        139.32        122.76        14.47 o                         
  -6  -5   4        215.92        212.54        10.44 o                         
  -5  -5   4          1.51          8.73         5.28 o                         
  -4  -5   4         61.89         52.20         4.47 o                         
  -3  -5   4         82.16         83.73         5.14 o                         
  -2  -5   4        309.97        295.42         7.59 o                         
  -1  -5   4        376.00        355.19         8.03 o                         
   0  -5   4        337.16        315.56         7.33 o                         
   1  -5   4         34.33         31.87         3.30 o                         
   2  -5   4          5.93          6.85         3.94 o                         
   3  -5   4          2.36          1.86         2.64 o                         
   4  -5   4        137.56        145.66         6.23 o                         
   5  -5   4        111.65        132.85         6.50 o                         
   6  -5   4         11.61         15.99         5.56 o                         
   7  -5   4        289.84        258.98         9.49 o                         
   8  -5   4          0.29         -0.62         5.53 o                         
   9  -5   4          0.07         -0.22         9.07 o                         
  10  -5   4         91.33         77.67        12.74 o                         
  11  -5   4         23.82         37.47        10.69 o                         
  12  -5   4         98.57        115.65        21.90 o                         
 -13  -4   4          4.27         11.50        16.81 o                         
 -12  -4   4         36.67         50.15        11.70 o                         
 -11  -4   4         17.19          0.15        24.05 o                         
 -10  -4   4          1.38          0.75         6.57 o                         
  -9  -4   4         56.07         51.25         8.34 o                         
  -8  -4   4          0.18          7.21         5.65 o                         
  -7  -4   4          6.48         -2.91         5.48 o                         
  -6  -4   4         91.08        103.02         9.98 o                         
  -5  -4   4          0.46         -1.23         3.56 o                         
  -4  -4   4          0.72          1.85         3.38 o                         
  -3  -4   4       2129.20       2177.33        22.21 o                         
  -2  -4   4         67.05         65.50         4.36 o                         
  -1  -4   4        151.95        165.75         5.51 o                         
   0  -4   4        785.60        827.04        11.27 o                         
   1  -4   4         25.60         32.21         3.12 o                         
   2  -4   4        303.59        293.62         6.71 o                         
   3  -4   4         11.41         15.23         2.83 o                         
   4  -4   4          1.28          7.84         3.20 o                         
   5  -4   4        352.85        357.90         9.27 o                         
   6  -4   4        363.24        366.95        10.08 o                         
   7  -4   4        113.73        116.44         7.41 o                         
   8  -4   4         59.07         56.56         6.36 o                         
   9  -4   4         68.27         64.25         7.07 o                         
  10  -4   4          0.03         -1.38         8.28 o                         
  11  -4   4         79.18         79.99        12.65 o                         
 -13  -3   4         92.79        118.43        17.19 o                         
 -12  -3   4         37.45         36.75        19.89 o                         
 -11  -3   4        191.30        203.50        18.38 o                         
 -10  -3   4          2.90         10.74         8.74 o                         
  -9  -3   4         85.61         87.97         9.46 o                         
  -8  -3   4        354.61        310.51        12.89 o                         
  -7  -3   4         92.39        102.24         8.66 o                         
  -6  -3   4         36.26         45.71         7.63 o                         
  -5  -3   4        181.56        221.54         8.18 o                         
  -4  -3   4        326.33        379.58         7.94 o                         
  -3  -3   4          5.35          7.02         2.21 o                         
  -2  -3   4          0.27          2.58         2.23 o                         
  -1  -3   4        303.24        322.57         6.56 o                         
   0  -3   4       1460.08       1514.04        15.65 o                         
   1  -3   4        961.27        978.35        11.73 o                         
   2  -3   4        228.22        214.99         6.80 o                         
   3  -3   4          5.12          3.44         2.09 o                         
   4  -3   4        191.10        206.83         6.43 o                         
   5  -3   4          4.27         -0.69         3.94 o                         
   6  -3   4          0.73          7.66         3.42 o                         
   7  -3   4        111.76        113.96         6.78 o                         
   8  -3   4         42.40         52.65         6.25 o                         
   9  -3   4          2.28          6.38         4.75 o                         
  10  -3   4         81.58         77.28         9.34 o                         
  11  -3   4          6.10          0.15         6.33 o                         
  12  -3   4         15.01         14.19        14.80 o                         
 -13  -2   4          6.52         -3.93        24.52 o                         
 -12  -2   4         34.09         57.15        13.51 o                         
 -11  -2   4        238.62        239.28        20.05 o                         
 -10  -2   4          3.65         -4.44         7.13 o                         
  -9  -2   4         33.47         24.80         6.33 o                         
  -8  -2   4         14.11         22.52         6.26 o                         
  -7  -2   4         48.21         45.25         5.03 o                         
  -6  -2   4        710.75        737.60        12.56 o                         
  -5  -2   4        146.06        147.73         5.87 o                         
  -4  -2   4       2435.12       2600.32        24.77 o                         
  -3  -2   4        637.88        711.37        10.30 o                         
  -2  -2   4        275.08        255.85         5.72 o                         
  -1  -2   4       1025.32       1069.52        12.02 o                         
   0  -2   4        500.30        524.24         7.67 o                         
   1  -2   4         12.89         18.78         2.37 o                         
   2  -2   4        303.77        322.11         6.19 o                         
   3  -2   4         69.35         85.17         4.45 o                         
   4  -2   4       1662.41       1714.82        19.30 o                         
   5  -2   4          1.30         -3.71         3.71 o                         
   6  -2   4        203.91        206.86         7.56 o                         
   7  -2   4        193.50        202.14        14.91 o                         
   8  -2   4        309.95        319.55        10.39 o                         
   9  -2   4          8.94          8.03         4.51 o                         
  10  -2   4         11.39         11.48         5.52 o                         
  11  -2   4        100.69        104.86        20.20 o                         
  12  -2   4         12.56         15.66        10.32 o                         
 -13  -1   4         28.14         32.78        10.56 o                         
 -12  -1   4         25.07         13.75        11.12 o                         
 -11  -1   4         34.13         27.05        10.24 o                         
 -10  -1   4        154.65        165.21        22.67 o                         
  -9  -1   4         11.41         19.95         6.11 o                         
  -8  -1   4        667.50        629.08        13.33 o                         
  -7  -1   4        119.50        114.40         6.61 o                         
  -6  -1   4        403.97        400.71         9.50 o                         
  -5  -1   4          0.15          0.04         2.93 o                         
  -4  -1   4        161.75        156.99         5.88 o                         
  -3  -1   4       6730.19       7195.48        53.56 o                         
  -2  -1   4        306.55        269.31         5.46 o                         
  -1  -1   4        630.33        566.32         7.78 o                         
   0  -1   4        184.87        205.18         5.48 o                         
   1  -1   4          3.54          9.00         1.57 o                         
   2  -1   4       2813.55       2770.47        19.88 o                         
   3  -1   4        402.60        408.32         6.97 o                         
   4  -1   4         94.06         88.86         4.46 o                         
   5  -1   4       1831.67       1816.21        20.64 o                         
   6  -1   4        487.14        492.40        10.72 o                         
   7  -1   4          3.60          7.49         3.37 o                         
   8  -1   4         12.84         17.74         4.70 o                         
   9  -1   4        293.15        290.40        10.62 o                         
  10  -1   4          1.69          8.12         5.05 o                         
  11  -1   4          0.97          7.58         7.68 o                         
  12  -1   4         29.42         38.67        11.00 o                         
  13  -1   4          0.93         14.44        10.49 o                         
 -13   0   4         11.34          4.47        16.65 o                         
 -12   0   4          2.79         13.60         9.35 o                         
 -11   0   4         59.06         60.83        12.41 o                         
 -10   0   4         28.23         11.69         8.25 o                         
  -9   0   4          2.94         -5.68         5.68 o                         
  -8   0   4         42.91         41.37         5.40 o                         
  -7   0   4          0.72         -0.88         3.71 o                         
  -6   0   4          1.10         -3.07         3.07 o                         
  -5   0   4        147.67        159.11         5.81 o                         
  -4   0   4        126.04        133.30         4.94 o                         
  -3   0   4        795.71        779.49         9.97 o                         
  -2   0   4         16.23         19.68         1.72 o                         
  -1   0   4        215.62        218.11         3.69 o                         
   0   0   4      12402.01      12144.14        88.18 o                         
   1   0   4       6768.77       6838.53        57.68 o                         
   2   0   4       1072.69       1022.50        14.10 o                         
   3   0   4         73.22         74.35         3.38 o                         
   4   0   4        383.11        421.14         7.85 o                         
   5   0   4       1485.55       1502.56        20.99 o                         
   6   0   4         11.76         10.80         3.16 o                         
   7   0   4         13.00         17.84         4.30 o                         
   8   0   4         39.61         47.29         6.37 o                         
   9   0   4          1.60         -0.40         4.58 o                         
  10   0   4         57.40         54.18         8.24 o                         
  11   0   4         36.03         27.62         9.57 o                         
  12   0   4         13.80          1.65        13.88 o                         
  13   0   4          0.12         -7.64         8.06 o                         
 -13   1   4         19.78          0.54         9.70 o                         
 -12   1   4         33.15         22.36        10.57 o                         
 -11   1   4         47.17         41.37        10.78 o                         
 -10   1   4         73.53         68.28        11.19 o                         
  -9   1   4          2.31          4.96         5.57 o                         
  -8   1   4         20.42         20.75         4.73 o                         
  -7   1   4        447.87        444.34        10.77 o                         
  -6   1   4       1229.12       1251.37        17.11 o                         
  -5   1   4         10.32         15.23         4.14 o                         
  -4   1   4        210.03        197.27         5.50 o                         
  -3   1   4        142.87        155.32         6.39 o                         
  -2   1   4        614.05        578.65        10.56 o                         
  -1   1   4         92.04         85.21         2.31 o                         
   0   1   4       2307.40       2307.42        26.13 o                         
   1   1   4       2044.73       2061.38        15.40 o                         
   2   1   4        441.73        430.59         5.18 o                         
   3   1   4        468.94        454.91         8.64 o                         
   4   1   4        249.46        241.66         6.06 o                         
   5   1   4        312.52        357.02         8.27 o                         
   6   1   4        135.58        154.16         6.49 o                         
   7   1   4          0.36         -2.29         3.72 o                         
   8   1   4        668.72        640.06        13.63 o                         
   9   1   4          0.82         -2.45         4.12 o                         
  10   1   4          0.68          2.14         5.45 o                         
  11   1   4          8.83         10.81         8.81 o                         
  12   1   4          0.86         14.12        14.49 o                         
  13   1   4         47.71         24.43        13.42 o                         
 -13   2   4         28.15         20.20        16.96 o                         
 -12   2   4        146.10        154.74        16.90 o                         
 -11   2   4         63.12         52.96        11.75 o                         
 -10   2   4         38.82         33.49         7.95 o                         
  -9   2   4         95.63         96.12         9.24 o                         
  -8   2   4        214.95        213.14        10.90 o                         
  -7   2   4          8.48         16.61         4.13 o                         
  -6   2   4        870.67        861.67        14.16 o                         
  -5   2   4         98.56        104.47         5.30 o                         
  -4   2   4          3.88          1.49         3.56 o                         
  -3   2   4        456.22        481.32         9.72 o                         
  -2   2   4          0.74          2.48         1.24 o                         
  -1   2   4       1709.32       1724.99        13.92 o                         
   0   2   4       1454.67       1397.70        19.67 o                         
   1   2   4       4560.37       4566.06        34.99 o                         
   2   2   4       7050.53       7228.32        56.18 o                         
   3   2   4       4059.13       4017.43        33.30 o                         
   4   2   4        501.42        544.64         9.13 o                         
   5   2   4        151.17        140.03         5.69 o                         
   6   2   4          7.85          4.32         3.54 o                         
   7   2   4        221.81        222.36         8.14 o                         
   8   2   4       1546.75       1457.82        28.76 o                         
   9   2   4         30.61         29.27         6.57 o                         
  10   2   4         32.92         31.06         7.16 o                         
  11   2   4         15.68         31.70        10.75 o                         
  12   2   4        135.32        138.51        16.34 o                         
  13   2   4         42.46         50.49        26.83 o                         
 -12   3   4        105.52         80.93        25.29 o                         
 -11   3   4        136.93        148.62        16.96 o                         
 -10   3   4         75.11         83.17         9.25 o                         
  -9   3   4         26.63         22.51         8.36 o                         
  -8   3   4         95.86        106.49         9.38 o                         
  -7   3   4         53.70         60.58         6.37 o                         
  -6   3   4        848.98        857.37        17.64 o                         
  -5   3   4        262.07        264.63         7.52 o                         
  -4   3   4         58.58         73.17         4.54 o                         
  -3   3   4       3444.68       3596.99        31.32 o                         
  -2   3   4        125.57        115.96         4.22 o                         
  -1   3   4       1564.02       1575.96        16.26 o                         
   0   3   4          1.65         -1.68         2.09 o                         
   1   3   4       6457.32       6676.38        72.79 o                         
   2   3   4       5717.52       5948.73        53.03 o                         
   3   3   4        121.82        130.62         4.61 o                         
   4   3   4         18.71         25.33         3.27 o                         
   5   3   4        165.27        188.17         6.37 o                         
   6   3   4        619.35        620.51        13.30 o                         
   7   3   4         84.12         88.99         6.13 o                         
   8   3   4          1.42         -3.05         4.91 o                         
   9   3   4          1.43         -2.83         5.54 o                         
  10   3   4          0.40          1.33         6.85 o                         
  11   3   4          5.27         -7.06         7.06 o                         
  12   3   4         38.82         33.84        12.34 o                         
  13   3   4         28.22         22.36        10.96 o                         
 -12   4   4         31.39         55.20        18.81 o                         
 -11   4   4          0.01          2.90         8.03 o                         
 -10   4   4         34.35         26.70         7.18 o                         
  -9   4   4        107.60        107.83        10.05 o                         
  -8   4   4         62.96         64.97         7.80 o                         
  -7   4   4          0.01         -1.15         4.74 o                         
  -6   4   4         90.00         84.54         5.99 o                         
  -5   4   4         77.74         89.65         5.53 o                         
  -4   4   4         95.63         82.99         5.26 o                         
  -3   4   4          1.20          1.57         2.60 o                         
  -2   4   4        307.78        327.92         7.38 o                         
  -1   4   4         30.58         32.99         5.16 o                         
   0   4   4        234.00        224.01         5.87 o                         
   1   4   4         40.51         42.89         3.55 o                         
   2   4   4        467.30        508.86         8.91 o                         
   3   4   4         38.01         45.24         3.74 o                         
   4   4   4        246.47        272.44         6.98 o                         
   5   4   4        242.45        252.68         7.08 o                         
   6   4   4        338.42        351.14         8.70 o                         
   7   4   4        589.26        549.90        15.11 o                         
   8   4   4        182.95        188.38        10.54 o                         
   9   4   4        118.84        101.40         9.85 o                         
  10   4   4          7.33         13.84         6.78 o                         
  11   4   4         79.28         76.04        13.44 o                         
  12   4   4         10.91         25.58        11.01 o                         
  13   4   4         13.54         22.25        10.90 o                         
 -12   5   4         48.53         40.40        15.73 o                         
 -11   5   4          0.42         -9.03        11.87 o                         
 -10   5   4         29.25         15.24         9.15 o                         
  -9   5   4        149.97        169.24        11.24 o                         
  -8   5   4         31.32         31.87         6.48 o                         
  -7   5   4        521.14        458.76        14.88 o                         
  -6   5   4        132.82        124.18         8.65 o                         
  -5   5   4        192.63        183.83         7.38 o                         
  -4   5   4        243.78        256.61         7.88 o                         
  -3   5   4         99.88        109.06         5.79 o                         
  -2   5   4         67.99         65.70         4.99 o                         
  -1   5   4       1399.06       1426.99        25.65 o                         
   0   5   4        170.46        161.17         5.71 o                         
   1   5   4       1989.75       2099.35        24.51 o                         
   2   5   4        521.84        530.93         9.80 o                         
   3   5   4          0.77         -3.38         3.38 o                         
   4   5   4         93.94        103.04         5.22 o                         
   5   5   4        672.81        666.21        11.45 o                         
   6   5   4         41.71         49.07         4.74 o                         
   7   5   4        493.07        474.40        14.78 o                         
   8   5   4         81.90         90.01         8.92 o                         
   9   5   4         50.60         68.59         8.64 o                         
  10   5   4          2.27          3.57         6.31 o                         
  11   5   4        109.23        106.64        14.59 o                         
  12   5   4         22.95         18.18        13.88 o                         
  13   5   4          0.00         -4.97        10.32 o                         
 -11   6   4         33.42         57.86        12.95 o                         
 -10   6   4          0.01         -3.37         6.89 o                         
  -9   6   4          0.56         -1.37         6.44 o                         
  -8   6   4         22.29         15.09         7.84 o                         
  -7   6   4        165.73        165.08        10.10 o                         
  -6   6   4        264.08        278.45        11.19 o                         
  -5   6   4        217.44        198.67         9.37 o                         
  -4   6   4          0.65         -0.87         2.96 o                         
  -3   6   4        216.48        211.46         7.28 o                         
  -2   6   4         21.94         26.81         4.89 o                         
  -1   6   4        146.86        149.84         5.88 o                         
   0   6   4       1040.58        996.99        14.46 o                         
   1   6   4        146.61        170.83         6.47 o                         
   2   6   4       1764.04       1818.27        20.93 o                         
   3   6   4         26.58         22.70         3.45 o                         
   4   6   4         94.24         92.21         5.21 o                         
   5   6   4        323.90        302.89         8.05 o                         
   6   6   4         60.32         54.97         7.09 o                         
   7   6   4         47.20         45.32         7.09 o                         
   8   6   4        288.84        276.12        15.16 o                         
   9   6   4         91.30         88.58         9.61 o                         
  10   6   4        273.21        292.49        14.29 o                         
  11   6   4        228.78        204.56        31.15 o                         
  12   6   4          8.71         12.40        10.22 o                         
  13   6   4         69.87         39.70        18.04 o                         
 -11   7   4          2.10         18.04         8.72 o                         
 -10   7   4          1.39         -0.34         9.37 o                         
  -9   7   4          0.00         -6.52         7.40 o                         
  -8   7   4          1.96         11.29         7.63 o                         
  -7   7   4         73.86         74.39        11.12 o                         
  -6   7   4          2.58         -0.72         6.14 o                         
  -5   7   4         15.57         25.11         6.12 o                         
  -4   7   4        581.01        588.29        21.71 o                         
  -3   7   4         15.46         14.06         3.92 o                         
  -2   7   4        205.76        204.13         7.25 o                         
  -1   7   4        388.23        375.60         9.53 o                         
   0   7   4        135.98        141.60         7.85 o                         
   1   7   4       1655.19       1557.87        24.15 o                         
   2   7   4          2.65         -2.86         2.98 o                         
   3   7   4        167.80        176.20         7.03 o                         
   4   7   4       1270.70       1226.99        17.39 o                         
   5   7   4        271.76        252.54         7.77 o                         
   6   7   4        709.56        702.46        18.15 o                         
   7   7   4        200.08        205.83        11.44 o                         
   8   7   4        233.97        217.29        12.59 o                         
   9   7   4        168.39        180.97        12.48 o                         
  10   7   4        243.77        263.95        14.03 o                         
  11   7   4        243.97        230.65        19.81 o                         
  12   7   4          0.09         -2.65        17.89 o                         
 -10   8   4         91.22        123.80        15.15 o                         
  -9   8   4        108.80        132.93        15.10 o                         
  -8   8   4         38.37         40.53        16.04 o                         
  -7   8   4         43.59         32.70        10.14 o                         
  -6   8   4         71.10         64.17        11.19 o                         
  -5   8   4        263.50        254.12        12.28 o                         
  -4   8   4        167.16        169.49        12.40 o                         
  -3   8   4        494.38        451.51        14.62 o                         
  -2   8   4          0.04          2.62         4.91 o                         
  -1   8   4       1996.02       1970.35        23.68 o                         
   0   8   4        162.88        166.07         7.10 o                         
   1   8   4        166.58        178.14         7.30 o                         
   2   8   4        275.68        269.36         8.86 o                         
   3   8   4       1621.47       1558.84        21.16 o                         
   4   8   4       1567.55       1500.39        20.57 o                         
   5   8   4        453.71        443.42        14.57 o                         
   6   8   4        392.79        401.78        14.69 o                         
   7   8   4          0.01          2.09         5.62 o                         
   8   8   4        368.55        374.37        15.44 o                         
   9   8   4         87.27         94.60        10.47 o                         
  10   8   4          0.02         18.86        14.84 o                         
  11   8   4         58.03         54.92        13.78 o                         
  12   8   4          7.22          1.33        10.53 o                         
  -9   9   4        222.27        233.52        19.73 o                         
  -8   9   4        205.21        224.95        19.13 o                         
  -7   9   4         37.84         20.44        10.02 o                         
  -6   9   4        255.53        250.10        17.21 o                         
  -5   9   4         56.92         67.85        10.69 o                         
  -4   9   4          0.00          6.03         7.09 o                         
  -3   9   4       1673.58       1600.06        29.30 o                         
  -2   9   4        723.98        683.00        18.43 o                         
  -1   9   4        737.95        696.41        18.16 o                         
   0   9   4        176.83        157.40         9.75 o                         
   1   9   4       1309.65       1194.24        18.69 o                         
   2   9   4       1062.65       1020.33        17.33 o                         
   3   9   4         46.61         46.56         5.41 o                         
   4   9   4         40.24         31.31         6.65 o                         
   5   9   4          2.51          5.78         6.38 o                         
   6   9   4        139.16        142.59        11.21 o                         
   7   9   4          0.66          7.75         6.28 o                         
   8   9   4          7.40          3.40         7.05 o                         
   9   9   4          0.51         -5.71         5.71 o                         
  10   9   4          6.21         12.45         6.88 o                         
  11   9   4          0.35         14.72        11.11 o                         
  12   9   4          6.21          3.13        10.74 o                         
  -9  10   4         43.77         45.67        10.55 o                         
  -8  10   4          3.51         20.97        22.05 o                         
  -7  10   4         20.02         26.68         8.94 o                         
  -6  10   4         10.89         12.18        14.34 o                         
  -5  10   4        279.54        273.31        18.20 o                         
  -4  10   4         83.91        101.65        10.33 o                         
  -3  10   4          0.18          7.54         5.73 o                         
  -2  10   4          4.57         15.79         5.78 o                         
  -1  10   4         49.56         47.43         7.20 o                         
   0  10   4        171.87        162.04        10.96 o                         
   1  10   4         40.03         39.84         6.80 o                         
   2  10   4         32.40         39.30         6.74 o                         
   3  10   4         57.27         62.60         8.54 o                         
   4  10   4          0.11          0.42         5.42 o                         
   5  10   4         67.57         83.36         9.31 o                         
   6  10   4          3.32          1.51         6.01 o                         
   7  10   4        191.60        202.56        13.13 o                         
   8  10   4         36.71         38.59         8.66 o                         
   9  10   4         19.09         20.37        10.91 o                         
  10  10   4         53.47         48.39         9.30 o                         
  11  10   4         80.17         85.84        25.75 o                         
  -8  11   4         17.59         29.21        10.58 o                         
  -7  11   4         26.99         11.47        22.20 o                         
  -6  11   4         20.44         58.77        11.26 o                         
  -5  11   4          3.57          4.17         7.81 o                         
  -4  11   4         18.33         33.61        35.16 o                         
  -3  11   4         39.57         40.50         8.27 o                         
  -2  11   4         11.23         11.45         6.42 o                         
  -1  11   4         71.19         69.48         8.70 o                         
   0  11   4          0.78         -2.63         6.28 o                         
   1  11   4         41.29         44.98         7.26 o                         
   2  11   4         53.07         59.70         7.93 o                         
   3  11   4        106.19        119.59        13.38 o                         
   4  11   4          6.66          3.00         7.86 o                         
   5  11   4          4.43          6.28         5.83 o                         
   6  11   4         24.73         21.65         7.39 o                         
   7  11   4        122.29        108.28        11.70 o                         
   8  11   4        115.11        107.28        11.96 o                         
   9  11   4        122.09         99.06        11.02 o                         
  10  11   4          0.12          3.54        13.77 o                         
  -6  12   4          0.23          3.89         8.94 o                         
  -5  12   4         26.86         16.09         9.19 o                         
  -4  12   4         15.79         28.85         8.56 o                         
  -3  12   4         39.15         56.53        16.50 o                         
  -2  12   4         14.25         22.40         7.71 o                         
  -1  12   4          6.83          6.43         6.26 o                         
   0  12   4          8.05         11.25         6.71 o                         
   1  12   4         10.98          4.68         8.42 o                         
   2  12   4         17.15         21.65        11.72 o                         
   3  12   4        266.05        265.09        17.47 o                         
   4  12   4          0.23         -6.85         6.85 o                         
   5  12   4         10.07          0.04         6.95 o                         
   6  12   4        112.16        110.24        14.15 o                         
   7  12   4         41.35         13.42         9.16 o                         
   8  12   4         33.62         43.75        12.66 o                         
   9  12   4          0.27         15.97         6.77 o                         
  10  12   4        166.63        190.00        19.27 o                         
  -5  13   4          0.00          1.28         7.47 o                         
  -4  13   4        211.26        193.54        19.79 o                         
  -3  13   4        148.75        162.69        16.24 o                         
  -2  13   4          0.12         -1.01         7.15 o                         
  -1  13   4        277.73        293.64        14.87 o                         
   0  13   4         12.77         17.07         6.98 o                         
   1  13   4        368.59        383.12        22.00 o                         
   2  13   4         97.45        113.75        15.88 o                         
   3  13   4          0.02          2.98         8.12 o                         
   4  13   4        369.63        360.14        21.43 o                         
   5  13   4          0.07         23.99        21.74 o                         
   6  13   4          0.22          0.07        10.02 o                         
   7  13   4         18.13         30.30         9.18 o                         
   8  13   4         46.41         33.92        28.68 o                         
   9  13   4         15.03         30.22        12.34 o                         
  -3  14   4         13.85         38.72        18.50 o                         
  -2  14   4          1.48          7.93         8.17 o                         
  -1  14   4        117.66        153.02        13.80 o                         
   0  14   4          0.14          1.44         9.57 o                         
   1  14   4          0.81          0.86        13.72 o                         
   2  14   4         17.09         17.04        10.18 o                         
   3  14   4        182.93        202.99        18.08 o                         
   4  14   4        186.79        166.67        18.79 o                         
   5  14   4         42.38         43.85        12.20 o                         
   6  14   4          0.02         13.66        12.64 o                         
   7  14   4          0.04         27.37        10.74 o                         
  -1  15   4          0.38         26.73        31.76 o                         
   0  15   4         42.44         36.11        10.66 o                         
   1  15   4          0.22          6.93        10.18 o                         
   2  15   4         35.72         30.54        11.86 o                         
   3  15   4          5.60         40.76        16.19 o                         
   4  15   4         36.89         23.44        17.27 o                         
   5  15   4          0.69          3.04        10.49 o                         
  -3 -15   5          1.19         27.14        15.73 o                         
  -2 -15   5          6.28         21.49        11.72 o                         
  -1 -15   5         63.48         81.70        21.13 o                         
   0 -15   5          6.87          1.56         9.70 o                         
   1 -15   5          2.48        -11.72        11.72 o                         
  -6 -14   5          0.32         -2.28        18.35 o                         
  -5 -14   5          5.94         12.28        16.19 o                         
  -4 -14   5        211.52        231.06        18.22 o                         
  -3 -14   5         25.34         30.40        18.66 o                         
  -2 -14   5         12.30          9.70         9.27 o                         
  -1 -14   5         17.24         13.92        10.05 o                         
   0 -14   5        209.92        195.23        19.47 o                         
   1 -14   5          7.47         10.53         7.55 o                         
   2 -14   5         14.99         10.12         7.43 o                         
   3 -14   5          8.28          9.02        12.27 o                         
   4 -14   5          0.01         10.71        13.25 o                         
  -8 -13   5         36.69         64.45        20.97 o                         
  -7 -13   5          8.65         29.52        25.44 o                         
  -6 -13   5         41.94         46.43        13.72 o                         
  -5 -13   5         14.18         20.47        10.10 o                         
  -4 -13   5         11.35         11.33         9.92 o                         
  -3 -13   5         36.60         44.67        11.34 o                         
  -2 -13   5         75.07         51.32        16.19 o                         
  -1 -13   5         30.20         43.73        11.33 o                         
   0 -13   5          7.56         10.78         7.78 o                         
   1 -13   5          0.59          3.29         6.53 o                         
   2 -13   5        215.58        236.23        14.82 o                         
   3 -13   5          2.20          1.81         8.15 o                         
   4 -13   5         44.00         58.04        10.35 o                         
   5 -13   5         17.25         17.56         6.63 o                         
  -9 -12   5          0.61         19.40        26.83 o                         
  -8 -12   5         71.80         93.44        13.74 o                         
  -7 -12   5          3.28         15.28        10.34 o                         
  -6 -12   5         49.16         39.67        11.77 o                         
  -5 -12   5          6.64          8.24         8.61 o                         
  -4 -12   5          3.53         12.03         9.38 o                         
  -3 -12   5          3.79          9.77         8.87 o                         
  -2 -12   5          0.47          1.66         7.94 o                         
  -1 -12   5          7.10          4.97         5.85 o                         
   0 -12   5          4.33         -2.93         7.31 o                         
   1 -12   5          2.74          3.83         6.53 o                         
   2 -12   5         34.12         39.98         9.49 o                         
   3 -12   5          0.01          0.36         6.73 o                         
   4 -12   5          8.18         12.28         7.45 o                         
   5 -12   5          2.22          0.86         5.65 o                         
   6 -12   5         10.84         11.32         8.08 o                         
   7 -12   5         14.72         32.69        17.89 o                         
 -10 -11   5          6.67         -6.59         6.59 o                         
  -9 -11   5         19.98         36.28         8.65 o                         
  -8 -11   5         31.37         39.92         9.26 o                         
  -7 -11   5          6.24         17.72        23.28 o                         
  -6 -11   5         28.35         42.44        10.64 o                         
  -5 -11   5        132.20        140.75        16.00 o                         
  -4 -11   5          2.90          8.92         7.11 o                         
  -3 -11   5          3.15          3.74         7.33 o                         
  -2 -11   5         31.38         37.33         7.12 o                         
  -1 -11   5          0.03          2.80         5.51 o                         
   0 -11   5          3.01          4.70         5.23 o                         
   1 -11   5          6.95          8.31         6.22 o                         
   2 -11   5         46.85         43.90         7.91 o                         
   3 -11   5          0.78          1.08         5.97 o                         
   4 -11   5         22.38         29.39         7.44 o                         
   5 -11   5          0.18          4.63         9.45 o                         
   6 -11   5          0.88         15.93         8.26 o                         
   7 -11   5          5.09         -9.71         9.71 o                         
   8 -11   5         10.70         -2.39        13.88 o                         
 -10 -10   5         44.76         71.03         9.96 o                         
  -9 -10   5          0.05          6.19         6.53 o                         
  -8 -10   5         56.91         49.16         9.32 o                         
  -7 -10   5         25.29         28.47         7.28 o                         
  -6 -10   5         56.18         52.00         8.45 o                         
  -5 -10   5         13.71         21.39         7.15 o                         
  -4 -10   5        217.92        197.55        16.29 o                         
  -3 -10   5          9.74          3.57         7.06 o                         
  -2 -10   5         15.17         24.28         6.10 o                         
  -1 -10   5        161.03        123.60        10.19 o                         
   0 -10   5         16.95         19.85        10.06 o                         
   1 -10   5          0.22          7.63         5.93 o                         
   2 -10   5        224.97        207.03        11.97 o                         
   3 -10   5          0.98         -2.68         5.53 o                         
   4 -10   5          0.01          1.34         5.64 o                         
   5 -10   5          1.78          6.26         6.49 o                         
   6 -10   5         38.19         33.60        14.02 o                         
   7 -10   5         32.00         34.43         7.89 o                         
   8 -10   5         38.46         48.01        12.53 o                         
   9 -10   5          1.30          3.05         9.70 o                         
 -11  -9   5         64.13         78.76        13.51 o                         
 -10  -9   5         83.19         89.20        17.53 o                         
  -9  -9   5         16.30          7.86         8.90 o                         
  -8  -9   5          2.51         -5.22         5.22 o                         
  -7  -9   5        216.24        204.49        12.69 o                         
  -6  -9   5        208.47        180.45        12.59 o                         
  -5  -9   5         72.05         69.18         8.60 o                         
  -4  -9   5         35.61         31.58         6.98 o                         
  -3  -9   5          0.13          0.80         4.11 o                         
  -2  -9   5          0.19         -1.19         4.07 o                         
  -1  -9   5         21.85         17.56        10.11 o                         
   0  -9   5        111.68        105.48         9.39 o                         
   1  -9   5         97.17         89.95         9.02 o                         
   2  -9   5         85.65         82.43         8.90 o                         
   3  -9   5        331.30        317.79        13.77 o                         
   4  -9   5         10.11          3.07         6.40 o                         
   5  -9   5        156.44        135.22        11.62 o                         
   6  -9   5         63.52         63.72         9.42 o                         
   7  -9   5          0.06          6.60         9.13 o                         
   8  -9   5         44.36         36.03        11.70 o                         
   9  -9   5        127.93        150.90        17.43 o                         
 -12  -8   5         67.38         79.57        21.28 o                         
 -11  -8   5          0.00         -8.51         8.51 o                         
 -10  -8   5          2.52          9.00         6.74 o                         
  -9  -8   5          2.14         -3.99         7.34 o                         
  -8  -8   5        133.34        132.64        11.66 o                         
  -7  -8   5          0.08         -5.56         5.56 o                         
  -6  -8   5        251.03        218.81        11.80 o                         
  -5  -8   5          2.66         13.20         5.66 o                         
  -4  -8   5         29.88         16.84         5.61 o                         
  -3  -8   5        218.41        196.58         8.27 o                         
  -2  -8   5          0.80          4.42         3.89 o                         
  -1  -8   5          0.49          2.17         3.60 o                         
   0  -8   5        163.65        145.47         9.30 o                         
   1  -8   5        219.58        186.80        10.53 o                         
   2  -8   5        386.51        338.09        13.02 o                         
   3  -8   5          2.06         10.42         5.78 o                         
   4  -8   5        106.13         98.42         9.29 o                         
   5  -8   5         19.01         22.41        11.53 o                         
   6  -8   5        156.09        162.39        11.19 o                         
   7  -8   5        532.69        514.58        18.04 o                         
   8  -8   5          3.40         12.71         9.70 o                         
   9  -8   5         65.40         64.35        13.38 o                         
  10  -8   5         31.77         20.34        11.10 o                         
 -12  -7   5         48.27         38.18        19.12 o                         
 -11  -7   5        289.89        321.51        20.81 o                         
 -10  -7   5          2.69         12.36         6.42 o                         
  -9  -7   5         15.24         24.21         7.02 o                         
  -8  -7   5          0.33          6.22         6.14 o                         
  -7  -7   5        130.07        134.32        11.81 o                         
  -6  -7   5          0.00          1.33         5.17 o                         
  -5  -7   5         11.85         10.30         5.86 o                         
  -4  -7   5        669.49        652.13        12.93 o                         
  -3  -7   5         73.57         91.34         6.94 o                         
  -2  -7   5         53.69         60.85         5.62 o                         
  -1  -7   5          0.10          2.80         3.55 o                         
   0  -7   5         51.71         48.58         4.40 o                         
   1  -7   5          4.93          3.64         4.85 o                         
   2  -7   5         49.38         46.51         6.78 o                         
   3  -7   5        390.57        349.51        13.18 o                         
   4  -7   5         42.94         46.03         6.79 o                         
   5  -7   5         17.09         21.77         6.24 o                         
   6  -7   5         56.48         67.75         9.57 o                         
   7  -7   5          2.93          6.81         5.81 o                         
   8  -7   5          0.07         -4.03         4.99 o                         
   9  -7   5        150.03        139.94        15.68 o                         
  10  -7   5         52.28         50.21        12.07 o                         
  11  -7   5        242.16        298.36        21.24 o                         
 -12  -6   5         28.54         33.71        11.11 o                         
 -11  -6   5         30.62         31.36        10.93 o                         
 -10  -6   5         57.09         55.14         8.98 o                         
  -9  -6   5         13.12         17.88         7.99 o                         
  -8  -6   5         43.88         42.11         7.80 o                         
  -7  -6   5        137.72        137.80        10.26 o                         
  -6  -6   5        246.23        226.52        11.32 o                         
  -5  -6   5        597.35        570.73        15.90 o                         
  -4  -6   5         83.91         80.10         5.78 o                         
  -3  -6   5        386.88        369.53         9.25 o                         
  -2  -6   5         33.34         29.23         4.10 o                         
  -1  -6   5       1232.26       1189.26        16.35 o                         
   0  -6   5         52.40         68.19         4.86 o                         
   1  -6   5         91.63         80.86         5.25 o                         
   2  -6   5         66.23         71.04         8.58 o                         
   3  -6   5        208.69        205.15         6.30 o                         
   4  -6   5         58.83         57.58         7.11 o                         
   5  -6   5        278.15        273.06        11.62 o                         
   6  -6   5          0.29          1.43         4.71 o                         
   7  -6   5        103.09         91.82         9.34 o                         
   8  -6   5         13.09         19.42         6.57 o                         
   9  -6   5          6.17          5.69         8.60 o                         
  10  -6   5         25.85         32.50        18.66 o                         
  11  -6   5         23.37         31.46        11.22 o                         
 -12  -5   5          8.61         -1.02        21.13 o                         
 -11  -5   5         25.10         26.08        11.45 o                         
 -10  -5   5          3.98          7.78         9.09 o                         
  -9  -5   5         27.40         22.98         6.57 o                         
  -8  -5   5          4.93          0.69         5.81 o                         
  -7  -5   5         37.80         31.78         6.17 o                         
  -6  -5   5          0.51         -2.11         4.08 o                         
  -5  -5   5         25.66         24.81         3.97 o                         
  -4  -5   5        273.22        270.05         7.78 o                         
  -3  -5   5          1.58          1.86         2.80 o                         
  -2  -5   5          0.12          6.13         4.27 o                         
  -1  -5   5         19.64         30.83         3.96 o                         
   0  -5   5        299.41        340.17         7.97 o                         
   1  -5   5         79.14         83.24         4.84 o                         
   2  -5   5          9.86          6.34         2.98 o                         
   3  -5   5          3.45          2.87         2.81 o                         
   4  -5   5          1.78          6.79         3.47 o                         
   5  -5   5        185.09        196.02         7.43 o                         
   6  -5   5         10.59         15.85         3.78 o                         
   7  -5   5         39.99         44.30         6.61 o                         
   8  -5   5         83.54         91.99         8.82 o                         
   9  -5   5         21.55         27.28         9.59 o                         
  10  -5   5          0.65         -2.29         8.18 o                         
  11  -5   5         24.70         33.92        10.57 o                         
  12  -5   5         35.34         54.40        18.97 o                         
 -13  -4   5         13.71          3.70        15.73 o                         
 -12  -4   5          1.79         -4.34        25.13 o                         
 -11  -4   5         12.27          9.06         9.57 o                         
 -10  -4   5          5.40         -7.28         7.28 o                         
  -9  -4   5         48.54         57.08         8.49 o                         
  -8  -4   5         18.20         32.83         7.03 o                         
  -7  -4   5          4.81          8.26         7.84 o                         
  -6  -4   5         52.02         47.66         4.58 o                         
  -5  -4   5         34.15         34.88         8.58 o                         
  -4  -4   5        180.46        171.14         6.11 o                         
  -3  -4   5         49.61         50.71         4.19 o                         
  -2  -4   5        374.12        387.75         8.33 o                         
  -1  -4   5        147.45        163.99         5.80 o                         
   0  -4   5        686.27        774.73        11.29 o                         
   1  -4   5        156.36        155.37         5.47 o                         
   2  -4   5        383.14        428.25         8.55 o                         
   3  -4   5        628.38        626.27        10.74 o                         
   4  -4   5          4.61          3.17         3.83 o                         
   5  -4   5         40.70         42.66         4.53 o                         
   6  -4   5         10.95          6.20         3.45 o                         
   7  -4   5        513.86        523.26        12.76 o                         
   8  -4   5        150.40        143.32         8.46 o                         
   9  -4   5         25.75         22.53         6.85 o                         
  10  -4   5          5.05          3.83         8.06 o                         
  11  -4   5         65.01         60.90        11.77 o                         
  12  -4   5          6.42          5.55        14.49 o                         
 -13  -3   5         43.47         27.47        18.50 o                         
 -12  -3   5          1.12          7.71        13.57 o                         
 -11  -3   5         13.28          6.27        10.22 o                         
 -10  -3   5        146.90        125.52        27.45 o                         
  -9  -3   5         68.20         66.22         8.58 o                         
  -8  -3   5        228.98        190.91        10.48 o                         
  -7  -3   5        119.30        112.36         9.30 o                         
  -6  -3   5          1.89          6.22         3.14 o                         
  -5  -3   5         97.72         93.07         5.83 o                         
  -4  -3   5         29.62         45.64         4.10 o                         
  -3  -3   5         54.57         70.28         4.15 o                         
  -2  -3   5        173.66        173.54         5.47 o                         
  -1  -3   5       1966.47       2127.45        20.87 o                         
   0  -3   5        332.64        325.94         7.20 o                         
   1  -3   5          0.92          3.73         2.34 o                         
   2  -3   5        322.74        340.91         7.27 o                         
   3  -3   5         52.72         65.36         4.00 o                         
   4  -3   5         21.53         21.74         3.23 o                         
   5  -3   5       1476.06       1477.18        19.32 o                         
   6  -3   5        353.98        355.89         9.91 o                         
   7  -3   5        505.88        471.00        11.90 o                         
   8  -3   5        263.34        243.27         9.60 o                         
   9  -3   5        260.26        257.44        13.28 o                         
  10  -3   5         27.25         17.05         7.14 o                         
  11  -3   5          6.35         12.21         9.35 o                         
  12  -3   5          0.13          6.78        12.64 o                         
 -13  -2   5         35.76         47.02        11.67 o                         
 -12  -2   5         17.17         24.84        11.67 o                         
 -11  -2   5        154.43        180.39        17.50 o                         
 -10  -2   5         14.92         27.44         9.15 o                         
  -9  -2   5         68.60         65.36        11.67 o                         
  -8  -2   5         27.56         37.91         7.64 o                         
  -7  -2   5        110.21        101.43         6.40 o                         
  -6  -2   5         10.16         10.48         3.76 o                         
  -5  -2   5        270.81        286.85         9.23 o                         
  -4  -2   5        375.27        364.90         7.97 o                         
  -3  -2   5         55.75         90.32         4.25 o                         
  -2  -2   5        462.58        500.28         8.44 o                         
  -1  -2   5        291.68        295.74         6.31 o                         
   0  -2   5       1126.54       1115.30        13.31 o                         
   1  -2   5          0.25         -0.07         1.93 o                         
   2  -2   5        485.67        567.84         8.64 o                         
   3  -2   5       1604.06       1727.68        18.17 o                         
   4  -2   5        218.42        226.53         6.45 o                         
   5  -2   5         11.50         17.96         2.91 o                         
   6  -2   5         69.88         89.00         6.73 o                         
   7  -2   5        494.57        477.43        11.61 o                         
   8  -2   5          0.34         -3.40         3.78 o                         
   9  -2   5          5.00          4.59         4.75 o                         
  10  -2   5          7.88         12.33         6.90 o                         
  11  -2   5          0.14          1.08         8.94 o                         
  12  -2   5         63.09         57.22        12.32 o                         
  13  -2   5          1.19         10.18        14.80 o                         
 -13  -1   5         50.01         30.00        11.28 o                         
 -12  -1   5          0.41         -2.62         9.71 o                         
 -11  -1   5        151.63        150.74        16.68 o                         
 -10  -1   5          5.50         -3.24         8.16 o                         
  -9  -1   5         85.73         84.80        11.88 o                         
  -8  -1   5          0.01          2.54         4.03 o                         
  -7  -1   5        115.64        113.40         6.65 o                         
  -6  -1   5          5.33          5.32         3.42 o                         
  -5  -1   5          1.12          2.60         2.84 o                         
  -4  -1   5         35.11         37.29         4.72 o                         
  -3  -1   5        659.16        725.19        10.29 o                         
  -2  -1   5       1676.44       1705.37        19.25 o                         
  -1  -1   5        866.54        886.21        10.70 o                         
   0  -1   5       1542.07       1590.75        17.27 o                         
   1  -1   5        140.71        165.18         3.28 o                         
   2  -1   5        522.53        522.30         5.65 o                         
   3  -1   5        357.57        368.76         6.50 o                         
   4  -1   5         31.39         41.58         3.40 o                         
   5  -1   5        103.88        114.76         7.26 o                         
   6  -1   5         25.99         35.47         4.42 o                         
   7  -1   5         43.31         49.40         7.09 o                         
   8  -1   5          9.43          7.38         3.77 o                         
   9  -1   5         50.05         64.19         6.71 o                         
  10  -1   5        142.41        155.24        11.89 o                         
  11  -1   5         13.07         -0.37         8.81 o                         
  12  -1   5         70.46         78.84        15.27 o                         
  13  -1   5          0.12          0.83         9.70 o                         
 -13   0   5          1.86        -14.34        14.34 o                         
 -12   0   5          1.85         -7.81         7.81 o                         
 -11   0   5          7.53         -2.08        11.87 o                         
 -10   0   5        159.39        186.85        16.11 o                         
  -9   0   5         13.74         21.25         6.12 o                         
  -8   0   5          0.02          2.58         5.35 o                         
  -7   0   5        663.71        631.25        12.71 o                         
  -6   0   5         10.62         11.95         3.64 o                         
  -5   0   5        174.19        212.98         7.49 o                         
  -4   0   5        695.62        704.99        14.00 o                         
  -3   0   5        194.91        223.00         4.94 o                         
  -2   0   5         64.74         59.55         2.18 o                         
  -1   0   5       1323.26       1280.02        16.16 o                         
   0   0   5       2621.12       2618.82        22.06 o                         
   1   0   5        505.05        500.79         5.82 o                         
   2   0   5        104.62        122.04         5.22 o                         
   3   0   5        518.58        567.91         7.71 o                         
   4   0   5        157.82        154.56         4.94 o                         
   5   0   5          3.46          2.51         2.91 o                         
   6   0   5        216.24        216.37         7.43 o                         
   7   0   5         63.18         63.85         5.71 o                         
   8   0   5        475.43        485.63        15.18 o                         
   9   0   5          5.26          7.20         4.63 o                         
  10   0   5          4.55          6.48        12.03 o                         
  11   0   5          0.15         -6.96         8.52 o                         
  12   0   5         52.55         50.44        22.82 o                         
  13   0   5          0.00         -4.16         9.59 o                         
 -13   1   5          6.36         -7.96         7.96 o                         
 -12   1   5          4.83          3.50        14.49 o                         
 -11   1   5         24.45         40.34        11.10 o                         
 -10   1   5          2.71         -8.79         8.79 o                         
  -9   1   5         48.28         54.22         7.80 o                         
  -8   1   5         79.95         86.99         8.42 o                         
  -7   1   5          8.55          6.55         3.74 o                         
  -6   1   5        437.66        403.90         9.29 o                         
  -5   1   5        293.80        290.93         7.05 o                         
  -4   1   5        884.69        925.99        19.00 o                         
  -3   1   5         46.16         54.28         4.86 o                         
  -2   1   5        284.52        319.57         8.36 o                         
  -1   1   5         24.91         26.72         1.84 o                         
   0   1   5          0.00         -1.59         1.59 o                         
   1   1   5       2251.53       2292.75        20.01 o                         
   2   1   5        441.06        401.11         6.47 o                         
   3   1   5        315.88        327.87         4.86 o                         
   4   1   5          1.17          3.56         3.60 o                         
   5   1   5         13.91         18.78         3.44 o                         
   6   1   5        141.77        150.01         6.39 o                         
   7   1   5        179.82        182.59         7.88 o                         
   8   1   5        127.27        143.35         7.67 o                         
   9   1   5         12.06         15.03         5.10 o                         
  10   1   5          0.46         -0.03         7.74 o                         
  11   1   5          0.01          7.94         8.81 o                         
  12   1   5         34.40         26.73        10.57 o                         
  13   1   5          2.30          6.35         8.78 o                         
 -12   2   5         50.49         48.77        14.34 o                         
 -11   2   5         76.83         58.87        11.31 o                         
 -10   2   5         34.78         46.31         7.81 o                         
  -9   2   5         28.74         35.26         7.08 o                         
  -8   2   5          7.16          7.39         7.27 o                         
  -7   2   5         72.50         64.77         7.65 o                         
  -6   2   5        123.42        117.76         7.30 o                         
  -5   2   5        314.74        341.01        10.73 o                         
  -4   2   5        725.73        784.82        37.32 o                         
  -3   2   5         93.71        111.69         6.41 o                         
  -2   2   5          0.29         -1.30         3.84 o                         
  -1   2   5        515.16        510.48         7.57 o                         
   0   2   5        205.29        201.62         4.94 o                         
   1   2   5        261.66        280.66         5.77 o                         
   2   2   5        258.50        272.80         5.83 o                         
   3   2   5          9.81         13.91         2.37 o                         
   4   2   5        108.35        108.78         4.76 o                         
   5   2   5          0.10         -1.78         2.32 o                         
   6   2   5          0.02         -3.60         3.60 o                         
   7   2   5        309.38        323.14         9.41 o                         
   8   2   5          2.55          1.81         3.68 o                         
   9   2   5        292.43        279.41        12.21 o                         
  10   2   5        156.23        159.54        15.85 o                         
  11   2   5         51.04         45.59        10.71 o                         
  12   2   5         23.42         27.80        11.04 o                         
  13   2   5          6.13          2.00         9.10 o                         
 -12   3   5         28.01         24.40         9.91 o                         
 -11   3   5          0.00          3.43         7.96 o                         
 -10   3   5        241.32        231.39        12.80 o                         
  -9   3   5        120.24        109.38        11.68 o                         
  -8   3   5         44.02         45.58         7.41 o                         
  -7   3   5        118.28        112.47         9.22 o                         
  -6   3   5          2.16          7.91         3.34 o                         
  -5   3   5          0.80          4.69         3.00 o                         
  -4   3   5        641.09        594.83         9.65 o                         
  -3   3   5        956.57       1022.66        12.79 o                         
  -2   3   5         27.83         27.77         2.92 o                         
  -1   3   5        653.19        653.87         9.69 o                         
   0   3   5       4807.21       4952.86        39.41 o                         
   1   3   5       1270.22       1286.00        15.72 o                         
   2   3   5        594.15        617.14         9.53 o                         
   3   3   5         17.01         20.36         3.04 o                         
   4   3   5        203.58        230.43         8.59 o                         
   5   3   5       1231.58       1258.92        16.37 o                         
   6   3   5         29.39         35.74         4.33 o                         
   7   3   5         76.53         79.73         6.07 o                         
   8   3   5        711.40        654.63        24.23 o                         
   9   3   5        231.88        223.90        11.50 o                         
  10   3   5         14.13         17.50        10.64 o                         
  11   3   5          0.33         -1.87         9.26 o                         
  12   3   5         17.56         -2.36         9.03 o                         
  13   3   5         49.62         42.10        24.36 o                         
 -12   4   5        166.91        154.81        24.67 o                         
 -11   4   5          8.61         12.19        13.57 o                         
 -10   4   5         16.09         13.12         8.47 o                         
  -9   4   5         71.86         87.79         9.02 o                         
  -8   4   5         64.70         71.43         8.41 o                         
  -7   4   5         39.19         48.21         6.92 o                         
  -6   4   5        558.58        536.96        15.12 o                         
  -5   4   5          0.64          1.09         3.17 o                         
  -4   4   5          0.00          1.07         2.78 o                         
  -3   4   5         85.12         83.28         4.60 o                         
  -2   4   5         82.66         77.17         4.55 o                         
  -1   4   5          3.07          0.39         3.25 o                         
   0   4   5        316.31        324.91         7.24 o                         
   1   4   5        561.96        568.14         9.55 o                         
   2   4   5        941.56        972.37        13.16 o                         
   3   4   5        327.86        365.07         8.10 o                         
   4   4   5        395.33        415.52         8.81 o                         
   5   4   5         34.61         33.63         3.91 o                         
   6   4   5          5.34          6.04         3.48 o                         
   7   4   5        192.06        206.76         7.94 o                         
   8   4   5         66.77         76.84         8.12 o                         
   9   4   5         18.22         31.51         7.12 o                         
  10   4   5          3.62          9.32         8.38 o                         
  11   4   5         16.35         12.67         9.57 o                         
  12   4   5          0.87         -7.84         7.84 o                         
  13   4   5         10.23         24.79        11.75 o                         
 -11   5   5         55.25         58.87        11.50 o                         
 -10   5   5        190.96        221.77        16.45 o                         
  -9   5   5          3.00          0.04         7.70 o                         
  -8   5   5         41.35         48.38         7.58 o                         
  -7   5   5        181.09        182.96        10.20 o                         
  -6   5   5          0.25          1.35         3.88 o                         
  -5   5   5         10.80         12.72         4.06 o                         
  -4   5   5        550.75        547.28        11.11 o                         
  -3   5   5        408.41        426.73         9.88 o                         
  -2   5   5         10.22          8.54         2.95 o                         
  -1   5   5        255.78        255.55         7.15 o                         
   0   5   5       1443.32       1512.82        18.11 o                         
   1   5   5       1192.87       1156.77        15.34 o                         
   2   5   5         35.27         47.51         7.62 o                         
   3   5   5         17.55         10.33         3.84 o                         
   4   5   5        292.06        283.89         7.69 o                         
   5   5   5         31.58         28.34         3.99 o                         
   6   5   5          9.45         10.80         3.95 o                         
   7   5   5          0.05          5.19         4.24 o                         
   8   5   5        475.48        440.63        15.10 o                         
   9   5   5         21.14         22.90         6.80 o                         
  10   5   5        175.98        159.15        18.97 o                         
  11   5   5         83.09         73.31        14.49 o                         
  12   5   5         20.54         10.56        24.83 o                         
  13   5   5         34.00         -7.09        10.05 o                         
 -11   6   5          2.22          0.84        17.73 o                         
 -10   6   5         24.43         25.17        13.26 o                         
  -9   6   5         16.46         12.37         8.56 o                         
  -8   6   5         43.58         43.10         9.57 o                         
  -7   6   5         20.97         16.18         5.52 o                         
  -6   6   5        528.78        433.16        13.82 o                         
  -5   6   5         44.65         34.00         6.23 o                         
  -4   6   5         32.21         38.17         4.79 o                         
  -3   6   5         75.29         83.09         5.64 o                         
  -2   6   5          1.77          4.08         2.76 o                         
  -1   6   5         41.48         37.47         4.14 o                         
   0   6   5          2.82          2.30         2.99 o                         
   1   6   5          0.75          0.80         2.96 o                         
   2   6   5         13.95         14.13         5.39 o                         
   3   6   5         27.47         28.33         3.85 o                         
   4   6   5        199.15        209.95         7.17 o                         
   5   6   5         41.56         45.76         5.21 o                         
   6   6   5        805.78        744.55        22.30 o                         
   7   6   5         19.81         25.67         6.09 o                         
   8   6   5        291.77        272.08        12.85 o                         
   9   6   5        334.12        341.67        14.69 o                         
  10   6   5          2.14          6.54         9.03 o                         
  11   6   5        136.26        141.98        16.97 o                         
  12   6   5        120.04         98.76        15.48 o                         
  13   6   5         44.82         50.27        16.96 o                         
 -11   7   5         29.41         47.80        18.20 o                         
 -10   7   5         38.14         77.58        13.25 o                         
  -9   7   5          7.33         -0.93        10.33 o                         
  -8   7   5          0.01         -3.39         6.74 o                         
  -7   7   5          6.02         21.22         8.16 o                         
  -6   7   5          7.41          2.05         6.65 o                         
  -5   7   5         78.37         89.44        11.56 o                         
  -4   7   5         19.45         20.03         5.62 o                         
  -3   7   5         31.69         26.29         4.35 o                         
  -2   7   5         95.98        101.75         7.21 o                         
  -1   7   5          4.74          7.93         3.31 o                         
   0   7   5         71.88         72.49         5.63 o                         
   1   7   5         12.86         16.59         3.56 o                         
   2   7   5         34.19         43.80         4.86 o                         
   3   7   5        782.16        748.79        13.58 o                         
   4   7   5        711.70        652.36        16.39 o                         
   5   7   5        141.63        139.41         6.75 o                         
   6   7   5        224.84        203.73        11.03 o                         
   7   7   5        394.68        377.37        14.25 o                         
   8   7   5          6.32          4.51         5.76 o                         
   9   7   5          6.29         13.95         8.23 o                         
  10   7   5        170.13        170.25        17.87 o                         
  11   7   5          3.32          7.49        10.10 o                         
  12   7   5          9.47          5.55        11.99 o                         
 -10   8   5         42.14         38.52        11.56 o                         
  -9   8   5          4.34          6.38        22.51 o                         
  -8   8   5          0.26          1.65         8.39 o                         
  -7   8   5          3.30          2.47         6.17 o                         
  -6   8   5          1.21         -0.23         7.52 o                         
  -5   8   5          4.13          0.01         6.05 o                         
  -4   8   5         13.64         17.18         6.03 o                         
  -3   8   5          8.50         12.50         5.61 o                         
  -2   8   5       1557.52       1494.81        26.00 o                         
  -1   8   5        379.31        363.70         9.83 o                         
   0   8   5         12.84         16.28         5.28 o                         
   1   8   5         18.66         21.21         4.14 o                         
   2   8   5        807.41        708.23        13.97 o                         
   3   8   5         20.36         18.16         5.56 o                         
   4   8   5        526.75        477.84        11.47 o                         
   5   8   5         18.97         20.84         5.50 o                         
   6   8   5        218.60        217.19        11.56 o                         
   7   8   5         14.00          8.37         6.35 o                         
   8   8   5          0.53          7.43         6.35 o                         
   9   8   5        107.83        110.24        10.92 o                         
  10   8   5         14.65         28.69         7.70 o                         
  11   8   5         28.71         46.50        13.25 o                         
  12   8   5          3.35         -5.07        10.74 o                         
  -9   9   5          0.73         -6.02         8.79 o                         
  -8   9   5         36.40         48.75        14.03 o                         
  -7   9   5         22.25         23.42         9.75 o                         
  -6   9   5         29.66         41.33        10.19 o                         
  -5   9   5        276.04        272.54        17.34 o                         
  -4   9   5       1042.33       1013.85        30.75 o                         
  -3   9   5        121.74        114.32         9.68 o                         
  -2   9   5         34.61         26.50         6.28 o                         
  -1   9   5         16.36         10.42         5.66 o                         
   0   9   5       1309.35       1215.46        19.02 o                         
   1   9   5          7.40          2.96         3.92 o                         
   2   9   5         53.31         52.28         5.45 o                         
   3   9   5         91.47         97.17         6.71 o                         
   4   9   5         58.11         50.73         7.43 o                         
   5   9   5          5.37          5.83         5.30 o                         
   6   9   5        160.79        153.76        11.02 o                         
   7   9   5          0.14          5.94         6.11 o                         
   8   9   5         83.57         93.72        10.57 o                         
   9   9   5         43.85         53.14        10.56 o                         
  10   9   5         31.08         24.90        11.43 o                         
  11   9   5          0.29         -7.48        14.96 o                         
  -8  10   5          8.37          6.17         9.48 o                         
  -7  10   5         13.53         26.04        15.27 o                         
  -6  10   5        695.57        737.95        29.00 o                         
  -5  10   5          9.10          7.51        16.19 o                         
  -4  10   5         29.06         37.29         9.31 o                         
  -3  10   5          1.39          4.05         5.52 o                         
  -2  10   5        169.43        166.75        11.59 o                         
  -1  10   5         25.72         22.03         5.93 o                         
   0  10   5         14.33         10.64         5.87 o                         
   1  10   5         49.52         44.96         7.83 o                         
   2  10   5          0.35          2.46         3.95 o                         
   3  10   5         25.14         30.50         5.26 o                         
   4  10   5         10.83          3.92         6.42 o                         
   5  10   5         30.93         43.14         7.69 o                         
   6  10   5          7.34         -0.55         5.73 o                         
   7  10   5         22.51         39.59         9.55 o                         
   8  10   5         19.35         13.84        10.09 o                         
   9  10   5         20.45         32.10        13.09 o                         
  10  10   5          1.55         -3.50        10.41 o                         
  11  10   5         18.97         15.60        12.15 o                         
  -7  11   5         33.47         34.68         9.69 o                         
  -6  11   5         12.58         19.11        10.88 o                         
  -5  11   5        104.37        116.71        14.61 o                         
  -4  11   5        167.40        148.99        16.10 o                         
  -3  11   5         11.26          8.29        10.79 o                         
  -2  11   5         10.85          4.99         6.70 o                         
  -1  11   5         10.06         11.33         6.05 o                         
   0  11   5          7.73          8.87         8.20 o                         
   1  11   5         95.81        105.69         9.83 o                         
   2  11   5        113.49        101.75        13.60 o                         
   3  11   5         62.35         61.21        11.24 o                         
   4  11   5         10.82         22.73        15.11 o                         
   5  11   5          0.30         -0.94         5.52 o                         
   6  11   5         14.64         15.31         7.23 o                         
   7  11   5         85.78         77.36        10.25 o                         
   8  11   5         55.00         49.17        11.08 o                         
   9  11   5         17.88         27.45        12.65 o                         
  10  11   5         61.91         50.70        13.78 o                         
  -6  12   5          0.02         17.39        16.19 o                         
  -5  12   5          1.95          4.58        10.95 o                         
  -4  12   5          7.06         -7.05         8.61 o                         
  -3  12   5          4.20         14.01        12.95 o                         
  -2  12   5         12.63         11.05         6.62 o                         
  -1  12   5          8.26         17.43         6.10 o                         
   0  12   5         22.24         36.71        10.11 o                         
   1  12   5          5.95          4.19         6.01 o                         
   2  12   5          0.65         -1.10         7.24 o                         
   3  12   5         42.15         48.30        10.97 o                         
   4  12   5         15.06         -5.93        20.20 o                         
   5  12   5         18.31         22.04         9.25 o                         
   6  12   5         75.82         76.09        13.11 o                         
   7  12   5         76.31         52.55        28.83 o                         
   8  12   5         28.81         21.55        10.55 o                         
   9  12   5         22.37         22.59        17.32 o                         
  -5  13   5         37.24         21.80        10.57 o                         
  -4  13   5        113.05        116.56        15.10 o                         
  -3  13   5         10.39          4.55        10.95 o                         
  -2  13   5          0.35         -6.78         6.78 o                         
  -1  13   5         21.93         15.91         7.20 o                         
   0  13   5         28.17         37.94        13.23 o                         
   1  13   5         17.50         26.97         7.35 o                         
   2  13   5         13.86         14.13        23.75 o                         
   3  13   5         93.22         99.50        25.29 o                         
   4  13   5         23.77         24.14         8.88 o                         
   5  13   5          7.32         15.56         8.43 o                         
   6  13   5         26.91         52.77        24.83 o                         
   7  13   5          3.87         16.34        17.12 o                         
   8  13   5         10.06         13.07         9.66 o                         
  -3  14   5          1.34         -2.24         7.82 o                         
  -2  14   5          2.42         -6.55         6.63 o                         
  -1  14   5         31.22         21.40         9.64 o                         
   0  14   5         13.17         22.97         9.12 o                         
   1  14   5         22.36         71.86        19.12 o                         
   2  14   5         19.51         24.90        14.96 o                         
   3  14   5         30.01         21.70        10.44 o                         
   4  14   5         19.04         28.71        19.89 o                         
   5  14   5         57.15         87.05        14.15 o                         
   6  14   5         88.58        111.45        15.32 o                         
   7  14   5          0.33         22.51        12.95 o                         
  -1  15   5          0.69         24.67        12.34 o                         
   0  15   5          0.83          1.31        12.64 o                         
   1  15   5          3.46         -2.93         8.71 o                         
   2  15   5         55.10         82.03        13.55 o                         
   3  15   5          2.56          8.37        15.42 o                         
   4  15   5          2.23         27.90         9.87 o                         
   5  15   5        103.51        128.91        23.44 o                         
  -2 -15   6          0.24        -11.10        11.10 o                         
  -1 -15   6        191.45        231.91        29.91 o                         
   0 -15   6          1.70          8.33        13.57 o                         
  -5 -14   6        223.25        216.80        21.69 o                         
  -4 -14   6          3.11          4.73         9.22 o                         
  -3 -14   6         16.03         -2.49        12.34 o                         
  -2 -14   6          8.01         37.40        10.79 o                         
  -1 -14   6        261.85        264.12        21.04 o                         
   0 -14   6          0.00          0.43         9.78 o                         
   1 -14   6         17.49         11.44        11.86 o                         
   2 -14   6          0.32         18.54         7.89 o                         
   3 -14   6         49.43         44.82        11.31 o                         
  -7 -13   6        285.14        328.88        21.46 o                         
  -6 -13   6          0.65          2.28         9.70 o                         
  -5 -13   6          0.18         11.00        13.42 o                         
  -4 -13   6          5.00         18.78        17.73 o                         
  -3 -13   6         60.73         73.06        16.81 o                         
  -2 -13   6         60.55         66.39        12.86 o                         
  -1 -13   6         25.13         44.06        11.34 o                         
   0 -13   6        130.19        159.49        13.32 o                         
   1 -13   6         19.09         11.44         7.67 o                         
   2 -13   6        130.37        141.84        13.45 o                         
   3 -13   6          1.47          2.15         7.70 o                         
   4 -13   6          8.79         16.97        11.77 o                         
   5 -13   6          1.16          7.22        18.81 o                         
  -9 -12   6        155.81        219.89        29.30 o                         
  -8 -12   6         83.60         71.89        33.62 o                         
  -7 -12   6        104.37        141.01        17.27 o                         
  -6 -12   6         49.72         65.73        18.35 o                         
  -5 -12   6         35.64         26.99        11.26 o                         
  -4 -12   6        209.49        219.14        16.90 o                         
  -3 -12   6         71.63         66.29        12.74 o                         
  -2 -12   6         14.25         -0.12         7.19 o                         
  -1 -12   6         19.59         28.59         7.22 o                         
   0 -12   6          0.63         -7.49         7.49 o                         
   1 -12   6         11.78         17.36         7.15 o                         
   2 -12   6          3.84          9.05         6.86 o                         
   3 -12   6         42.90         55.41         9.71 o                         
   4 -12   6          3.06          1.87         8.51 o                         
   5 -12   6          0.72          1.50        11.84 o                         
   6 -12   6         64.01         66.55        23.28 o                         
 -10 -11   6         10.90         13.12         9.39 o                         
  -9 -11   6         88.88        111.58        12.80 o                         
  -8 -11   6         65.10         92.30        13.85 o                         
  -7 -11   6         24.79         49.57        11.45 o                         
  -6 -11   6         52.72         61.76        12.50 o                         
  -5 -11   6         25.81         19.31         9.83 o                         
  -4 -11   6         14.03         32.55        10.46 o                         
  -3 -11   6          1.39         -2.94         8.17 o                         
  -2 -11   6         37.79         27.39         9.81 o                         
  -1 -11   6          0.62          4.02         5.32 o                         
   0 -11   6          5.58          0.04         7.06 o                         
   1 -11   6        111.45        116.42        11.06 o                         
   2 -11   6          8.95          9.71         7.45 o                         
   3 -11   6         11.01         17.18         7.14 o                         
   4 -11   6          6.92         10.61         8.39 o                         
   5 -11   6          1.54          1.90         6.39 o                         
   6 -11   6         16.85          5.12        15.57 o                         
   7 -11   6          8.99         19.61        10.30 o                         
   8 -11   6         48.21         29.61        15.73 o                         
 -10 -10   6         79.25         89.09        11.39 o                         
  -9 -10   6          1.13          3.99         7.26 o                         
  -8 -10   6         67.03         87.83        10.43 o                         
  -7 -10   6          9.52          2.80         6.57 o                         
  -6 -10   6         16.47         -5.08         5.95 o                         
  -5 -10   6          0.54          4.12         5.59 o                         
  -4 -10   6          9.32         15.13         7.63 o                         
  -3 -10   6          3.75         14.12         8.03 o                         
  -2 -10   6        119.38        109.44        10.03 o                         
  -1 -10   6          6.12         10.57         6.12 o                         
   0 -10   6        102.63         95.22         9.57 o                         
   1 -10   6         15.39         22.31         6.77 o                         
   2 -10   6         58.41         52.75         8.57 o                         
   3 -10   6          0.08         -4.98         5.88 o                         
   4 -10   6        125.39        127.87        11.29 o                         
   5 -10   6          0.12          5.84         7.64 o                         
   6 -10   6         33.20         37.41         8.57 o                         
   7 -10   6          2.21         -1.50         9.66 o                         
   8 -10   6         17.30         16.22         9.88 o                         
   9 -10   6          0.32        -13.26        13.26 o                         
 -11  -9   6          8.71         22.53        10.36 o                         
 -10  -9   6          4.84         -2.76         6.89 o                         
  -9  -9   6          9.19         16.34         7.78 o                         
  -8  -9   6        488.72        508.59        18.87 o                         
  -7  -9   6          6.25          6.47         6.14 o                         
  -6  -9   6         47.28         44.42         7.88 o                         
  -5  -9   6         18.00         29.80         8.33 o                         
  -4  -9   6         52.49         46.21         7.39 o                         
  -3  -9   6         95.65        105.99         7.10 o                         
  -2  -9   6          0.11         -4.44         4.44 o                         
  -1  -9   6        131.54        112.02         9.50 o                         
   0  -9   6        276.25        216.37        11.38 o                         
   1  -9   6          2.58         -2.83         5.22 o                         
   2  -9   6          8.54          7.36         8.30 o                         
   3  -9   6          0.51         -0.83         5.87 o                         
   4  -9   6          0.68         -4.33         5.80 o                         
   5  -9   6         49.10         54.68         8.70 o                         
   6  -9   6         78.41         86.03         9.77 o                         
   7  -9   6          0.00         14.07         8.93 o                         
   8  -9   6        267.42        277.21        20.72 o                         
   9  -9   6          0.46         18.45        10.49 o                         
 -11  -8   6         13.06         24.89        10.24 o                         
 -10  -8   6         20.81          8.93         9.97 o                         
  -9  -8   6         16.92         16.14         7.04 o                         
  -8  -8   6          3.57         -2.40         6.33 o                         
  -7  -8   6          3.20         -3.17         5.44 o                         
  -6  -8   6         31.67         30.85         7.41 o                         
  -5  -8   6       1094.02        986.33        24.30 o                         
  -4  -8   6         35.98         37.92         6.89 o                         
  -3  -8   6        102.84        108.17         7.31 o                         
  -2  -8   6        328.63        327.10         9.85 o                         
  -1  -8   6         57.62         73.26         5.88 o                         
   0  -8   6        855.05        769.08        18.64 o                         
   1  -8   6        254.78        236.12        11.43 o                         
   2  -8   6        495.67        479.69        15.36 o                         
   3  -8   6        745.53        724.36        19.07 o                         
   4  -8   6        292.44        285.79        12.75 o                         
   5  -8   6         17.65         25.54        11.91 o                         
   6  -8   6        450.89        467.21        16.83 o                         
   7  -8   6         41.33         57.56        12.21 o                         
   8  -8   6        419.27        444.70        23.42 o                         
   9  -8   6          7.01         16.72        12.03 o                         
  10  -8   6        281.70        307.38        21.59 o                         
 -12  -7   6         21.18          3.54        10.14 o                         
 -11  -7   6        275.50        290.07        20.82 o                         
 -10  -7   6         62.27         76.15        13.74 o                         
  -9  -7   6          9.21          3.11         5.71 o                         
  -8  -7   6          3.32          0.33         5.95 o                         
  -7  -7   6        483.42        466.86        16.68 o                         
  -6  -7   6        220.13        216.25        11.74 o                         
  -5  -7   6        963.87        886.32        20.34 o                         
  -4  -7   6       1096.07       1040.45        17.04 o                         
  -3  -7   6         69.68         75.22         6.32 o                         
  -2  -7   6       1372.56       1288.89        22.12 o                         
  -1  -7   6         88.23         83.68         8.95 o                         
   0  -7   6        957.89        907.37        14.48 o                         
   1  -7   6       1505.66       1447.26        18.39 o                         
   2  -7   6        145.18        131.72         9.30 o                         
   3  -7   6        894.43        819.41        19.27 o                         
   4  -7   6       1568.41       1518.02        27.51 o                         
   5  -7   6        176.89        175.84        10.80 o                         
   6  -7   6        255.94        257.17        12.66 o                         
   7  -7   6         45.72         52.49         7.76 o                         
   8  -7   6        125.16        120.62        15.05 o                         
   9  -7   6          8.29         26.06        10.56 o                         
  10  -7   6        207.71        217.53        19.01 o                         
  11  -7   6         80.40         83.46        20.97 o                         
 -12  -6   6        267.85        284.03        21.92 o                         
 -11  -6   6        203.82        209.47        20.06 o                         
 -10  -6   6        147.02        163.99        16.97 o                         
  -9  -6   6        409.10        389.90        15.94 o                         
  -8  -6   6        204.11        212.40        12.06 o                         
  -7  -6   6        138.57        148.18        10.57 o                         
  -6  -6   6         18.73         23.93         6.39 o                         
  -5  -6   6         20.99         21.22         5.85 o                         
  -4  -6   6       2313.62       2153.05        25.16 o                         
  -3  -6   6       1107.23       1077.80        16.59 o                         
  -2  -6   6        455.67        483.58        10.69 o                         
  -1  -6   6        933.33        895.02        14.28 o                         
   0  -6   6        281.43        269.67         7.86 o                         
   1  -6   6         47.81         39.50         4.34 o                         
   2  -6   6        587.57        587.34        10.92 o                         
   3  -6   6        277.90        283.18        11.44 o                         
   4  -6   6        950.09        891.73        19.74 o                         
   5  -6   6          5.65          1.72         4.85 o                         
   6  -6   6        356.14        347.76        13.51 o                         
   7  -6   6          0.00         -4.51         5.50 o                         
   8  -6   6         42.29         51.03        11.31 o                         
   9  -6   6         20.55         25.94         9.70 o                         
  10  -6   6          6.30          8.02         9.16 o                         
  11  -6   6          0.10         -7.44         9.03 o                         
 -12  -5   6         93.81        108.85        16.79 o                         
 -11  -5   6         20.29         21.59        11.06 o                         
 -10  -5   6         46.53         40.96        10.93 o                         
  -9  -5   6        116.01        131.69        10.87 o                         
  -8  -5   6        119.40        120.83         9.84 o                         
  -7  -5   6          5.02         20.62         6.17 o                         
  -6  -5   6          1.88          1.08         4.99 o                         
  -5  -5   6          1.57          3.52         4.55 o                         
  -4  -5   6        123.19        138.09         6.18 o                         
  -3  -5   6        229.64        236.10         7.59 o                         
  -2  -5   6          2.69          3.66         3.19 o                         
  -1  -5   6         19.77         13.71         3.37 o                         
   0  -5   6         38.07         35.38         7.52 o                         
   1  -5   6         87.76         89.70         5.42 o                         
   2  -5   6        735.50        718.89        11.97 o                         
   3  -5   6         19.31         17.33         5.03 o                         
   4  -5   6        197.38        184.30         7.12 o                         
   5  -5   6         70.40         75.51         5.69 o                         
   6  -5   6        211.34        223.51         8.59 o                         
   7  -5   6         47.56         55.19         8.14 o                         
   8  -5   6          0.04         -4.22         7.46 o                         
   9  -5   6         42.48         46.67        10.71 o                         
  10  -5   6         10.20         -8.60         8.60 o                         
  11  -5   6          0.29          3.83         8.93 o                         
  12  -5   6         19.06         26.31        10.96 o                         
 -12  -4   6         42.25         89.44        14.59 o                         
 -11  -4   6         44.32         38.55        11.34 o                         
 -10  -4   6        299.10        327.17        20.17 o                         
  -9  -4   6         22.44         22.63         9.44 o                         
  -8  -4   6          1.30         -3.72         4.84 o                         
  -7  -4   6        176.41        141.99         9.34 o                         
  -6  -4   6        118.47        148.40         6.56 o                         
  -5  -4   6        772.35        792.16        17.24 o                         
  -4  -4   6          0.07         10.81         4.07 o                         
  -3  -4   6        189.20        185.67         6.45 o                         
  -2  -4   6       1203.76       1224.09        18.48 o                         
  -1  -4   6         55.08         77.61         5.11 o                         
   0  -4   6       2036.70       2120.61        22.16 o                         
   1  -4   6        882.11        891.16        12.88 o                         
   2  -4   6          0.02          9.72         6.58 o                         
   3  -4   6         73.17         65.30         4.94 o                         
   4  -4   6        168.20        166.09         6.34 o                         
   5  -4   6        456.76        502.15        11.08 o                         
   6  -4   6         15.75         13.57         3.69 o                         
   7  -4   6          4.41          0.11         4.54 o                         
   8  -4   6          9.35          9.54         6.17 o                         
   9  -4   6          1.30         -2.79         7.19 o                         
  10  -4   6         50.75         62.07        11.54 o                         
  11  -4   6          0.46         -1.20         8.21 o                         
  12  -4   6          0.09          4.93        15.42 o                         
 -13  -3   6          0.42        -10.18        10.18 o                         
 -12  -3   6         31.90         50.43        12.28 o                         
 -11  -3   6         70.64         81.80        20.20 o                         
 -10  -3   6         11.37         25.65         9.93 o                         
  -9  -3   6         84.90        103.38        13.41 o                         
  -8  -3   6        101.87        101.66         8.54 o                         
  -7  -3   6         93.04         74.46         7.31 o                         
  -6  -3   6          5.09          1.57         4.66 o                         
  -5  -3   6         90.65        104.24         7.75 o                         
  -4  -3   6        162.28        184.26         6.68 o                         
  -3  -3   6         55.08         63.45         4.33 o                         
  -2  -3   6         51.71         54.34         4.76 o                         
  -1  -3   6        556.03        500.60         9.13 o                         
   0  -3   6        198.03        209.37         6.02 o                         
   1  -3   6        238.63        227.30         6.27 o                         
   2  -3   6         46.57         42.76         3.95 o                         
   3  -3   6       1405.07       1368.27        20.60 o                         
   4  -3   6        137.05        122.36         5.52 o                         
   5  -3   6        513.46        562.86        11.30 o                         
   6  -3   6         11.74         15.49         4.56 o                         
   7  -3   6        339.64        334.58        10.13 o                         
   8  -3   6         43.77         63.09         8.42 o                         
   9  -3   6        329.32        331.87        14.82 o                         
  10  -3   6         48.49         54.55         8.93 o                         
  11  -3   6         16.27         15.11         9.59 o                         
  12  -3   6         75.36         38.24        17.89 o                         
 -13  -2   6          2.99        -10.18        13.88 o                         
 -12  -2   6         13.09          1.32        14.03 o                         
 -11  -2   6        316.99        329.63        36.70 o                         
 -10  -2   6         48.12         39.65        10.90 o                         
  -9  -2   6         47.57         40.89        10.57 o                         
  -8  -2   6          4.96        -10.49        10.49 o                         
  -7  -2   6         23.62         20.74         5.64 o                         
  -6  -2   6        233.66        245.55         7.66 o                         
  -5  -2   6        184.13        198.59         7.26 o                         
  -4  -2   6        453.38        479.70         9.49 o                         
  -3  -2   6       1459.50       1550.42        17.87 o                         
  -2  -2   6        917.11        954.39        12.74 o                         
  -1  -2   6       2913.43       3011.10        26.86 o                         
   0  -2   6         82.94         86.02         4.29 o                         
   1  -2   6       2310.65       2450.90        24.17 o                         
   2  -2   6       1468.99       1558.67        16.48 o                         
   3  -2   6        678.38        761.30        10.87 o                         
   4  -2   6          4.37          9.49         3.94 o                         
   5  -2   6        125.28        135.44         8.50 o                         
   6  -2   6         99.00        130.18         6.30 o                         
   7  -2   6          4.49         12.91         4.07 o                         
   8  -2   6          0.10         -5.20         5.20 o                         
   9  -2   6         65.91         79.41         9.30 o                         
  10  -2   6         90.72         88.34        10.15 o                         
  11  -2   6          0.88         -6.29         6.45 o                         
  12  -2   6         74.45         59.37        19.89 o                         
  13  -2   6         11.28         28.68        17.27 o                         
 -13  -1   6         40.87         35.94        12.45 o                         
 -12  -1   6         92.53         86.09        14.47 o                         
 -11  -1   6         33.64         61.76        12.72 o                         
 -10  -1   6          4.44         -6.35         6.75 o                         
  -9  -1   6         96.94         95.94        12.78 o                         
  -8  -1   6        512.95        461.91        14.51 o                         
  -7  -1   6        326.96        311.06         9.37 o                         
  -6  -1   6        623.37        581.07        14.66 o                         
  -5  -1   6       1452.58       1494.10        18.31 o                         
  -4  -1   6        155.16        204.23         6.05 o                         
  -3  -1   6        543.58        578.29         9.45 o                         
  -2  -1   6       2808.77       2856.38        25.73 o                         
  -1  -1   6         52.34         49.08         3.36 o                         
   0  -1   6       1354.18       1429.66        17.03 o                         
   1  -1   6        274.08        299.33         5.68 o                         
   2  -1   6         81.51         96.97         5.63 o                         
   3  -1   6        290.78        270.06         8.85 o                         
   4  -1   6         93.96         97.52         4.72 o                         
   5  -1   6         23.08         30.93         4.21 o                         
   6  -1   6        535.67        511.44        10.78 o                         
   7  -1   6         77.48        102.56         7.08 o                         
   8  -1   6         38.05         34.60         5.29 o                         
   9  -1   6          9.54          9.33         6.33 o                         
  10  -1   6         62.20         72.93         9.34 o                         
  11  -1   6         32.33         37.90        10.58 o                         
  12  -1   6          1.38        -11.56        11.56 o                         
  13  -1   6         10.42         -3.74         9.35 o                         
 -13   0   6         39.22         45.03        11.15 o                         
 -12   0   6         19.81         31.27        11.10 o                         
 -11   0   6          4.69         13.41         9.11 o                         
 -10   0   6         17.49         21.14         8.83 o                         
  -9   0   6         40.13         36.11         7.47 o                         
  -8   0   6        642.52        602.22        17.24 o                         
  -7   0   6        816.92        770.79        18.14 o                         
  -6   0   6        129.40        126.06         6.14 o                         
  -5   0   6         48.59         53.09         3.87 o                         
  -4   0   6        876.49        940.13        13.84 o                         
  -3   0   6       1012.05        990.04        10.99 o                         
  -2   0   6          3.71          8.43         3.03 o                         
  -1   0   6         29.95         37.20         2.97 o                         
   0   0   6       3048.51       3252.70        27.23 o                         
   1   0   6       1870.76       1836.88        14.64 o                         
   2   0   6        106.70         89.97         5.32 o                         
   3   0   6       1484.36       1421.86        20.23 o                         
   4   0   6        326.54        348.25         9.28 o                         
   5   0   6         62.07         82.29         4.47 o                         
   6   0   6         69.29         74.23         5.34 o                         
   7   0   6          3.97          5.27         3.37 o                         
   8   0   6        110.02        110.59         7.06 o                         
   9   0   6        166.23        177.15        11.67 o                         
  10   0   6         95.33         71.99        12.09 o                         
  11   0   6        122.78        132.78        17.58 o                         
  12   0   6          3.93         -9.13         9.13 o                         
  13   0   6         48.53         64.91        13.47 o                         
 -12   1   6         50.68         65.46        12.54 o                         
 -11   1   6          0.01          3.03         7.62 o                         
 -10   1   6          0.14          1.39         7.63 o                         
  -9   1   6         14.17         18.70         6.16 o                         
  -8   1   6         57.60         65.45         7.80 o                         
  -7   1   6         52.38         48.79         6.73 o                         
  -6   1   6        299.90        257.60         7.10 o                         
  -5   1   6         77.81         72.03         8.25 o                         
  -4   1   6          4.15         -2.56         3.66 o                         
  -3   1   6        301.27        264.88         9.01 o                         
  -2   1   6         58.57         64.93         5.19 o                         
  -1   1   6          2.11         -0.10         1.78 o                         
   0   1   6        251.82        274.02         5.86 o                         
   1   1   6       3572.78       3562.93        35.85 o                         
   2   1   6        188.39        203.06         3.42 o                         
   3   1   6        258.92        251.80         8.16 o                         
   4   1   6       1632.58       1654.38        17.63 o                         
   5   1   6          3.40          1.51         2.88 o                         
   6   1   6        663.82        686.22        12.28 o                         
   7   1   6         27.80         39.26         4.82 o                         
   8   1   6        399.50        384.70        10.88 o                         
   9   1   6        986.56        962.37        22.36 o                         
  10   1   6        141.87        139.30        15.44 o                         
  11   1   6         28.41         16.54        15.88 o                         
  12   1   6        133.72        129.15        16.33 o                         
  13   1   6         28.71         35.85        12.74 o                         
 -12   2   6         30.20         16.09        21.90 o                         
 -11   2   6         43.16         47.97        10.84 o                         
 -10   2   6        237.91        248.67        13.27 o                         
  -9   2   6        107.68        103.44         9.66 o                         
  -8   2   6         77.34         75.15         8.35 o                         
  -7   2   6         29.37         31.44         6.19 o                         
  -6   2   6        546.36        534.33        15.00 o                         
  -5   2   6        438.09        412.36        12.33 o                         
  -4   2   6         27.31         27.04         4.85 o                         
  -3   2   6        310.97        308.66         9.49 o                         
  -2   2   6         89.07        100.88         5.86 o                         
  -1   2   6        132.43        148.13         4.46 o                         
   0   2   6       3725.90       3756.95        40.33 o                         
   1   2   6         79.06         90.35         3.78 o                         
   2   2   6        137.41        164.34         4.82 o                         
   3   2   6        829.29        856.90        18.78 o                         
   4   2   6       1424.10       1451.59        15.39 o                         
   5   2   6         98.77        109.73         5.96 o                         
   6   2   6        234.78        239.97         7.78 o                         
   7   2   6        225.10        253.45         8.68 o                         
   8   2   6          7.84         11.67         4.48 o                         
   9   2   6          6.72          5.89         8.25 o                         
  10   2   6        134.39        137.35        16.81 o                         
  11   2   6         30.48         25.93        10.71 o                         
  12   2   6         10.86         -6.91         8.71 o                         
  13   2   6         79.33         93.15        26.37 o                         
 -12   3   6          1.01        -10.19        14.65 o                         
 -11   3   6         25.29         24.60         9.93 o                         
 -10   3   6        136.83        142.28        11.80 o                         
  -9   3   6         36.74         45.25         7.53 o                         
  -8   3   6          0.05         -4.76         4.76 o                         
  -7   3   6        148.29        135.77         9.69 o                         
  -6   3   6         27.88         27.50         5.81 o                         
  -5   3   6         24.91         31.35         5.61 o                         
  -4   3   6         83.65         79.66         9.06 o                         
  -3   3   6        251.61        264.20         9.31 o                         
  -2   3   6        407.58        397.49         7.34 o                         
  -1   3   6        973.78       1047.41        13.06 o                         
   0   3   6       1070.19       1035.08        13.21 o                         
   1   3   6        719.73        804.18        11.32 o                         
   2   3   6        293.77        290.99         7.52 o                         
   3   3   6         82.56         73.74         4.31 o                         
   4   3   6        199.42        233.82         7.34 o                         
   5   3   6         32.22         38.55         4.25 o                         
   6   3   6        179.17        181.96         7.11 o                         
   7   3   6          0.71          3.49         4.81 o                         
   8   3   6         89.26         92.52         6.42 o                         
   9   3   6        123.70        118.16        14.37 o                         
  10   3   6        217.04        198.01        17.30 o                         
  11   3   6         14.97         14.34        14.03 o                         
  12   3   6         81.67         81.33        25.44 o                         
  13   3   6         26.27         28.78        12.22 o                         
 -12   4   6         26.93         19.12        12.95 o                         
 -11   4   6         20.33          1.89         7.33 o                         
 -10   4   6         17.04         36.28         7.48 o                         
  -9   4   6          1.31         -2.47         8.07 o                         
  -8   4   6        204.42        192.63        11.21 o                         
  -7   4   6        248.01        229.24        11.43 o                         
  -6   4   6          0.05          5.99         4.66 o                         
  -5   4   6         33.95         30.30         5.72 o                         
  -4   4   6          0.10         -0.96         2.59 o                         
  -3   4   6        479.35        487.02         9.02 o                         
  -2   4   6        826.54        795.16        13.29 o                         
  -1   4   6         46.42         60.08         4.34 o                         
   0   4   6         31.18         28.83         3.51 o                         
   1   4   6        658.94        620.84        10.62 o                         
   2   4   6        354.79        377.96         8.36 o                         
   3   4   6         91.82        101.69         5.11 o                         
   4   4   6        300.14        280.55         7.56 o                         
   5   4   6        164.71        180.23         6.55 o                         
   6   4   6        157.15        167.64         7.48 o                         
   7   4   6        106.71        107.84         6.49 o                         
   8   4   6         12.69         33.00         7.78 o                         
   9   4   6        346.70        311.27        18.74 o                         
  10   4   6         35.09         38.44        13.11 o                         
  11   4   6          0.08          4.01         8.93 o                         
  12   4   6        200.53        194.67        20.77 o                         
  13   4   6          0.71         -8.50         8.50 o                         
 -11   5   6          0.10         -2.90        17.89 o                         
 -10   5   6         10.93         15.39        12.18 o                         
  -9   5   6          0.69          5.23         6.53 o                         
  -8   5   6         34.03         30.01         7.97 o                         
  -7   5   6         16.60          6.45         5.22 o                         
  -6   5   6        186.71        158.39         9.80 o                         
  -5   5   6        259.08        268.98        10.98 o                         
  -4   5   6          1.74          3.15         3.15 o                         
  -3   5   6         54.40         57.02         4.81 o                         
  -2   5   6        614.13        636.85        11.53 o                         
  -1   5   6       2682.93       2618.89        31.60 o                         
   0   5   6        214.49        235.33         7.01 o                         
   1   5   6          0.02          1.43         2.67 o                         
   2   5   6       1028.15        979.02        14.34 o                         
   3   5   6          4.66          3.79         5.01 o                         
   4   5   6         28.68         28.30         3.70 o                         
   5   5   6        125.95        129.32         8.15 o                         
   6   5   6        101.02        104.63         6.23 o                         
   7   5   6          0.14          2.51         4.06 o                         
   8   5   6         58.55         71.19         8.19 o                         
   9   5   6          8.89         12.29         8.71 o                         
  10   5   6         82.00         95.28        14.05 o                         
  11   5   6         62.42         55.07        13.06 o                         
  12   5   6         11.68          6.74        10.90 o                         
  13   5   6         57.20         65.68        13.96 o                         
 -11   6   6         33.32         40.92        11.65 o                         
 -10   6   6         16.45         24.30        15.88 o                         
  -9   6   6          4.36         21.63         9.41 o                         
  -8   6   6        138.92        115.77        14.39 o                         
  -7   6   6        422.23        405.83        14.65 o                         
  -6   6   6          0.01          6.96         5.05 o                         
  -5   6   6         48.93         65.52         9.99 o                         
  -4   6   6         32.38         36.18         4.42 o                         
  -3   6   6        427.58        438.52        10.33 o                         
  -2   6   6          4.69          5.26         3.39 o                         
  -1   6   6        297.63        282.87         8.14 o                         
   0   6   6         29.51         25.66         3.96 o                         
   1   6   6        563.37        572.16        13.22 o                         
   2   6   6        470.33        498.76        10.73 o                         
   3   6   6         18.85         17.46         3.65 o                         
   4   6   6        137.06        122.81         9.08 o                         
   5   6   6        123.25        116.36         6.40 o                         
   6   6   6        622.56        611.53        16.20 o                         
   7   6   6        571.11        534.57        16.05 o                         
   8   6   6        197.89        210.86        11.57 o                         
   9   6   6         38.10         45.74         7.87 o                         
  10   6   6         44.65         45.51        11.68 o                         
  11   6   6         70.28         50.79        21.59 o                         
  12   6   6         11.86         23.08        11.67 o                         
  13   6   6         89.40         90.98        23.13 o                         
 -10   7   6         21.48         36.68        10.95 o                         
  -9   7   6          2.45          2.62         8.07 o                         
  -8   7   6         45.49         30.83         9.27 o                         
  -7   7   6         85.12         73.80        11.75 o                         
  -6   7   6         14.77         12.46         9.71 o                         
  -5   7   6          0.75          2.50         6.96 o                         
  -4   7   6        587.50        562.90        31.57 o                         
  -3   7   6        506.22        504.77        12.11 o                         
  -2   7   6         57.33         60.77         5.46 o                         
  -1   7   6         93.35         93.14         6.12 o                         
   0   7   6        888.53        867.91        14.93 o                         
   1   7   6        358.65        339.91         9.43 o                         
   2   7   6       1017.30        975.15        15.90 o                         
   3   7   6        316.13        288.17         8.91 o                         
   4   7   6        471.70        449.81        10.94 o                         
   5   7   6        261.93        215.33         8.09 o                         
   6   7   6       1315.18       1225.60        24.29 o                         
   7   7   6          2.63         -2.52         7.11 o                         
   8   7   6        145.97        145.73        10.91 o                         
   9   7   6        453.89        451.52        16.90 o                         
  10   7   6          8.20         28.12        11.23 o                         
  11   7   6         24.04         35.23        12.56 o                         
  12   7   6         80.03         76.59        14.96 o                         
 -10   8   6          5.69         -4.97        13.72 o                         
  -9   8   6        100.79         90.64        14.40 o                         
  -8   8   6          4.37         16.03         7.24 o                         
  -7   8   6          6.32          5.10         7.72 o                         
  -6   8   6         32.35         30.20        11.26 o                         
  -5   8   6        143.45        149.62        21.59 o                         
  -4   8   6          3.75          4.62         7.74 o                         
  -3   8   6        157.03        150.92        10.09 o                         
  -2   8   6        553.48        550.97        12.48 o                         
  -1   8   6        596.79        596.01        13.80 o                         
   0   8   6         23.56         24.97         4.33 o                         
   1   8   6        950.89        871.24        15.75 o                         
   2   8   6        745.79        690.06        13.87 o                         
   3   8   6        126.05        118.75         7.00 o                         
   4   8   6         80.71         91.24         8.28 o                         
   5   8   6        110.43        110.08         9.62 o                         
   6   8   6        226.33        207.29        11.20 o                         
   7   8   6        337.55        315.04        13.89 o                         
   8   8   6          2.13         18.59         6.61 o                         
   9   8   6         33.35         50.98         8.44 o                         
  10   8   6         15.75         13.74        10.12 o                         
  11   8   6         12.95          0.60        11.56 o                         
  12   8   6          3.28          6.34        34.39 o                         
  -9   9   6        147.32        158.37        17.34 o                         
  -8   9   6         31.75         23.62        10.67 o                         
  -7   9   6         74.63         79.37        13.16 o                         
  -6   9   6        379.27        413.23        21.91 o                         
  -5   9   6        188.25        173.81        16.60 o                         
  -4   9   6         16.59         15.73         8.29 o                         
  -3   9   6          5.58          7.10         5.48 o                         
  -2   9   6        147.01        140.90        14.02 o                         
  -1   9   6         95.68        110.18         9.36 o                         
   0   9   6          1.07          6.49         5.09 o                         
   1   9   6         64.55         78.24         6.55 o                         
   2   9   6        181.03        175.80         8.11 o                         
   3   9   6         61.89         57.57         5.73 o                         
   4   9   6        153.83        150.81         7.83 o                         
   5   9   6         47.45         37.89         7.29 o                         
   6   9   6          5.36          8.48         5.99 o                         
   7   9   6         13.28         11.51         6.46 o                         
   8   9   6         16.15         15.95         7.36 o                         
   9   9   6          0.27         -1.45        13.43 o                         
  10   9   6         20.04         21.15        12.34 o                         
  11   9   6          9.55         -1.56         9.11 o                         
  -8  10   6        437.49        457.40        25.07 o                         
  -7  10   6         73.65         59.37        11.71 o                         
  -6  10   6          0.10          1.56        12.03 o                         
  -5  10   6          1.37          3.67         5.88 o                         
  -4  10   6         50.06         54.15        10.68 o                         
  -3  10   6         74.10         68.20        11.99 o                         
  -2  10   6        105.95        109.44        10.21 o                         
  -1  10   6        145.92        132.46        10.92 o                         
   0  10   6         20.34         24.91         6.63 o                         
   1  10   6        147.43        139.74        10.51 o                         
   2  10   6         47.09         47.20         6.15 o                         
   3  10   6          4.26         14.88         5.27 o                         
   4  10   6          6.74         14.27         5.81 o                         
   5  10   6         34.84         26.05         8.11 o                         
   6  10   6        120.68        124.45        11.32 o                         
   7  10   6         68.52         62.15         9.39 o                         
   8  10   6          7.61         10.30         6.60 o                         
   9  10   6        102.23        113.67        11.94 o                         
  10  10   6         40.05         41.57        17.73 o                         
  11  10   6         15.81         16.73        11.63 o                         
  -7  11   6         14.54          8.59         9.10 o                         
  -6  11   6        219.49        197.69        19.62 o                         
  -5  11   6          4.09         26.21         9.81 o                         
  -4  11   6        133.88        139.76        15.70 o                         
  -3  11   6         17.48          7.61        17.12 o                         
  -2  11   6         77.76         61.13        10.70 o                         
  -1  11   6         38.72         34.24         7.24 o                         
   0  11   6         88.35         96.42         9.94 o                         
   1  11   6         37.00         21.54         7.72 o                         
   2  11   6          4.08          2.40         4.87 o                         
   3  11   6          0.36         -6.11         6.11 o                         
   4  11   6         14.95         22.82         6.85 o                         
   5  11   6         28.05         21.61         7.51 o                         
   6  11   6          2.47          1.38         6.77 o                         
   7  11   6          8.81          5.21         7.54 o                         
   8  11   6          3.50          6.78         9.89 o                         
   9  11   6         98.16        101.13        16.12 o                         
  10  11   6         11.41          1.16        11.41 o                         
  -6  12   6         81.78         96.46        12.60 o                         
  -5  12   6          7.71         -2.95         9.13 o                         
  -4  12   6          6.52          2.62        18.50 o                         
  -3  12   6          1.96         -1.55        10.79 o                         
  -2  12   6         68.61         66.66        12.31 o                         
  -1  12   6          2.51          5.00         7.91 o                         
   0  12   6         55.12         63.99         9.00 o                         
   1  12   6         52.14         46.71         7.99 o                         
   2  12   6          1.89         -3.21         7.28 o                         
   3  12   6        175.98        198.89        15.41 o                         
   4  12   6          8.61         -3.85        12.80 o                         
   5  12   6          1.36          4.22         7.99 o                         
   6  12   6         14.03          3.70         8.67 o                         
   7  12   6          3.07          7.01         8.39 o                         
   8  12   6         19.41         29.46        12.39 o                         
   9  12   6         56.67         56.80        13.87 o                         
  -5  13   6         36.26         66.92        16.96 o                         
  -4  13   6         65.35         72.09        24.05 o                         
  -3  13   6          4.04          3.96         7.62 o                         
  -2  13   6          1.03          0.43         8.07 o                         
  -1  13   6         22.56         17.02         8.29 o                         
   0  13   6          1.11          2.54         5.77 o                         
   1  13   6          5.57         15.29         6.19 o                         
   2  13   6        109.39        115.96        15.04 o                         
   3  13   6          7.25         -0.78         8.02 o                         
   4  13   6          1.06          6.12         8.30 o                         
   5  13   6          6.27         -1.75        13.26 o                         
   6  13   6         65.57         85.66        13.49 o                         
   7  13   6         13.58         54.00        40.55 o                         
   8  13   6         15.99         35.14        10.12 o                         
  -3  14   6         47.83         65.21        11.87 o                         
  -2  14   6          0.02          2.53         7.70 o                         
  -1  14   6         16.40          9.47        12.95 o                         
   0  14   6         38.29         43.71         9.27 o                         
   1  14   6          0.12         -6.59         6.59 o                         
   2  14   6          1.49         17.03         9.36 o                         
   3  14   6         17.31         38.75        20.05 o                         
   4  14   6         33.38         45.44        10.74 o                         
   5  14   6          2.51         32.64        13.42 o                         
   6  14   6          0.32         17.32        15.57 o                         
   7  14   6          5.50         15.73        12.03 o                         
   1  15   6         29.00         18.92         9.78 o                         
   2  15   6          6.87         26.62        11.41 o                         
   3  15   6        323.97        346.94        33.00 o                         
   4  15   6        150.99        140.40        17.43 o                         
  -5 -14   7         33.10         19.51        18.97 o                         
  -4 -14   7        226.58        233.77        19.80 o                         
  -3 -14   7        130.02        130.53        16.90 o                         
  -2 -14   7         57.04         76.23        16.96 o                         
  -1 -14   7          5.79         -7.31        13.72 o                         
   0 -14   7        286.66        269.51        19.97 o                         
   1 -14   7          3.45          1.40        13.63 o                         
   2 -14   7          0.48         -7.39         7.39 o                         
   3 -14   7          3.97         11.89         8.06 o                         
  -7 -13   7        125.49        143.44        18.06 o                         
  -6 -13   7         78.66         97.04        31.61 o                         
  -5 -13   7         14.54         22.86        10.00 o                         
  -4 -13   7         63.03         54.56        12.73 o                         
  -3 -13   7          1.90          6.89        20.66 o                         
  -2 -13   7        220.16        214.52        18.89 o                         
  -1 -13   7          0.51          5.63         8.74 o                         
   0 -13   7         29.75         42.44        13.86 o                         
   1 -13   7         34.49         58.58        12.50 o                         
   2 -13   7         54.28         80.43        10.78 o                         
   3 -13   7         66.69         76.47        14.68 o                         
   4 -13   7          1.05         -7.69         7.69 o                         
   5 -13   7          0.04        -11.64        18.35 o                         
  -8 -12   7         68.60         57.01        12.09 o                         
  -7 -12   7         13.21         22.46        12.18 o                         
  -6 -12   7         69.76         79.56        13.85 o                         
  -5 -12   7        100.97        121.70        16.19 o                         
  -4 -12   7        262.76        303.70        19.93 o                         
  -3 -12   7          3.37          6.09         8.38 o                         
  -2 -12   7         37.44         43.10        11.41 o                         
  -1 -12   7          4.15         17.16         6.62 o                         
   0 -12   7         28.65         31.97         7.68 o                         
   1 -12   7         25.21         18.56        10.62 o                         
   2 -12   7        102.32        114.78        11.69 o                         
   3 -12   7        136.42        144.23        13.02 o                         
   4 -12   7          6.48         19.42         7.25 o                         
   5 -12   7         66.38         81.58        15.13 o                         
   6 -12   7          4.57         -7.25         7.25 o                         
  -9 -11   7          7.63         -4.74        11.10 o                         
  -8 -11   7         12.37          8.07        15.42 o                         
  -7 -11   7          1.81         -3.34         7.68 o                         
  -6 -11   7         56.28         57.23        11.85 o                         
  -5 -11   7          3.75         -5.13         5.13 o                         
  -4 -11   7         49.06         42.08        12.64 o                         
  -3 -11   7         28.61         34.24         9.56 o                         
  -2 -11   7          1.68         -6.08         6.08 o                         
  -1 -11   7         41.18         54.78         8.41 o                         
   0 -11   7         77.20         84.60         9.86 o                         
   1 -11   7         12.72         11.83         6.17 o                         
   2 -11   7          7.31         16.86         7.25 o                         
   3 -11   7         36.35         27.29         7.89 o                         
   4 -11   7         18.45         21.59         6.92 o                         
   5 -11   7         69.33         87.87        14.59 o                         
   6 -11   7         22.74          8.56        28.68 o                         
   7 -11   7          2.96         -8.48        18.04 o                         
 -10 -10   7          2.91         -4.19        11.56 o                         
  -9 -10   7          4.72         18.48         7.21 o                         
  -8 -10   7         15.48         23.79         8.88 o                         
  -7 -10   7          0.51         14.07         7.13 o                         
  -6 -10   7          1.78         10.80         5.90 o                         
  -5 -10   7         84.59         94.19        13.08 o                         
  -4 -10   7         63.39         74.16        11.77 o                         
  -3 -10   7        128.35        109.06        13.63 o                         
  -2 -10   7         39.87         28.80         6.66 o                         
  -1 -10   7         23.90         24.13         6.71 o                         
   0 -10   7          2.52         -2.20         5.24 o                         
   1 -10   7          5.51          6.92         6.37 o                         
   2 -10   7         42.75         63.84         8.83 o                         
   3 -10   7          0.41         -3.15         7.28 o                         
   4 -10   7         42.71         39.19         8.02 o                         
   5 -10   7          1.80          0.71        12.45 o                         
   6 -10   7          2.16         -8.39         8.39 o                         
   7 -10   7         69.40         56.48        13.38 o                         
   8 -10   7         16.23         29.81        11.77 o                         
 -11  -9   7          0.11          0.62        12.34 o                         
 -10  -9   7         55.51         47.67        12.32 o                         
  -9  -9   7         40.78         49.61         9.48 o                         
  -8  -9   7          2.08         -3.08         8.94 o                         
  -7  -9   7        201.11        234.10        17.02 o                         
  -6  -9   7         56.31         60.67         8.87 o                         
  -5  -9   7        446.35        406.02        20.53 o                         
  -4  -9   7         37.81         35.53         7.65 o                         
  -3  -9   7          0.73          0.65         4.13 o                         
  -2  -9   7          0.53         -4.67         4.67 o                         
  -1  -9   7         24.50         21.21         6.40 o                         
   0  -9   7         52.94         45.28         9.39 o                         
   1  -9   7          7.99         19.02         6.17 o                         
   2  -9   7         33.64         37.09         7.23 o                         
   3  -9   7         10.98         -1.27         6.61 o                         
   4  -9   7         34.77         30.99         7.30 o                         
   5  -9   7         42.21         54.02        12.08 o                         
   6  -9   7          9.07          6.85         8.69 o                         
   7  -9   7        226.89        230.91        19.59 o                         
   8  -9   7        113.97        109.98        15.80 o                         
   9  -9   7         18.42         10.93         9.69 o                         
 -11  -8   7         29.63         32.09        14.80 o                         
 -10  -8   7          0.06         16.76        10.18 o                         
  -9  -8   7          0.91          1.20         6.53 o                         
  -8  -8   7         14.48         18.36         7.18 o                         
  -7  -8   7         13.57         21.10         6.85 o                         
  -6  -8   7         60.81         52.27         8.35 o                         
  -5  -8   7        128.76        145.81        10.67 o                         
  -4  -8   7          0.07          4.68         5.15 o                         
  -3  -8   7        378.16        343.83        10.47 o                         
  -2  -8   7          1.33          8.40         4.13 o                         
  -1  -8   7         48.98         55.01         5.75 o                         
   0  -8   7        554.22        510.26        15.46 o                         
   1  -8   7        290.09        256.43        11.82 o                         
   2  -8   7        526.00        472.00        15.74 o                         
   3  -8   7         43.86         40.02         7.47 o                         
   4  -8   7        304.61        295.08        13.90 o                         
   5  -8   7        429.33        439.30        15.84 o                         
   6  -8   7        156.54        150.91        16.03 o                         
   7  -8   7         74.14         86.19        13.94 o                         
   8  -8   7          2.89         -6.81         9.00 o                         
   9  -8   7          8.24         -3.61        15.11 o                         
  10  -8   7          5.78         13.28        10.41 o                         
 -11  -7   7         88.03        100.16        16.81 o                         
 -10  -7   7         32.65          9.01        16.81 o                         
  -9  -7   7         13.21         13.87         7.30 o                         
  -8  -7   7          2.44         -2.13         5.82 o                         
  -7  -7   7          2.42         -2.87         5.30 o                         
  -6  -7   7        369.59        358.45        19.36 o                         
  -5  -7   7         16.99         22.67         6.18 o                         
  -4  -7   7        569.06        527.22        14.91 o                         
  -3  -7   7        316.92        300.95         9.70 o                         
  -2  -7   7        855.71        810.35        14.98 o                         
  -1  -7   7        109.30        113.37         6.96 o                         
   0  -7   7        769.69        719.80        13.43 o                         
   1  -7   7         37.16         28.45         4.52 o                         
   2  -7   7        116.78        115.15         9.17 o                         
   3  -7   7        698.38        621.69        17.02 o                         
   4  -7   7        170.16        185.51        10.49 o                         
   5  -7   7         14.47         19.54         5.70 o                         
   6  -7   7        113.71        120.52         9.49 o                         
   7  -7   7         53.35         64.64        12.21 o                         
   8  -7   7          7.98          0.38        10.18 o                         
   9  -7   7         64.78         59.33        12.56 o                         
  10  -7   7         29.87         54.14        18.81 o                         
 -12  -6   7          4.37         15.18        10.36 o                         
 -11  -6   7        346.09        330.43        21.78 o                         
 -10  -6   7         10.91         13.88        10.25 o                         
  -9  -6   7          4.73          3.01         8.56 o                         
  -8  -6   7        440.69        404.23        15.76 o                         
  -7  -6   7        338.05        326.25        19.42 o                         
  -6  -6   7         69.46         81.12         8.59 o                         
  -5  -6   7       1660.34       1646.65        28.05 o                         
  -4  -6   7        371.83        377.54        10.26 o                         
  -3  -6   7        584.40        543.10        11.95 o                         
  -2  -6   7       1566.55       1449.57        19.85 o                         
  -1  -6   7          2.10          0.79         3.51 o                         
   0  -6   7        142.27        142.94         6.64 o                         
   1  -6   7        309.23        299.87         8.56 o                         
   2  -6   7        445.19        433.31        10.03 o                         
   3  -6   7       1009.78        953.48        15.06 o                         
   4  -6   7       1265.68       1250.98        23.69 o                         
   5  -6   7         10.61         13.65         5.30 o                         
   6  -6   7         10.11         18.15        11.04 o                         
   7  -6   7        211.70        206.51        19.89 o                         
   8  -6   7         40.72         28.47        10.68 o                         
   9  -6   7          4.29          3.40         8.61 o                         
  10  -6   7          9.78         15.24         9.59 o                         
  11  -6   7         54.69         83.51        14.97 o                         
 -12  -5   7        143.68        131.06        16.87 o                         
 -11  -5   7        153.23        149.42        17.66 o                         
 -10  -5   7         47.47         45.83        11.98 o                         
  -9  -5   7        280.59        276.68        17.78 o                         
  -8  -5   7        325.97        295.19        13.57 o                         
  -7  -5   7        432.07        413.24        14.87 o                         
  -6  -5   7       1009.15        926.21        23.07 o                         
  -5  -5   7         21.67         17.52         3.81 o                         
  -4  -5   7       1003.20        956.45        15.58 o                         
  -3  -5   7        227.52        221.63         7.74 o                         
  -2  -5   7        464.78        410.29         9.85 o                         
  -1  -5   7         81.26         92.96         5.68 o                         
   0  -5   7          1.69         -2.93         2.93 o                         
   1  -5   7        633.37        660.71        11.88 o                         
   2  -5   7         17.51         25.24         4.50 o                         
   3  -5   7          6.42          4.88         3.68 o                         
   4  -5   7         92.61         97.21         5.76 o                         
   5  -5   7          8.80         12.19         3.84 o                         
   6  -5   7         20.88         26.47         5.86 o                         
   7  -5   7         68.43         72.55        12.10 o                         
   8  -5   7         35.31         38.76        10.57 o                         
   9  -5   7         30.11         45.57        11.28 o                         
  10  -5   7         98.58        113.07        15.05 o                         
  11  -5   7         14.46          4.70         9.13 o                         
 -12  -4   7         29.30         16.19        10.25 o                         
 -11  -4   7         32.62         35.33        12.21 o                         
 -10  -4   7          1.67         -0.07        19.12 o                         
  -9  -4   7         36.04         21.02         9.81 o                         
  -8  -4   7          6.03          7.07         8.02 o                         
  -7  -4   7         62.06         83.42        11.45 o                         
  -6  -4   7         17.57         20.20         4.18 o                         
  -5  -4   7        700.97        697.05        12.92 o                         
  -4  -4   7         80.26         84.49         5.45 o                         
  -3  -4   7        351.44        333.97         9.40 o                         
  -2  -4   7        141.15        136.02         5.99 o                         
  -1  -4   7        429.07        422.37         9.33 o                         
   0  -4   7         56.48         53.21         4.55 o                         
   1  -4   7        106.49        116.38         5.41 o                         
   2  -4   7        281.22        306.09         7.89 o                         
   3  -4   7        348.77        357.30         8.74 o                         
   4  -4   7        138.56        139.07         5.97 o                         
   5  -4   7         13.36         15.94         3.78 o                         
   6  -4   7         20.66         28.43         4.52 o                         
   7  -4   7        168.95        165.94        10.68 o                         
   8  -4   7          6.06          7.76         5.97 o                         
   9  -4   7          0.05          4.71         8.15 o                         
  10  -4   7          0.26          5.99         8.60 o                         
  11  -4   7          5.35          0.97         9.27 o                         
  12  -4   7         97.32         82.03        20.35 o                         
 -12  -3   7         59.13         62.00        13.30 o                         
 -11  -3   7         45.12         49.36        12.37 o                         
 -10  -3   7          3.10         -6.36         6.36 o                         
  -9  -3   7         60.14         48.59        27.14 o                         
  -8  -3   7        110.74         94.18        12.43 o                         
  -7  -3   7          6.07          8.82         4.60 o                         
  -6  -3   7        180.87        172.13         7.03 o                         
  -5  -3   7         92.12         93.34         5.46 o                         
  -4  -3   7        278.11        306.69         9.70 o                         
  -3  -3   7         14.72         37.72         5.55 o                         
  -2  -3   7        479.17        521.89        10.04 o                         
  -1  -3   7         12.42         14.71         3.32 o                         
   0  -3   7        482.45        493.74         9.48 o                         
   1  -3   7         18.19         22.00         3.46 o                         
   2  -3   7        391.98        446.50         8.90 o                         
   3  -3   7        133.92        155.11         7.88 o                         
   4  -3   7        174.78        202.15         6.49 o                         
   5  -3   7          8.60         13.80         3.15 o                         
   6  -3   7          9.78         19.47         5.46 o                         
   7  -3   7          2.65          2.08         5.21 o                         
   8  -3   7        116.63        106.07        10.14 o                         
   9  -3   7         11.51          9.71         7.16 o                         
  10  -3   7          0.03          3.61         6.90 o                         
  11  -3   7         13.39         21.27        10.36 o                         
  12  -3   7         40.75         64.45        20.35 o                         
 -12  -2   7         25.56         40.88        11.92 o                         
 -11  -2   7          0.33         -6.06        22.98 o                         
 -10  -2   7         12.93         11.45         8.71 o                         
  -9  -2   7          4.95         12.00         8.78 o                         
  -8  -2   7         10.65         21.12         8.81 o                         
  -7  -2   7        130.14        106.39        12.10 o                         
  -6  -2   7         11.40         24.14         8.57 o                         
  -5  -2   7        353.12        393.62         9.29 o                         
  -4  -2   7        678.91        780.22        13.44 o                         
  -3  -2   7        155.90        171.28         5.96 o                         
  -2  -2   7        124.57        127.39         5.31 o                         
  -1  -2   7       1120.35       1165.32        14.72 o                         
   0  -2   7       4321.65       4560.32        39.08 o                         
   1  -2   7        136.85        139.63         4.97 o                         
   2  -2   7        291.03        317.72         6.73 o                         
   3  -2   7        169.46        200.46         6.50 o                         
   4  -2   7        223.51        237.06        13.51 o                         
   5  -2   7        719.93        741.85        12.25 o                         
   6  -2   7        155.52        150.28         6.40 o                         
   7  -2   7        291.98        267.90        12.12 o                         
   8  -2   7         64.21         59.32         8.70 o                         
   9  -2   7          4.18          1.47         6.07 o                         
  10  -2   7         54.70         54.37         9.19 o                         
  11  -2   7         84.69         83.70        10.80 o                         
  12  -2   7         44.22         33.71        11.72 o                         
 -12  -1   7          4.37          4.47         9.15 o                         
 -11  -1   7          2.24         -9.56         9.56 o                         
 -10  -1   7         44.40         52.75        11.01 o                         
  -9  -1   7        178.80        201.23        15.80 o                         
  -8  -1   7          0.00         -2.06         5.42 o                         
  -7  -1   7        328.41        299.76        12.20 o                         
  -6  -1   7        218.21        249.25         7.74 o                         
  -5  -1   7          2.64         -1.88         4.34 o                         
  -4  -1   7          0.78          0.15         4.47 o                         
  -3  -1   7         45.68         50.42         5.74 o                         
  -2  -1   7       1035.78       1069.14        13.67 o                         
  -1  -1   7        270.19        268.97         6.42 o                         
   0  -1   7         67.47        100.22         4.44 o                         
   1  -1   7        124.03        126.47         4.37 o                         
   2  -1   7        884.50        940.93        15.96 o                         
   3  -1   7        247.56        230.06         8.66 o                         
   4  -1   7         35.06         29.75         5.19 o                         
   5  -1   7         91.40         97.78         4.62 o                         
   6  -1   7        160.88        161.59         6.42 o                         
   7  -1   7         45.25         45.94         7.26 o                         
   8  -1   7         86.78         79.26         9.19 o                         
   9  -1   7          0.21         -5.04         5.52 o                         
  10  -1   7         19.05         28.27         8.02 o                         
  11  -1   7          2.47          5.39        12.64 o                         
  12  -1   7         86.97         83.62        14.18 o                         
  13  -1   7          0.88         -3.69         9.48 o                         
 -12   0   7          0.03          3.76         9.37 o                         
 -11   0   7        139.89        121.20        15.15 o                         
 -10   0   7          6.38         -7.40         8.43 o                         
  -9   0   7          0.82         -4.92         4.92 o                         
  -8   0   7          3.30          5.49         5.40 o                         
  -7   0   7         12.21         11.26         5.30 o                         
  -6   0   7        556.13        557.36        15.12 o                         
  -5   0   7         57.50         72.05         5.00 o                         
  -4   0   7         25.66         29.81         4.98 o                         
  -3   0   7          0.07         -2.05         3.43 o                         
  -2   0   7        245.43        238.92         5.74 o                         
  -1   0   7       1992.11       2113.97        20.71 o                         
   0   0   7        958.53        998.35        12.42 o                         
   1   0   7       1599.57       1550.31        15.94 o                         
   2   0   7        422.32        439.23        10.62 o                         
   3   0   7        112.93        106.31         6.64 o                         
   4   0   7        812.86        843.44        16.61 o                         
   5   0   7       1087.55       1175.63        14.98 o                         
   6   0   7         44.27         44.41         4.45 o                         
   7   0   7         99.73         97.41         8.89 o                         
   8   0   7         29.66         41.86         7.57 o                         
   9   0   7         64.97         62.29         8.72 o                         
  10   0   7         22.88         22.83         7.79 o                         
  11   0   7          1.48         -6.99         8.79 o                         
  12   0   7         25.50          4.80         9.13 o                         
  13   0   7         15.66          5.95        17.89 o                         
 -12   1   7         10.16         19.94        10.49 o                         
 -11   1   7         62.31         46.31        19.74 o                         
 -10   1   7          4.01          1.66        15.27 o                         
  -9   1   7        115.25        105.00        10.09 o                         
  -8   1   7        432.14        402.45        15.41 o                         
  -7   1   7        300.84        296.48        12.59 o                         
  -6   1   7        541.97        510.96        22.30 o                         
  -5   1   7        359.02        354.53        11.95 o                         
  -4   1   7         11.73         11.80         4.56 o                         
  -3   1   7        930.86        901.35        20.28 o                         
  -2   1   7        410.94        404.19        10.59 o                         
  -1   1   7         52.74         63.86         3.55 o                         
   0   1   7          5.96          7.86         4.01 o                         
   1   1   7        609.21        634.53         9.31 o                         
   2   1   7       2017.67       1981.09        30.31 o                         
   3   1   7        457.10        468.87        11.66 o                         
   4   1   7         13.51         10.54         4.34 o                         
   5   1   7        202.60        204.66         7.30 o                         
   6   1   7         18.88         21.97         4.00 o                         
   7   1   7         25.81         28.60         6.52 o                         
   8   1   7         54.54         60.01         8.11 o                         
   9   1   7          9.42         15.46         8.71 o                         
  10   1   7          7.80         10.50         7.96 o                         
  11   1   7         15.07          8.25         9.53 o                         
  12   1   7         13.70          9.30         9.17 o                         
  13   1   7          0.83          4.33         9.81 o                         
 -12   2   7          4.84          3.53        23.59 o                         
 -11   2   7         20.81         25.22        10.14 o                         
 -10   2   7         40.14         36.06        14.98 o                         
  -9   2   7          0.56          4.31         6.40 o                         
  -8   2   7        135.20        122.74        10.32 o                         
  -7   2   7         88.67         89.42         8.49 o                         
  -6   2   7          6.06          1.81         4.68 o                         
  -5   2   7         55.72         42.65         6.20 o                         
  -4   2   7          7.65          9.00         4.30 o                         
  -3   2   7       1559.81       1656.83        31.61 o                         
  -2   2   7         34.07         39.38         4.94 o                         
  -1   2   7        704.48        734.00        14.92 o                         
   0   2   7       1171.95       1235.03        14.78 o                         
   1   2   7         14.74         23.04         2.97 o                         
   2   2   7         91.12         88.80         4.19 o                         
   3   2   7        989.14       1006.73        21.29 o                         
   4   2   7       2231.54       2319.22        50.23 o                         
   5   2   7         57.19         62.55         4.26 o                         
   6   2   7        161.87        157.09         6.44 o                         
   7   2   7         25.89         44.62         6.20 o                         
   8   2   7         36.10         30.95         7.04 o                         
   9   2   7         11.87         14.49         8.07 o                         
  10   2   7          9.08          6.10         7.99 o                         
  11   2   7          0.35          4.77         8.81 o                         
  12   2   7          8.48         10.23        10.18 o                         
  13   2   7         22.57          7.99         9.37 o                         
 -12   3   7          4.55         11.39        13.72 o                         
 -11   3   7         13.73         19.14        18.97 o                         
 -10   3   7         57.87         74.42         9.55 o                         
  -9   3   7        114.22        119.00        10.76 o                         
  -8   3   7         15.37         17.94         6.10 o                         
  -7   3   7         43.02         35.19         6.82 o                         
  -6   3   7         91.39         92.00         8.39 o                         
  -5   3   7        157.58        142.16         9.14 o                         
  -4   3   7          0.03          2.79         3.78 o                         
  -3   3   7          3.10          8.08         4.16 o                         
  -2   3   7       1807.41       1806.13        18.91 o                         
  -1   3   7       1679.96       1753.12        18.90 o                         
   0   3   7         15.58         27.03         3.28 o                         
   1   3   7          1.66          0.47         2.44 o                         
   2   3   7       1560.63       1707.95        18.82 o                         
   3   3   7        156.10        165.55         5.55 o                         
   4   3   7         83.86        112.73         7.04 o                         
   5   3   7          7.60         13.64         4.61 o                         
   6   3   7         77.74         79.91         5.49 o                         
   7   3   7        219.16        209.53         8.94 o                         
   8   3   7        116.46        136.78        10.21 o                         
   9   3   7        142.78        125.45        14.37 o                         
  10   3   7          0.53          1.26         9.87 o                         
  11   3   7         94.37         92.21        14.72 o                         
  12   3   7         90.30        111.97        19.43 o                         
  13   3   7          0.66        -11.26        11.26 o                         
 -11   4   7         38.69         49.27         9.02 o                         
 -10   4   7          7.07          3.96         6.32 o                         
  -9   4   7          7.65          1.42         5.87 o                         
  -8   4   7          0.00          3.60         6.59 o                         
  -7   4   7         63.25         76.69         8.34 o                         
  -6   4   7        102.76         98.78         9.91 o                         
  -5   4   7        170.98        172.30         9.49 o                         
  -4   4   7         23.01         29.38         5.32 o                         
  -3   4   7        803.94        793.65        16.82 o                         
  -2   4   7         17.18         13.28         3.16 o                         
  -1   4   7         37.47         48.27         5.34 o                         
   0   4   7         74.90        107.26         5.15 o                         
   1   4   7        584.13        547.04        10.14 o                         
   2   4   7         55.10         63.56         4.54 o                         
   3   4   7        716.15        697.38        11.85 o                         
   4   4   7          0.00          0.26         2.76 o                         
   5   4   7         96.75        109.92         5.73 o                         
   6   4   7         18.92         16.13         5.53 o                         
   7   4   7        630.12        642.67        18.47 o                         
   8   4   7         58.10         70.92        11.63 o                         
   9   4   7        196.28        200.82        18.97 o                         
  10   4   7         39.56         50.47        11.90 o                         
  11   4   7         13.57          7.43        10.49 o                         
  12   4   7        103.35         99.38        15.70 o                         
  13   4   7        122.64        115.40        17.66 o                         
 -11   5   7          0.98         -8.38         8.38 o                         
 -10   5   7          0.59         15.42        12.34 o                         
  -9   5   7         20.21         13.93         6.52 o                         
  -8   5   7         13.42         10.24         6.12 o                         
  -7   5   7          7.01          2.30         5.32 o                         
  -6   5   7         98.18         95.69         8.50 o                         
  -5   5   7         90.22         84.30         8.11 o                         
  -4   5   7        128.08        124.21        10.01 o                         
  -3   5   7       1158.70       1112.06        21.81 o                         
  -2   5   7          9.00          3.66         3.12 o                         
  -1   5   7        167.13        150.56         7.98 o                         
   0   5   7        190.69        212.84         8.50 o                         
   1   5   7         57.53         68.86         4.88 o                         
   2   5   7        222.39        236.04         8.02 o                         
   3   5   7         83.06         77.21         5.31 o                         
   4   5   7          0.41          5.89         2.83 o                         
   5   5   7          0.07          2.17         3.34 o                         
   6   5   7          0.49          1.16         3.50 o                         
   7   5   7        159.09        158.24        14.91 o                         
   8   5   7         88.06         79.08        12.19 o                         
   9   5   7         71.68         64.04        11.88 o                         
  10   5   7        104.66         88.64        14.15 o                         
  11   5   7          0.90          3.70        13.26 o                         
  12   5   7         45.75         32.90        11.53 o                         
  13   5   7          9.94          5.55        14.80 o                         
 -11   6   7          1.19         -1.54        10.49 o                         
 -10   6   7          1.48          7.09         7.81 o                         
  -9   6   7        177.64        158.84        17.12 o                         
  -8   6   7        148.05        157.10        15.70 o                         
  -7   6   7          0.00          0.21         4.97 o                         
  -6   6   7         60.57         54.85         7.64 o                         
  -5   6   7         93.45        105.32         9.03 o                         
  -4   6   7         84.00         91.31        13.09 o                         
  -3   6   7          9.82          6.69         3.61 o                         
  -2   6   7          3.10          2.04         3.10 o                         
  -1   6   7         19.55         25.55         4.03 o                         
   0   6   7       1381.02       1308.53        18.41 o                         
   1   6   7        425.53        455.64        10.47 o                         
   2   6   7         74.31         88.56         5.86 o                         
   3   6   7          5.64          4.48         3.61 o                         
   4   6   7         20.66         25.34         4.17 o                         
   5   6   7        196.30        209.86         7.71 o                         
   6   6   7         64.32         84.86         8.64 o                         
   7   6   7          3.80          7.90         8.18 o                         
   8   6   7        475.87        469.92        16.03 o                         
   9   6   7         52.59         63.04        12.12 o                         
  10   6   7         12.11          2.38         9.87 o                         
  11   6   7         13.62          9.07        10.43 o                         
  12   6   7          2.99          4.12        11.55 o                         
 -10   7   7         48.20         86.60        23.59 o                         
  -9   7   7         53.46         50.76        17.73 o                         
  -8   7   7         13.36         17.11         7.47 o                         
  -7   7   7         50.27         49.54        10.97 o                         
  -6   7   7         14.01         19.27         8.83 o                         
  -5   7   7         98.11        102.72         9.03 o                         
  -4   7   7         66.39         55.61         9.91 o                         
  -3   7   7          0.00          7.18         3.74 o                         
  -2   7   7         96.49         94.37         6.09 o                         
  -1   7   7         56.91         61.25         5.44 o                         
   0   7   7        203.86        201.49         7.87 o                         
   1   7   7         34.18         35.57         4.93 o                         
   2   7   7          3.28         -1.26         4.46 o                         
   3   7   7        361.99        403.66        10.56 o                         
   4   7   7        139.72        137.70         7.05 o                         
   5   7   7        370.54        354.59        10.15 o                         
   6   7   7         38.32         39.53         6.54 o                         
   7   7   7          4.83         -3.59         5.57 o                         
   8   7   7         19.02         25.98         6.67 o                         
   9   7   7          9.85         16.60         9.39 o                         
  10   7   7          2.36          9.81         9.05 o                         
  11   7   7          1.07          0.46        12.49 o                         
  12   7   7         39.93         55.98        14.03 o                         
  -9   8   7        250.87        282.64        28.22 o                         
  -8   8   7        183.28        179.58        18.30 o                         
  -7   8   7        140.45        134.42        14.88 o                         
  -6   8   7        134.05        133.87        15.15 o                         
  -5   8   7         15.76         15.94         8.69 o                         
  -4   8   7         44.85         44.10         9.48 o                         
  -3   8   7         22.71         30.12         8.93 o                         
  -2   8   7        150.05        153.71         7.42 o                         
  -1   8   7          2.02          6.99         3.60 o                         
   0   8   7        223.12        229.96         8.50 o                         
   1   8   7          4.53          5.01         3.98 o                         
   2   8   7         46.25         57.76         5.38 o                         
   3   8   7         66.28         51.29         5.56 o                         
   4   8   7        377.57        374.62        10.88 o                         
   5   8   7          0.27          2.40         5.09 o                         
   6   8   7         40.69         43.03         7.35 o                         
   7   8   7         82.16         84.36         9.40 o                         
   8   8   7         48.08         50.53         8.13 o                         
   9   8   7         20.81         10.70        21.13 o                         
  10   8   7          0.00         12.80        10.03 o                         
  11   8   7         45.27         39.44        12.97 o                         
  12   8   7          2.34         -3.88         9.91 o                         
  -9   9   7         13.54          2.37        12.95 o                         
  -8   9   7          4.90          9.31         9.25 o                         
  -7   9   7        255.97        237.17        25.13 o                         
  -6   9   7         16.75         25.56        10.00 o                         
  -5   9   7        431.08        415.01        22.02 o                         
  -4   9   7          0.31          9.45         7.72 o                         
  -3   9   7        371.04        354.36        18.84 o                         
  -2   9   7         56.71         57.30         7.69 o                         
  -1   9   7         24.99         21.64         6.03 o                         
   0   9   7        157.65        174.87         8.16 o                         
   1   9   7        310.67        304.88        10.11 o                         
   2   9   7         60.90         72.59         6.63 o                         
   3   9   7        137.31        130.74         7.82 o                         
   4   9   7         11.34         10.22         5.70 o                         
   5   9   7        343.04        336.22        13.79 o                         
   6   9   7          5.61         -0.09         5.70 o                         
   7   9   7          8.27         10.10         6.51 o                         
   8   9   7         18.55         31.29         7.40 o                         
   9   9   7         31.48         35.77        12.16 o                         
  10   9   7         11.11         15.00        14.19 o                         
  11   9   7          0.02         -2.07        22.82 o                         
  -8  10   7         47.34         79.13        14.65 o                         
  -7  10   7         28.39         29.30        11.63 o                         
  -6  10   7         29.74         44.42        10.04 o                         
  -5  10   7         16.84         -6.73         6.73 o                         
  -4  10   7         54.15         53.63        10.95 o                         
  -3  10   7        233.40        232.45        16.89 o                         
  -2  10   7          0.48         -5.26         7.24 o                         
  -1  10   7          6.73         18.42         5.81 o                         
   0  10   7        109.68        103.89         9.54 o                         
   1  10   7          5.25          3.10         5.21 o                         
   2  10   7          0.14          1.57         4.41 o                         
   3  10   7         37.96         38.22         5.71 o                         
   4  10   7         58.04         70.41         8.67 o                         
   5  10   7          0.56          3.41         7.05 o                         
   6  10   7        121.27        137.52        11.55 o                         
   7  10   7        103.62        124.00        11.61 o                         
   8  10   7          0.10         14.98         6.75 o                         
   9  10   7         23.78         22.78        11.02 o                         
  10  10   7          0.07         -3.96         9.53 o                         
  11  10   7          0.05         -2.78        14.49 o                         
  -7  11   7          2.43         31.18        14.65 o                         
  -6  11   7          5.97         21.70         8.06 o                         
  -5  11   7         76.19         85.25        13.66 o                         
  -4  11   7         88.90        100.00        14.06 o                         
  -3  11   7         51.71         65.61        18.97 o                         
  -2  11   7         19.18         25.45        12.64 o                         
  -1  11   7          0.97          6.01         5.57 o                         
   0  11   7         20.85         24.15         6.67 o                         
   1  11   7          0.12          7.01         5.31 o                         
   2  11   7          3.05          1.36         5.61 o                         
   3  11   7        137.24        135.89        14.13 o                         
   4  11   7         55.75         43.63         7.93 o                         
   5  11   7         77.81         95.50        10.49 o                         
   6  11   7         98.42         89.88        10.56 o                         
   7  11   7        101.23        106.58        11.20 o                         
   8  11   7         23.58         35.92        18.79 o                         
   9  11   7         10.01          3.18        26.83 o                         
  10  11   7         24.75         29.50        12.00 o                         
  -6  12   7          0.62         12.34        15.11 o                         
  -5  12   7          0.28         19.25         7.74 o                         
  -4  12   7          0.30          1.41        10.64 o                         
  -3  12   7          0.48          2.72        13.57 o                         
  -2  12   7          8.58         11.10        15.42 o                         
  -1  12   7         15.66         13.61         8.69 o                         
   0  12   7         73.11         74.63         9.61 o                         
   1  12   7        146.37        152.78        11.51 o                         
   2  12   7         41.16         31.72         7.55 o                         
   3  12   7          5.73         18.11         7.93 o                         
   4  12   7         26.74         32.67         9.38 o                         
   5  12   7        235.24        227.78        16.64 o                         
   6  12   7        190.21        210.21        21.13 o                         
   7  12   7          0.04          1.68        21.84 o                         
   8  12   7          3.04         -9.04         9.04 o                         
   9  12   7          0.04         -1.18        19.74 o                         
  -4  13   7          0.03         -0.90         9.66 o                         
  -3  13   7         27.37         42.01         9.78 o                         
  -2  13   7          0.03         -2.62         8.16 o                         
  -1  13   7          2.38         15.47         7.26 o                         
   0  13   7         10.42         10.27         6.28 o                         
   1  13   7        139.64        134.55        12.11 o                         
   2  13   7         29.48         16.90        16.04 o                         
   3  13   7         50.89         66.80        20.35 o                         
   4  13   7        195.00        197.79        16.82 o                         
   5  13   7          0.00          9.87         9.87 o                         
   6  13   7         14.02         33.24         9.41 o                         
   7  13   7          8.62         15.42        11.26 o                         
   8  13   7         25.36         22.20        17.58 o                         
  -3  14   7         13.36         29.61        13.26 o                         
  -2  14   7         18.09         16.41         8.59 o                         
  -1  14   7         28.19         45.33        10.90 o                         
   0  14   7          0.03          5.20         8.61 o                         
   1  14   7          6.26         35.75         9.48 o                         
   2  14   7         13.81         13.69         9.78 o                         
   3  14   7         17.38         23.45        10.08 o                         
   4  14   7         71.33         77.40        12.72 o                         
   5  14   7          0.19          7.13         8.50 o                         
   6  14   7          0.07         17.48         9.78 o                         
   2  15   7          0.49          9.51         7.89 o                         
   3  15   7          0.30         37.01        14.49 o                         
  -4 -14   8          1.19         -4.32         9.38 o                         
  -3 -14   8         12.78         14.25        13.57 o                         
  -2 -14   8         28.66          5.76         9.61 o                         
  -1 -14   8        154.71        145.47        17.56 o                         
   0 -14   8         24.86         19.12        11.12 o                         
   1 -14   8          2.28          4.69         7.14 o                         
   2 -14   8          1.21          2.83         7.93 o                         
  -6 -13   8         18.65         10.27         8.37 o                         
  -5 -13   8         12.90         11.32        13.72 o                         
  -4 -13   8          4.88          3.83         8.06 o                         
  -3 -13   8         13.12         11.55        20.66 o                         
  -2 -13   8          0.05         -7.08         7.08 o                         
  -1 -13   8         65.91         90.09        13.60 o                         
   0 -13   8        132.10        141.96        12.85 o                         
   1 -13   8         17.57         14.21         7.55 o                         
   2 -13   8         80.70         86.19        11.28 o                         
   3 -13   8         70.10         73.00        10.86 o                         
   4 -13   8          9.09          3.61        14.65 o                         
  -8 -12   8          1.49         -6.95         6.95 o                         
  -7 -12   8          7.04         16.00        13.11 o                         
  -6 -12   8         11.26         16.79        10.53 o                         
  -5 -12   8        102.63        117.62        15.34 o                         
  -4 -12   8         60.50         86.57        13.72 o                         
  -3 -12   8         26.78         46.10        11.01 o                         
  -2 -12   8        107.84        119.10        15.25 o                         
  -1 -12   8          0.71          3.59         7.48 o                         
   0 -12   8         27.11         32.13         7.71 o                         
   1 -12   8         73.42         85.20        10.79 o                         
   2 -12   8         51.02         58.48        11.89 o
[truncated: 417,556 more chars]
